# Supplementary material for: Microbiome and related structural features of Earth’s most archaic plant indicate early plant symbiosis attributes
Source: Sci Rep. 2022 Apr 20;12:6423. doi: 10.1038/s41598-022-10186-z (PMC9021317; doi:10.1038/s41598-022-10186-z)
Supplement: Supplementary file 2 — Supplementary Table 1. [file 41598_2022_10186_MOESM2_ESM.xlsx]

## Sheet: LSU annotation results of assem
Supplementary Table 1. Prokaryotic and eukaryotic taxonomic annotation results from the assembled Takakia lepidozioides metagenome based on the m5nr LSU database, together with genomic coverage estimates.
No.	query sequence id	sequence length	Mean coverage	S.D. of Mean coverage	hit m5nr id (md5sum)	percentage identity	alignment length	e-value	Domain	Phylum	Class	Order	Family	Genus	Species
1	k141_396899	280	126.929	89.1983	4d201fd6c29cb3219d179b326fa5cc70	97.01	134	1.4e-66	Bacteria	Acidobacteria	Acidobacteriia	Acidobacteriales	Acidobacteriaceae	Acidobacterium	Acidobacterium capsulatum
2	k141_1123218	292	133.627	93.3711	4d201fd6c29cb3219d179b326fa5cc70	97.22	144	2.7e-70	Bacteria	Acidobacteria	Acidobacteriia	Acidobacteriales	Acidobacteriaceae	Acidobacterium	Acidobacterium capsulatum
3	k141_959485	298	147.886	59.3213	4d201fd6c29cb3219d179b326fa5cc70	97.22	144	2.7e-70	Bacteria	Acidobacteria	Acidobacteriia	Acidobacteriales	Acidobacteriaceae	Acidobacterium	Acidobacterium capsulatum
4	k141_931976	408	155.708	70.791	4d201fd6c29cb3219d179b326fa5cc70	97.3	408	8.4e-221	Bacteria	Acidobacteria	Acidobacteriia	Acidobacteriales	Acidobacteriaceae	Acidobacterium	Acidobacterium capsulatum
5	k141_917005	283	162.452	52.3995	f8df4422695d45834ea74358c776835f	97.37	228	2.1e-120	Bacteria	Acidobacteria	Acidobacteriia	Acidobacteriales	Acidobacteriaceae	Acidobacterium	Acidobacterium capsulatum
6	k141_1174017	205	117.39	138.78	4d201fd6c29cb3219d179b326fa5cc70	97.56	205	5.6e-108	Bacteria	Acidobacteria	Acidobacteriia	Acidobacteriales	Acidobacteriaceae	Acidobacterium	Acidobacterium capsulatum
7	k141_1174165	205	115.673	47.6661	4d201fd6c29cb3219d179b326fa5cc70	97.56	205	5.6e-108	Bacteria	Acidobacteria	Acidobacteriia	Acidobacteriales	Acidobacteriaceae	Acidobacterium	Acidobacterium capsulatum
8	k141_1786147	256	181.086	48.5633	4d201fd6c29cb3219d179b326fa5cc70	97.66	256	6.3e-137	Bacteria	Acidobacteria	Acidobacteriia	Acidobacteriales	Acidobacteriaceae	Acidobacterium	Acidobacterium capsulatum
9	k141_16289	214	147.243	42.2285	f8df4422695d45834ea74358c776835f	97.69	346	1.2e-187	Bacteria	Acidobacteria	Acidobacteriia	Acidobacteriales	Acidobacteriaceae	Acidobacterium	Acidobacterium capsulatum
10	k141_261884	229	154.611	54.6027	f8df4422695d45834ea74358c776835f	97.69	346	1.2e-187	Bacteria	Acidobacteria	Acidobacteriia	Acidobacteriales	Acidobacteriaceae	Acidobacterium	Acidobacterium capsulatum
11	k141_998239	327	154.991	62.3186	f8df4422695d45834ea74358c776835f	97.69	346	1.2e-187	Bacteria	Acidobacteria	Acidobacteriia	Acidobacteriales	Acidobacteriaceae	Acidobacterium	Acidobacterium capsulatum
12	k141_1686121	346	172.231	50.5674	f8df4422695d45834ea74358c776835f	97.69	346	1.2e-187	Bacteria	Acidobacteria	Acidobacteriia	Acidobacteriales	Acidobacteriaceae	Acidobacterium	Acidobacterium capsulatum
13	k141_1123215	200	132.5	70.7165	4d201fd6c29cb3219d179b326fa5cc70	97.89	142	8.1e-72	Bacteria	Acidobacteria	Acidobacteriia	Acidobacteriales	Acidobacteriaceae	Acidobacterium	Acidobacterium capsulatum
14	k141_1133846	302	155.887	60.2689	4d201fd6c29cb3219d179b326fa5cc70	98.16	163	5e-85	Bacteria	Acidobacteria	Acidobacteriia	Acidobacteriales	Acidobacteriaceae	Acidobacterium	Acidobacterium capsulatum
15	k141_1514552	295	149.441	38.2214	f8df4422695d45834ea74358c776835f	98.29	293	5.3e-160	Bacteria	Acidobacteria	Acidobacteriia	Acidobacteriales	Acidobacteriaceae	Acidobacterium	Acidobacterium capsulatum
16	k141_1174169	236	174.284	141.258	70aac706e295a8f3a224d5bc8701da74	98.43	254	6.6e-138	Bacteria	Acidobacteria	Acidobacteriia	Acidobacteriales	Acidobacteriaceae	Candidatus Koribacter	Candidatus Koribacter versatilis Ellin345
17	k141_82292	254	136.709	81.2958	70aac706e295a8f3a224d5bc8701da74	98.43	254	6.6e-138	Bacteria	Acidobacteria	Acidobacteriia	Acidobacteriales	Acidobacteriaceae	Candidatus Koribacter	Candidatus Koribacter versatilis Ellin345
18	k141_1844497	434	158.654	56.5612	70aac706e295a8f3a224d5bc8701da74	98.57	280	1.3e-152	Bacteria	Acidobacteria	Acidobacteriia	Acidobacteriales	Acidobacteriaceae	Candidatus Koribacter	Candidatus Koribacter versatilis Ellin345
19	k141_793913	789	163.942	62.6845	9a6a20bce9a6638366c4c45b9360be03	97.07	273	1.7e-143	Bacteria	Acidobacteria	Acidobacteriia	Bryobacterales	Solibacteraceae	Candidatus Solibacter	Candidatus Solibacter usitatus Ellin6076
20	k141_791420	219	109.699	76.9746	9a6a20bce9a6638366c4c45b9360be03	97.26	219	1.9e-116	Bacteria	Acidobacteria	Acidobacteriia	Bryobacterales	Solibacteraceae	Candidatus Solibacter	Candidatus Solibacter usitatus Ellin6076
21	k141_348122	230	117.917	79.4806	9a6a20bce9a6638366c4c45b9360be03	97.67	215	1.5e-114	Bacteria	Acidobacteria	Acidobacteriia	Bryobacterales	Solibacteraceae	Candidatus Solibacter	Candidatus Solibacter usitatus Ellin6076
22	k141_1677138	283	112.753	58.6703	9a6a20bce9a6638366c4c45b9360be03	97.88	283	2.6e-152	Bacteria	Acidobacteria	Acidobacteriia	Bryobacterales	Solibacteraceae	Candidatus Solibacter	Candidatus Solibacter usitatus Ellin6076
23	k141_1000591	743	155.086	78.85	9a6a20bce9a6638366c4c45b9360be03	98.45	322	4.4e-178	Bacteria	Acidobacteria	Acidobacteriia	Bryobacterales	Solibacteraceae	Candidatus Solibacter	Candidatus Solibacter usitatus Ellin6076
24	k141_640796	301	197.043	87.6067	06537d853fdfa88689c36a8cbec3b270	99.1	111	1.4e-55	Bacteria	Actinobacteria	Actinomycetia	Micrococcales	Dermabacteraceae	Brachybacterium	Brachybacterium faecium DSM 4810
25	k141_1771785	435	172.754	95.8272	0d94aa4306f3b5352d3b3167027062a2	97.32	298	1e-161	Bacteria	Actinobacteria	Actinomycetia	Micrococcales	Sanguibacteraceae	Sanguibacter	Sanguibacter keddieii DSM 10542
26	k141_1516895	411	182.708	596.638	31afbc5ae5abaf5f38d9beeca0473d52	97.63	379	9.9e-208	Bacteria	Actinobacteria	Actinomycetia	Corynebacteriales	Mycobacteriaceae	Mycobacterium	Mycobacterium simulans
27	k141_719207	411	143.526	95.7153	14e68ad26de986ebb9b6ec045f19bfeb	97.49	279	6e-150	Bacteria	Actinobacteria	Actinomycetia	Micrococcales	Microbacteriaceae	Leifsonia	Leifsonia xyli subsp. xyli str. CTCB07
28	k141_1275425	392	131.944	59.174	5c01c6d34d537919506b205f773a82a5	97.96	49	1.2e-18	Bacteria	Bacteroidetes	Sphingobacteriia	Sphingobacteriales	Sphingobacteriaceae	Pedobacter	Pedobacter sp. BAL39
29	k141_629323	818	167.636	69.9505	14419e773889998053c3f5f17db270fd	100	30	6.3e-09	Bacteria	Chordata	Mammalia	Primates	Hominidae	Homo	Homo sapiens (human)
30	k141_290310	352	166.19	138.016	c8837970db72fcbbe48f22c755660302	97.44	39	1.1e-13	Bacteria	Firmicutes	Bacilli	Bacillales	Bacillaceae	Bacillus	Bacillus thuringiensis serovar israelensis ATCC 35646
31	k141_83045	698	180.567	62.9457	a7d2045680ddd7caa0dbc91643c7437b	97.22	72	1.4e-31	Bacteria	Firmicutes	Bacilli	Lactobacillales	Lactobacillaceae	Fructobacillus	Fructobacillus fructosus
32	k141_1287173	422	136.344	61.434	19fb34740cc3a4e62de3d95b82a0ae0e	98.63	73	4.4e-31	Bacteria	Firmicutes	Clostridia	Clostridiales	Clostridiaceae	Clostridium	Clostridium sporogenes
33	k141_902297	266	119.041	136.921	10f3bee9cf8cefcb9ed01e8219c38e37	97.33	562	2.5e-308	Bacteria	Proteobacteria	Alphaproteobacteria	Caulobacterales	Caulobacteraceae	Caulobacter	Caulobacter sp. K31
34	k141_1476091	568	157.262	61.5886	10f3bee9cf8cefcb9ed01e8219c38e37	97.33	562	2.5e-308	Bacteria	Proteobacteria	Alphaproteobacteria	Caulobacterales	Caulobacteraceae	Caulobacter	Caulobacter sp. K31
35	k141_1404179	359	144.228	81.1261	10f3bee9cf8cefcb9ed01e8219c38e37	97.97	296	2.2e-161	Bacteria	Proteobacteria	Alphaproteobacteria	Caulobacterales	Caulobacteraceae	Caulobacter	Caulobacter sp. K31
36	k141_1594714	243	191.111	116.761	10f3bee9cf8cefcb9ed01e8219c38e37	98.37	245	7.3e-133	Bacteria	Proteobacteria	Alphaproteobacteria	Caulobacterales	Caulobacteraceae	Caulobacter	Caulobacter sp. K31
37	k141_1515819	247	140.069	62.1455	10f3bee9cf8cefcb9ed01e8219c38e37	98.37	245	7.3e-133	Bacteria	Proteobacteria	Alphaproteobacteria	Caulobacterales	Caulobacteraceae	Caulobacter	Caulobacter sp. K31
38	k141_1301827	235	142.043	66.2134	46b609588e5ead75355961d56bfaa132	100	235	3.2e-130	Bacteria	Proteobacteria	Alphaproteobacteria	Caulobacterales	Caulobacteraceae	Caulobacter	Caulobacter segnis ATCC 21756
39	k141_31867	403	166.417	59.2085	6024b6d280f9f301580fd45a0ec52c9b	97.22	396	4.2e-209	Bacteria	Proteobacteria	Alphaproteobacteria	Caulobacterales	Caulobacteraceae	Phenylobacterium	Phenylobacterium zucineum HLK1
40	k141_1143783	304	135.73	38.9931	6024b6d280f9f301580fd45a0ec52c9b	97.99	299	7.4e-162	Bacteria	Proteobacteria	Alphaproteobacteria	Caulobacterales	Caulobacteraceae	Phenylobacterium	Phenylobacterium zucineum HLK1
41	k141_1729226	211	108.284	74.4066	ad7bfc84ddfdf44b6249589209904e6a	98.03	304	1e-166	Bacteria	Proteobacteria	Alphaproteobacteria	Caulobacterales	Caulobacteraceae	Phenylobacterium	Phenylobacterium lituiforme
42	k141_723339	309	127.392	59.0108	ad7bfc84ddfdf44b6249589209904e6a	98.03	304	1e-166	Bacteria	Proteobacteria	Alphaproteobacteria	Caulobacterales	Caulobacteraceae	Phenylobacterium	Phenylobacterium lituiforme
43	k141_614462	236	137.191	53.335	ad7bfc84ddfdf44b6249589209904e6a	98.31	356	4.3e-198	Bacteria	Proteobacteria	Alphaproteobacteria	Caulobacterales	Caulobacteraceae	Phenylobacterium	Phenylobacterium lituiforme
44	k141_210207	323	130.56	70.8156	ad7bfc84ddfdf44b6249589209904e6a	98.31	356	4.3e-198	Bacteria	Proteobacteria	Alphaproteobacteria	Caulobacterales	Caulobacteraceae	Phenylobacterium	Phenylobacterium lituiforme
45	k141_121164	356	138.424	60.2682	ad7bfc84ddfdf44b6249589209904e6a	98.31	356	4.3e-198	Bacteria	Proteobacteria	Alphaproteobacteria	Caulobacterales	Caulobacteraceae	Phenylobacterium	Phenylobacterium lituiforme
46	k141_572076	229	100.563	57.4123	6024b6d280f9f301580fd45a0ec52c9b	98.5	533	7e-300	Bacteria	Proteobacteria	Alphaproteobacteria	Caulobacterales	Caulobacteraceae	Phenylobacterium	Phenylobacterium zucineum HLK1
47	k141_902295	533	163.598	47.257	6024b6d280f9f301580fd45a0ec52c9b	98.5	533	7e-300	Bacteria	Proteobacteria	Alphaproteobacteria	Caulobacterales	Caulobacteraceae	Phenylobacterium	Phenylobacterium zucineum HLK1
48	k141_1774539	286	130.014	37.8338	ad7bfc84ddfdf44b6249589209904e6a	98.6	286	6.7e-158	Bacteria	Proteobacteria	Alphaproteobacteria	Caulobacterales	Caulobacteraceae	Phenylobacterium	Phenylobacterium lituiforme
49	k141_1536428	830	140.184	83.3502	a1bdb7905aace06f09d37e9d33767b61	100	35	1.1e-11	Bacteria	Proteobacteria	Alphaproteobacteria	Hyphomicrobiales	Bartonellaceae	Bartonella	Bartonella henselae
50	k141_673916	266	137.85	54.6133	df6ad9a076f4b4a9fd0718ad2746377d	97.38	305	1.2e-162	Bacteria	Proteobacteria	Alphaproteobacteria	Hyphomicrobiales	Beijerinckiaceae	Methylocella	Methylocella silvestris
51	k141_1392048	305	116.377	54.335	df6ad9a076f4b4a9fd0718ad2746377d	97.38	305	1.2e-162	Bacteria	Proteobacteria	Alphaproteobacteria	Hyphomicrobiales	Beijerinckiaceae	Methylocella	Methylocella silvestris
52	k141_1794462	483	156.13	146.215	7c2f20655a3d6249aa10dfc6e9d5b0b8	97.51	482	5.5e-267	Bacteria	Proteobacteria	Alphaproteobacteria	Hyphomicrobiales	Bradyrhizobiaceae	Bradyrhizobium	Bradyrhizobium japonicum
53	k141_812395	230	150.496	47.4798	2548003fcaed7b1c84f283e9da15c850	100	230	9.6e-128	Bacteria	Proteobacteria	Alphaproteobacteria	Hyphomicrobiales	Bradyrhizobiaceae	Rhodopseudomonas	Rhodopseudomonas palustris TIE-1
54	k141_260349	404	214.968	136.718	7147778b3bb0444024d64f761724aeb1	97.44	78	3.3e-36	Bacteria	Proteobacteria	Alphaproteobacteria	Hyphomicrobiales	Brucellaceae	Brucella	Brucella abortus bv. 5 str. B3196
55	k141_1496011	410	215.956	106.372	7147778b3bb0444024d64f761724aeb1	97.44	78	3.3e-36	Bacteria	Proteobacteria	Alphaproteobacteria	Hyphomicrobiales	Brucellaceae	Brucella	Brucella abortus bv. 5 str. B3196
56	k141_956235	663	209.169	117.502	b1e0d0b6b6f3b1a22048e1676b94536b	98.75	80	3.4e-38	Bacteria	Proteobacteria	Alphaproteobacteria	Hyphomicrobiales	Rhizobiaceae	Rhizobium	Rhizobium etli GR56
57	k141_673911	1061	174.438	85.4978	057b471bed31c3de4bc7fac85fce6575	97.3	74	1.1e-32	Bacteria	Proteobacteria	Alphaproteobacteria	Hyphomicrobiales	Rhizobiaceae	Sinorhizobium	Sinorhizobium fredii
58	k141_581954	787	175.663	54.1111	057b471bed31c3de4bc7fac85fce6575	97.5	80	3.6e-36	Bacteria	Proteobacteria	Alphaproteobacteria	Hyphomicrobiales	Rhizobiaceae	Sinorhizobium	Sinorhizobium fredii
59	k141_1810452	432	160.282	80.8045	057b471bed31c3de4bc7fac85fce6575	97.56	41	2.2e-12	Bacteria	Proteobacteria	Alphaproteobacteria	Hyphomicrobiales	Rhizobiaceae	Sinorhizobium	Sinorhizobium fredii
60	k141_52467	533	189.773	40.2056	057b471bed31c3de4bc7fac85fce6575	100	30	3.8e-09	Bacteria	Proteobacteria	Alphaproteobacteria	Hyphomicrobiales	Rhizobiaceae	Sinorhizobium	Sinorhizobium fredii
61	k141_5358	1305	270.185	93.1187	e58a1cb70fbcf9c17ff4762c27a8ba73	97.5	80	3.8e-36	Bacteria	Proteobacteria	Alphaproteobacteria	Hyphomicrobiales	Stappiaceae	Labrenzia	Labrenzia aggregata
62	k141_483562	553	170.533	64.3962	2b3dab3198e81214628dc2d9afa8dfe0	97.03	303	1.1e-162	Bacteria	Proteobacteria	Alphaproteobacteria	Rhizobiales	Beijerinckiaceae	Beijerinckia	Beijerinckia indica subsp. indica
63	k141_1291934	202	108.347	57.4538	3309eb28fe3415a33d2a16e5f2bd9733	97.35	264	9.3e-140	Bacteria	Proteobacteria	Alphaproteobacteria	Rhodospirillales	Acetobacteraceae	Acetobacter	Acetobacter pasteurianus IFO 3283-01
64	k141_1291910	551	150.02	50.6793	3309eb28fe3415a33d2a16e5f2bd9733	97.35	264	9.3e-140	Bacteria	Proteobacteria	Alphaproteobacteria	Rhodospirillales	Acetobacteraceae	Acetobacter	Acetobacter pasteurianus IFO 3283-01
65	k141_1664267	1016	196.62	81.6663	3309eb28fe3415a33d2a16e5f2bd9733	97.35	264	9.3e-140	Bacteria	Proteobacteria	Alphaproteobacteria	Rhodospirillales	Acetobacteraceae	Acetobacter	Acetobacter pasteurianus IFO 3283-01
66	k141_1603359	398	165.927	115.413	3309eb28fe3415a33d2a16e5f2bd9733	97.37	76	1.6e-34	Bacteria	Proteobacteria	Alphaproteobacteria	Rhodospirillales	Acetobacteraceae	Acetobacter	Acetobacter pasteurianus IFO 3283-01
67	k141_293323	646	260.718	130.871	1b6dddc6a4b5c74ff45139c25d097002	100	76	1e-36	Bacteria	Proteobacteria	Alphaproteobacteria	Rhodospirillales	Acetobacteraceae	Acetobacter	Acetobacter pasteurianus IFO 3283-01
68	k141_1344657	797	219.295	128.224	1b6dddc6a4b5c74ff45139c25d097002	100	76	1e-36	Bacteria	Proteobacteria	Alphaproteobacteria	Rhodospirillales	Acetobacteraceae	Acetobacter	Acetobacter pasteurianus IFO 3283-01
69	k141_680619	878	245.852	109.891	1b6dddc6a4b5c74ff45139c25d097002	100	76	1e-36	Bacteria	Proteobacteria	Alphaproteobacteria	Rhodospirillales	Acetobacteraceae	Acetobacter	Acetobacter pasteurianus IFO 3283-01
70	k141_684093	849	206.278	S.D. of Mean coverage	41781a46ec4f026fae406370dfaa6819	97	200	9.9e-101	Bacteria	Proteobacteria	Alphaproteobacteria	Rhodospirillales	Acetobacteraceae	Acidiphilium	Acidiphilium cryptum JF-5
71	k141_853691	283	214.972	70.5287	41781a46ec4f026fae406370dfaa6819	97.17	283	1.1e-151	Bacteria	Proteobacteria	Alphaproteobacteria	Rhodospirillales	Acetobacteraceae	Acidiphilium	Acidiphilium cryptum JF-5
72	k141_300500	243	296.819	65.4797	10f71c0240452ffbb07eb7f88ff6a9fe	98.35	243	5.6e-132	Bacteria	Proteobacteria	Alphaproteobacteria	rhodospirillales	Acetobacteraceae	Granulibacter	Granulibacter bethesdensis
73	k141_910506	266	173.064	39.5379	5ac978ed1274fb45b9ddce51f95cf535	98.87	266	3e-146	Bacteria	Proteobacteria	Alphaproteobacteria	Sphingomonadales	Erythrobacteraceae	Erythrobacter	Erythrobacter sp. NAP1
74	k141_687807	226	94.9027	57.5658	4f96e269ef14bec37c2447ece40f6e82	97.76	492	8.4e-274	Bacteria	Proteobacteria	Alphaproteobacteria	Sphingomonadales	Sphingomonadaceae	Novosphingobium aromaticivorans or Sphingomonas aromaticivorans	Novosphingobium aromaticivorans or Sphingomonas aromaticivorans
75	k141_681291	236	111.945	52.8933	4f96e269ef14bec37c2447ece40f6e82	97.76	492	8.4e-274	Bacteria	Proteobacteria	Alphaproteobacteria	Sphingomonadales	Sphingomonadaceae	Novosphingobium aromaticivorans or Sphingomonas aromaticivorans	Novosphingobium aromaticivorans or Sphingomonas aromaticivorans
76	k141_1156031	492	110.246	58.543	4f96e269ef14bec37c2447ece40f6e82	97.76	492	8.4e-274	Bacteria	Proteobacteria	Alphaproteobacteria	Sphingomonadales	Sphingomonadaceae	Novosphingobium aromaticivorans or Sphingomonas aromaticivorans	Novosphingobium aromaticivorans or Sphingomonas aromaticivorans
77	k141_217052	497	136.344	45.8018	4f96e269ef14bec37c2447ece40f6e82	97.79	497	1e-276	Bacteria	Proteobacteria	Alphaproteobacteria	Sphingomonadales	Sphingomonadaceae	Novosphingobium aromaticivorans or Sphingomonas aromaticivorans	Novosphingobium aromaticivorans or Sphingomonas aromaticivorans
78	k141_19994	283	122.763	78.2647	4f96e269ef14bec37c2447ece40f6e82	97.84	278	7.8e-151	Bacteria	Proteobacteria	Alphaproteobacteria	Sphingomonadales	Sphingomonadaceae	Novosphingobium aromaticivorans or Sphingomonas aromaticivorans	Novosphingobium aromaticivorans or Sphingomonas aromaticivorans
79	k141_513655	731	236.863	274.865	356c7407d3091de71e4beadc853e9b7f	97.4	77	4.4e-35	Bacteria	Proteobacteria	Alphaproteobacteria	unclassified Rhizobiales	unclassified Rhizobiales	unclassified Rhizobiales	Rhizobiales
80	k141_980975	654	185.275	59.6204	356c7407d3091de71e4beadc853e9b7f	98.73	79	1.4e-37	Bacteria	Proteobacteria	Alphaproteobacteria	unclassified Rhizobiales	unclassified Rhizobiales	unclassified Rhizobiales	Rhizobiales
81	k141_61469	810	166.044	57.0984	4fa783621fae5fee9ac29e07478f48ba	99	200	5.3e-108	Bacteria	Proteobacteria	Alphaproteobacteria	unclassified Rhizobiales	unclassified Rhizobiales	unclassified Rhizobiales	Rhizobiales
82	k141_274972	375	174.493	41.4004	356c7407d3091de71e4beadc853e9b7f	99.31	144	4e-75	Bacteria	Proteobacteria	Alphaproteobacteria	unclassified Rhizobiales	unclassified Rhizobiales	unclassified Rhizobiales	Rhizobiales
83	k141_689520	632	153.593	87.7974	356c7407d3091de71e4beadc853e9b7f	99.31	144	4e-75	Bacteria	Proteobacteria	Alphaproteobacteria	unclassified Rhizobiales	unclassified Rhizobiales	unclassified Rhizobiales	Rhizobiales
84	k141_309208	222	119.23	53.991	f56cec2cfdb5a2b518fd41f893edad26	98.94	283	2.7e-156	Bacteria	Proteobacteria	Betaproteobacteria	Burkholderiales	Burkholderiaceae	Burkholderia	Burkholderia sp. CCGE1001
85	k141_320999	283	143.173	41.5322	f56cec2cfdb5a2b518fd41f893edad26	98.94	283	2.7e-156	Bacteria	Proteobacteria	Betaproteobacteria	Burkholderiales	Burkholderiaceae	Burkholderia	Burkholderia sp. CCGE1001
86	k141_1116554	365	118.077	63.2407	121386d47e69a52161723afb50802b90	99.18	365	4.1e-204	Bacteria	Proteobacteria	Betaproteobacteria	Burkholderiales	Burkholderiaceae	Burkholderia	Burkholderia phytofirmans
87	k141_815605	211	113.687	40.7245	1fe64fb8c23e7e28642284027f606dcd	100	211	1.3e-115	Bacteria	Proteobacteria	Betaproteobacteria	Burkholderiales	Burkholderiaceae	Burkholderia	Burkholderia glumae BGR1
88	k141_1484917	230	158.348	79.5772	c0340771208b94dd7091b2c1b9aaf134	100	230	3.5e-127	Bacteria	Proteobacteria	Betaproteobacteria	Burkholderiales	Burkholderiaceae	Burkholderia	Burkholderia ambifaria MC40-6
89	k141_905655	279	135.71	54.7531	121386d47e69a52161723afb50802b90	100	279	2.6e-156	Bacteria	Proteobacteria	Betaproteobacteria	Burkholderiales	Burkholderiaceae	Burkholderia	Burkholderia phytofirmans
90	k141_1301124	240	80.0583	66.8023	1fe64fb8c23e7e28642284027f606dcd	100	295	1.4e-165	Bacteria	Proteobacteria	Betaproteobacteria	Burkholderiales	Burkholderiaceae	Burkholderia	Burkholderia glumae BGR1
91	k141_1835165	295	112.864	41.6928	1fe64fb8c23e7e28642284027f606dcd	100	295	1.4e-165	Bacteria	Proteobacteria	Betaproteobacteria	Burkholderiales	Burkholderiaceae	Burkholderia	Burkholderia glumae BGR1
92	k141_765362	298	190.433	59.5536	1afbb15f17716c2db33fb12a7ae62238	100	298	8.1e-168	Bacteria	Proteobacteria	Betaproteobacteria	Burkholderiales	Burkholderiaceae	Burkholderia	Burkholderia vietnamiensis G4
93	k141_1765454	205	138.42	72.9887	2aa1d201247eb8166ca154a819716b69	99.26	270	8.2e-149	Bacteria	Proteobacteria	Betaproteobacteria	Burkholderiales	Burkholderiales genera incertae sedis	Leptothrix	Leptothrix cholodnii SP-6
94	k141_200269	219	104.781	54.4231	2aa1d201247eb8166ca154a819716b69	99.26	270	8.2e-149	Bacteria	Proteobacteria	Betaproteobacteria	Burkholderiales	Burkholderiales genera incertae sedis	Leptothrix	Leptothrix cholodnii SP-6
95	k141_1444193	283	113.89	43.461	2aa1d201247eb8166ca154a819716b69	99.26	270	8.2e-149	Bacteria	Proteobacteria	Betaproteobacteria	Burkholderiales	Burkholderiales genera incertae sedis	Leptothrix	Leptothrix cholodnii SP-6
96	k141_743617	211	114.09	45.9273	2aa1d201247eb8166ca154a819716b69	100	211	6.6e-116	Bacteria	Proteobacteria	Betaproteobacteria	Burkholderiales	Burkholderiales genera incertae sedis	Leptothrix	Leptothrix cholodnii SP-6
97	k141_404260	282	95.0532	54.7797	aef30b770b7eb6decdf8adca8a9e2aa8	99.29	282	1.5e-155	Bacteria	Proteobacteria	Betaproteobacteria	Burkholderiales	Burkholderiales genera incertae sedis	Methylibium	Methylibium petroleiphilum PM1
98	k141_771564	283	120.155	51.1773	aef30b770b7eb6decdf8adca8a9e2aa8	99.29	282	1.5e-155	Bacteria	Proteobacteria	Betaproteobacteria	Burkholderiales	Burkholderiales genera incertae sedis	Methylibium	Methylibium petroleiphilum PM1
99	k141_1493416	205	107.795	50.3449	aef30b770b7eb6decdf8adca8a9e2aa8	100	205	2.6e-112	Bacteria	Proteobacteria	Betaproteobacteria	Burkholderiales	Burkholderiales genera incertae sedis	Methylibium	Methylibium petroleiphilum PM1
100	k141_868228	237	134.304	40.7465	af0bca15863fa429a9b96e190439acf5	99.29	282	7e-156	Bacteria	Proteobacteria	Betaproteobacteria	Burkholderiales	Comamonadaceae	Rhodoferax	Rhodoferax ferrireducens T118
101	k141_985831	283	118.802	47.7602	af0bca15863fa429a9b96e190439acf5	99.29	282	7e-156	Bacteria	Proteobacteria	Betaproteobacteria	Burkholderiales	Comamonadaceae	Rhodoferax	Rhodoferax ferrireducens T118
102	k141_323666	302	88.106	88.4529	7264c85268005d01587a6054d4caf0ce	99.81	536	2.9e-306	Bacteria	Proteobacteria	Betaproteobacteria	Burkholderiales	Comamonadaceae	Variovorax	Variovorax paradoxus S110
103	k141_1574303	536	122.912	35.9269	7264c85268005d01587a6054d4caf0ce	99.81	536	2.9e-306	Bacteria	Proteobacteria	Betaproteobacteria	Burkholderiales	Comamonadaceae	Variovorax	Variovorax paradoxus S110
104	k141_217066	495	106.519	91.7032	cf0d1a690124bcef528637e64bdcdfc4	97.17	495	2.8e-268	Bacteria	Proteobacteria	Betaproteobacteria	Burkholderiales	Oxalobacteraceae	Collimonas	Collimonas fungivorans
105	k141_1722724	525	222.754	89.1651	cf0d1a690124bcef528637e64bdcdfc4	97.65	255	4.3e-137	Bacteria	Proteobacteria	Betaproteobacteria	Burkholderiales	Oxalobacteraceae	Collimonas	Collimonas fungivorans
106	k141_286937	625	128.754	116.906	cf0d1a690124bcef528637e64bdcdfc4	97.65	255	4.3e-137	Bacteria	Proteobacteria	Betaproteobacteria	Burkholderiales	Oxalobacteraceae	Collimonas	Collimonas fungivorans
107	k141_317884	359	99.2981	63.1457	4e0c2e598597c5aef3641ac076c895dd	98.58	351	1.6e-193	Bacteria	Proteobacteria	Betaproteobacteria	Burkholderiales	Oxalobacteraceae	Collimonas	Collimonas fungivorans
108	k141_152191	277	91	76.8863	4e0c2e598597c5aef3641ac076c895dd	98.81	336	1.4e-186	Bacteria	Proteobacteria	Betaproteobacteria	Burkholderiales	Oxalobacteraceae	Collimonas	Collimonas fungivorans
109	k141_323670	336	99.1935	33.7498	4e0c2e598597c5aef3641ac076c895dd	98.81	336	1.4e-186	Bacteria	Proteobacteria	Betaproteobacteria	Burkholderiales	Oxalobacteraceae	Collimonas	Collimonas fungivorans
110	k141_301185	201	114.995	46.2208	4e0c2e598597c5aef3641ac076c895dd	98.94	282	2.5e-154	Bacteria	Proteobacteria	Betaproteobacteria	Burkholderiales	Oxalobacteraceae	Collimonas	Collimonas fungivorans
111	k141_301188	282	145.741	51.7016	4e0c2e598597c5aef3641ac076c895dd	98.94	282	2.5e-154	Bacteria	Proteobacteria	Betaproteobacteria	Burkholderiales	Oxalobacteraceae	Collimonas	Collimonas fungivorans
112	k141_1824426	257	117.385	60.6959	4e0c2e598597c5aef3641ac076c895dd	99	399	6.8e-221	Bacteria	Proteobacteria	Betaproteobacteria	Burkholderiales	Oxalobacteraceae	Collimonas	Collimonas fungivorans
113	k141_317887	284	116.785	36.6575	4e0c2e598597c5aef3641ac076c895dd	99	399	6.8e-221	Bacteria	Proteobacteria	Betaproteobacteria	Burkholderiales	Oxalobacteraceae	Collimonas	Collimonas fungivorans
114	k141_1849134	400	131.035	37.3984	4e0c2e598597c5aef3641ac076c895dd	99	399	6.8e-221	Bacteria	Proteobacteria	Betaproteobacteria	Burkholderiales	Oxalobacteraceae	Collimonas	Collimonas fungivorans
115	k141_1184740	352	168.875	69.9152	4e0c2e598597c5aef3641ac076c895dd	99.15	352	3.6e-195	Bacteria	Proteobacteria	Betaproteobacteria	Burkholderiales	Oxalobacteraceae	Collimonas	Collimonas fungivorans
116	k141_624455	249	128.751	57.1226	4e0c2e598597c5aef3641ac076c895dd	99.2	249	9e-136	Bacteria	Proteobacteria	Betaproteobacteria	Burkholderiales	Oxalobacteraceae	Collimonas	Collimonas fungivorans
117	k141_759971	276	126.616	61.221	4e0c2e598597c5aef3641ac076c895dd	99.75	405	7.3e-229	Bacteria	Proteobacteria	Betaproteobacteria	Burkholderiales	Oxalobacteraceae	Collimonas	Collimonas fungivorans
118	k141_479986	412	126.34	54.3073	4e0c2e598597c5aef3641ac076c895dd	99.75	405	7.3e-229	Bacteria	Proteobacteria	Betaproteobacteria	Burkholderiales	Oxalobacteraceae	Collimonas	Collimonas fungivorans
119	k141_1570591	336	122.804	89.0237	cf0d1a690124bcef528637e64bdcdfc4	100	336	1e-189	Bacteria	Proteobacteria	Betaproteobacteria	Burkholderiales	Oxalobacteraceae	Collimonas	Collimonas fungivorans
120	k141_286928	1237	163.573	53.3816	c9401d31ffe23e44cf4cca4ac9010586	97.97	246	1.2e-131	Bacteria	Proteobacteria	Betaproteobacteria	Burkholderiales	Oxalobacteraceae	Herminiimonas	Herminiimonas arsenicoxydans
121	k141_1143776	700	126.619	70.847	c9401d31ffe23e44cf4cca4ac9010586	98.15	324	7.6e-178	Bacteria	Proteobacteria	Betaproteobacteria	Burkholderiales	Oxalobacteraceae	Herminiimonas	Herminiimonas arsenicoxydans
122	k141_276266	925	124.014	99.8285	c9401d31ffe23e44cf4cca4ac9010586	98.57	70	3.1e-31	Bacteria	Proteobacteria	Betaproteobacteria	Burkholderiales	Oxalobacteraceae	Herminiimonas	Herminiimonas arsenicoxydans
123	k141_967495	667	157.226	49.5034	c6c0f976fac203d778e599bd0ee6d16f	99.03	103	9.3e-51	Bacteria	Proteobacteria	Betaproteobacteria	Nitrosomonadales	Thiobacillaceae	Thiobacillus	Thiobacillus denitrificans ATCC 25259
124	k141_1518708	409	200.247	72.9149	8733588bf944304b6630a949f509b6bc	100	35	4.5e-12	Bacteria	Proteobacteria	Deltaproteobacteria	Myxococcales	Archangiaceae	Stigmatella	Stigmatella aurantiaca DW4/3-1
125	k141_1494066	1211	181.682	822.578	3f2644ef4f8fffc799809a4e8b2d68c6	97.22	36	2.3e-11	Bacteria	Proteobacteria	Gammaproteobacteria	Chromatiales	Ectothiorhodospiraceae	Halorhodospira	Halorhodospira halophila
126	k141_1217407	305	189.99	78.0575	e9c69211bd32f8227939200c42de2703	98.44	64	1.5e-28	Bacteria	Proteobacteria	Gammaproteobacteria	Enterobacterales	Enterobacteriaceae	Enterobacteriaceae incertae sedis	Candidatus Regiella insecticola
127	k141_398540	502	284.422	82.9976	1369b61c65db881066771ab2d18e26c5	97.37	76	4.9e-35	Bacteria	Proteobacteria	Gammaproteobacteria	Enterobacterales	Morganellaceae	Candidatus Arsenophonus	Candidatus Arsenophonus triatominarum
128	k141_799269	915	255.621	135.601	1369b61c65db881066771ab2d18e26c5	97.37	76	4.9e-35	Bacteria	Proteobacteria	Gammaproteobacteria	Enterobacterales	Morganellaceae	Candidatus Arsenophonus	Candidatus Arsenophonus triatominarum
129	k141_1792796	326	127.776	95.8752	a7478a3fd9fa5b02ce875d5d36ab2819	98.51	134	1.3e-68	Bacteria	Proteobacteria	Gammaproteobacteria	Pseudomonadales	Pseudomonadaceae	Pseudomonas	Pseudomonas syringae pv. tabaci ATCC 11528
130	k141_323332	425	154.113	66.4773	a7478a3fd9fa5b02ce875d5d36ab2819	98.51	134	1.3e-68	Bacteria	Proteobacteria	Gammaproteobacteria	Pseudomonadales	Pseudomonadaceae	Pseudomonas	Pseudomonas syringae pv. tabaci ATCC 11528
131	k141_126783	452	187.978	68.4165	a7478a3fd9fa5b02ce875d5d36ab2819	98.51	134	1.3e-68	Bacteria	Proteobacteria	Gammaproteobacteria	Pseudomonadales	Pseudomonadaceae	Pseudomonas	Pseudomonas syringae pv. tabaci ATCC 11528
132	k141_943652	538	198.485	74.0253	2808340e13c3823c0c13864c43f949ff	99.62	530	3.8e-303	Bacteria	Proteobacteria	Gammaproteobacteria	Pseudomonadales	Pseudomonadaceae	Pseudomonas	Pseudomonas fluorescens SBW25
133	k141_1014091	500	165.612	68.5149	8716940a3449ef8615f456f01117577a	97.06	34	2.1e-10	Bacteria	Proteobacteria	Gammaproteobacteria	Vibrionales	Vibrionaceae	Vibrio	Vibrio harveyi 1DA3
134	k141_209698	338	187.012	67.5124	277d570fed9f6e360ad7d5c7d47a19e5	97.3	37	2.5e-12	Bacteria	Proteobacteria	Gammaproteobacteria	Vibrionales	Vibrionaceae	Vibrio	Vibrio sp. Ex25
135	k141_1412731	1407	277.557	74.6988	add34834d9c7defbc2e6d016bb7cc550	97.44	39	1.5e-13	Bacteria	Proteobacteria	Gammaproteobacteria	Vibrionales	Vibrionaceae	Vibrio	Vibrio parahaemolyticus AQ4037
136	k141_561740	349	224.45	66.482	0082e457e7d73a2c064f0b02f24b9827	97.56	82	1.3e-38	Bacteria	Proteobacteria	Gammaproteobacteria	Vibrionales	Vibrionaceae	Vibrio	Vibrio sp. Ex25
137	k141_1384819	746	304.45	114.768	0082e457e7d73a2c064f0b02f24b9827	97.56	82	1.3e-38	Bacteria	Proteobacteria	Gammaproteobacteria	Vibrionales	Vibrionaceae	Vibrio	Vibrio sp. Ex25
138	k141_276759	802	300.051	185.43	0082e457e7d73a2c064f0b02f24b9827	97.56	82	1.3e-38	Bacteria	Proteobacteria	Gammaproteobacteria	Vibrionales	Vibrionaceae	Vibrio	Vibrio sp. Ex25
139	k141_402433	815	270.59	201.191	0082e457e7d73a2c064f0b02f24b9827	97.56	82	1.3e-38	Bacteria	Proteobacteria	Gammaproteobacteria	Vibrionales	Vibrionaceae	Vibrio	Vibrio sp. Ex25
140	k141_1038519	1074	234.984	153.596	0082e457e7d73a2c064f0b02f24b9827	97.56	82	1.3e-38	Bacteria	Proteobacteria	Gammaproteobacteria	Vibrionales	Vibrionaceae	Vibrio	Vibrio sp. Ex25
141	k141_402448	1298	284.003	112.615	0082e457e7d73a2c064f0b02f24b9827	97.56	82	1.3e-38	Bacteria	Proteobacteria	Gammaproteobacteria	Vibrionales	Vibrionaceae	Vibrio	Vibrio sp. Ex25
142	k141_1637542	2022	282.454	139.746	0082e457e7d73a2c064f0b02f24b9827	97.56	82	1.3e-38	Bacteria	Proteobacteria	Gammaproteobacteria	Vibrionales	Vibrionaceae	Vibrio	Vibrio sp. Ex25
143	k141_1413731	2067	296.635	132.912	0082e457e7d73a2c064f0b02f24b9827	97.56	82	1.3e-38	Bacteria	Proteobacteria	Gammaproteobacteria	Vibrionales	Vibrionaceae	Vibrio	Vibrio sp. Ex25
144	k141_46556	425	272.4	120.126	8716940a3449ef8615f456f01117577a	100	77	2.5e-37	Bacteria	Proteobacteria	Gammaproteobacteria	Vibrionales	Vibrionaceae	Vibrio	Vibrio harveyi 1DA3
145	k141_77622	948	214.385	146.388	8716940a3449ef8615f456f01117577a	100	77	2.5e-37	Bacteria	Proteobacteria	Gammaproteobacteria	Vibrionales	Vibrionaceae	Vibrio	Vibrio harveyi 1DA3
146	k141_423475	961	290.959	128.6	8716940a3449ef8615f456f01117577a	100	77	2.5e-37	Bacteria	Proteobacteria	Gammaproteobacteria	Vibrionales	Vibrionaceae	Vibrio	Vibrio harveyi 1DA3
147	k141_98181	1156	271.298	134.876	8716940a3449ef8615f456f01117577a	100	77	2.5e-37	Bacteria	Proteobacteria	Gammaproteobacteria	Vibrionales	Vibrionaceae	Vibrio	Vibrio harveyi 1DA3
148	k141_818274	235	139.132	52.5027	1fd810a3c1ecf3214172807dcc4fb02b	97.78	225	2e-119	Bacteria	Proteobacteria	unclassified Proteobacteria	unclassified Proteobacteria	unclassified Proteobacteria	unclassified Proteobacteria	Proteobacteria
149	k141_1487529	206	107.068	82.9222	039137873de304a9ce913cb6aa174d15	98.25	286	8.5e-154	Bacteria	Proteobacteria	unclassified Proteobacteria	unclassified Proteobacteria	unclassified Proteobacteria	unclassified Proteobacteria	Proteobacteria
150	k141_1486180	268	105.519	38.5415	039137873de304a9ce913cb6aa174d15	98.25	286	8.5e-154	Bacteria	Proteobacteria	unclassified Proteobacteria	unclassified Proteobacteria	unclassified Proteobacteria	unclassified Proteobacteria	Proteobacteria
151	k141_1229122	288	91.0104	49.3912	039137873de304a9ce913cb6aa174d15	98.25	286	8.5e-154	Bacteria	Proteobacteria	unclassified Proteobacteria	unclassified Proteobacteria	unclassified Proteobacteria	unclassified Proteobacteria	Proteobacteria
152	k141_470270	212	139.656	45.7403	f1af0047b7c1a935ebf16627c5157bd6	98.58	212	8.3e-114	Bacteria	Proteobacteria	unclassified Proteobacteria	unclassified Proteobacteria	unclassified Proteobacteria	unclassified Proteobacteria	Proteobacteria
153	k141_1106764	228	155.083	77.2333	bec4d09747fb8888992fb190fa9c4ce1	98.68	228	1e-122	Bacteria	Proteobacteria	unclassified Proteobacteria	unclassified Proteobacteria	unclassified Proteobacteria	unclassified Proteobacteria	Proteobacteria
154	k141_942976	285	112.007	53.854	11c76f70b3ba8ebf4fad5b47728d7e9d	99.3	285	1.3e-157	Bacteria	Proteobacteria	unclassified Proteobacteria	unclassified Proteobacteria	unclassified Proteobacteria	unclassified Proteobacteria	Proteobacteria
155	k141_669305	261	142.709	36.6641	547fe7d0073ae429ad54e0d51dc35893	100	256	2.4e-142	Bacteria	Proteobacteria	unclassified Proteobacteria	unclassified Proteobacteria	unclassified Proteobacteria	unclassified Proteobacteria	Proteobacteria
156	k141_1136607	354	176.963	47.7252	c60686d48a13120d34cb3f940f1ed6d8	97.88	1131	0	Bacteria	Verrucomicrobia	Opitutae	Opitutales	Opitutaceae	Opitutus	Opitutus terrae
157	k141_1620598	1133	176.863	84.4388	c60686d48a13120d34cb3f940f1ed6d8	97.88	1131	0	Bacteria	Verrucomicrobia	Opitutae	Opitutales	Opitutaceae	Opitutus	Opitutus terrae
158	k141_1480121	587	167.843	49.3316	c60686d48a13120d34cb3f940f1ed6d8	98.02	303	1.2e-163	Bacteria	Verrucomicrobia	Opitutae	Opitutales	Opitutaceae	Opitutus	Opitutus terrae
159	k141_1573894	321	139.224	104.331	071b55fa1c94e98fd24398feb3bc6034	97.83	276	1.7e-149	Bacteria	Verrucomicrobia	Verrucomicrobiae	Verrucomicrobiales	Verrucomicrobia subdivision 3	Pedosphaera	bacterium Ellin514 or Pedosphaera parvula
160	k141_1436928	884	182.032	69.0261	071b55fa1c94e98fd24398feb3bc6034	97.83	276	1.7e-149	Bacteria	Verrucomicrobia	Verrucomicrobiae	Verrucomicrobiales	Verrucomicrobia subdivision 3	Pedosphaera	bacterium Ellin514 or Pedosphaera parvula
161	k141_1829106	622	200.127	71.2285	a833847229b9292407e7d9d7d12a6c13	97.32	261	2.2e-137	Eukaryota	Arthropoda	Collembola	Entomobryomorpha	Tomoceridae	Pogonognathellus	Pogonognathellus flavescens
162	k141_1182442	1130	172.581	79.3879	a833847229b9292407e7d9d7d12a6c13	97.8	410	5.9e-224	Eukaryota	Arthropoda	Collembola	Entomobryomorpha	Tomoceridae	Pogonognathellus	Pogonognathellus flavescens
163	k141_214556	1044	162.403	100.342	a833847229b9292407e7d9d7d12a6c13	98.8	251	2.8e-137	Eukaryota	Arthropoda	Collembola	Entomobryomorpha	Tomoceridae	Pogonognathellus	Pogonognathellus flavescens
164	k141_732493	636	169.159	128.089	a833847229b9292407e7d9d7d12a6c13	99.12	454	3.3e-255	Eukaryota	Arthropoda	Collembola	Entomobryomorpha	Tomoceridae	Pogonognathellus	Pogonognathellus flavescens
165	k141_280555	343	166.041	65.6559	a833847229b9292407e7d9d7d12a6c13	100	32	4.2e-10	Eukaryota	Arthropoda	Collembola	Entomobryomorpha	Tomoceridae	Pogonognathellus	Pogonognathellus flavescens
166	k141_742352	474	136.954	52.537	add1aed7b469a679aef618377ba2f1a1	100	29	2.3e-08	Eukaryota	Arthropoda	Insecta	Diptera	Acroceridae	Acrocera	Acrocera orbicula
167	k141_188188	307	240.29	77.0608	cbcfd0be57b63854c2bfe7dda39f9cea	97.44	39	2.9e-11	Eukaryota	Arthropoda	Malacostraca	Decapoda	Alpheidae	Betaeus	Betaeus harrimani
168	k141_563188	496	159.216	56.0712	cbcfd0be57b63854c2bfe7dda39f9cea	100	32	2.5e-10	Eukaryota	Arthropoda	Malacostraca	Decapoda	Alpheidae	Betaeus	Betaeus harrimani
169	k141_1072250	1160	372.457	83.3784	1836f44704595fae8267d7c3c9527cec	100	37	1.1e-13	Eukaryota	Arthropoda	Malacostraca	Decapoda	Parastacidae	Euastacus	Euastacus rieki
170	k141_1552540	339	168.929	60.7516	a9a35a00e472a4ed81ac7d524359e455	100	37	3.9e-13	Eukaryota	Arthropoda	Malacostraca	Decapoda	Parastacidae	Parastacus	Parastacus pugnax
171	k141_1474435	446	139.395	48.5088	16cd8cb89ecb4d493fb97ba74e10998a	99.81	515	2e-293	Eukaryota	Ascomycota	Dothideomycetes	Capnodiales	Mycosphaerellaceae	Cercospora	Cercospora beticola
172	k141_47893	511	175.961	86.2287	16cd8cb89ecb4d493fb97ba74e10998a	99.81	515	2e-293	Eukaryota	Ascomycota	Dothideomycetes	Capnodiales	Mycosphaerellaceae	Cercospora	Cercospora beticola
173	k141_1292924	533	157.979	131.173	16cd8cb89ecb4d493fb97ba74e10998a	99.81	515	2e-293	Eukaryota	Ascomycota	Dothideomycetes	Capnodiales	Mycosphaerellaceae	Cercospora	Cercospora beticola
174	k141_1697559	302	158.387	96.3632	5c7d01e11d25c980994bd06c7dfc39c4	97.21	466	4.5e-254	Eukaryota	Ascomycota	Dothideomycetes	Mycosphaerellales	Teratosphaeriaceae	Teratosphaeria	Teratosphaeria destructans
175	k141_533963	1153	375.853	82.7958	5c7d01e11d25c980994bd06c7dfc39c4	97.21	466	4.5e-254	Eukaryota	Ascomycota	Dothideomycetes	Mycosphaerellales	Teratosphaeriaceae	Teratosphaeria	Teratosphaeria destructans
176	k141_1129590	382	117.398	56.516	10707bd555e86925ce29679ac4cadef0	100	95	4.8e-47	Eukaryota	Ascomycota	Eurotiomycetes	Chaetothyriales	Epibryaceae	Epibryon	Epibryon interlamellare
177	k141_1527629	872	143.548	62.7276	d01e085620894f2aee65819e62f836a2	97.85	372	2.5e-202	Eukaryota	Ascomycota	Eurotiomycetes	Chaetothyriales	Herpotrichiellaceae	Ramichloridium or Rhinocladiella	Ramichloridium anceps or Rhinocladiella anceps
178	k141_1527629	872	143.548	42.1935	90b0750e8c1a3fa2e5119c5a66e97965	99.46	372	2.1e-207	Eukaryota	Ascomycota	Eurotiomycetes	Chaetothyriales	unclassified Chaetothyriales	unclassified Chaetothyriales	Chaetothyriales sp. TRN475
179	k141_59683	605	144.339	57.8164	90b0750e8c1a3fa2e5119c5a66e97965	99.67	605	0	Eukaryota	Ascomycota	Eurotiomycetes	Chaetothyriales	unclassified Chaetothyriales	unclassified Chaetothyriales	Chaetothyriales sp. TRN475
180	k141_726422	513	186.148	53.8598	31de104ffbf1ca3e789caf9dbdd7572b	98.64	513	2.3e-286	Eukaryota	Ascomycota	Leotiomycetes	Helotiales	Discinellaceae	Pezoloma	Pezoloma ciliiferum
181	k141_559682	635	174.449	150.752	0835f35c4d66e0f4cc91879ca439f43a	97.42	387	6.2e-207	Eukaryota	Ascomycota	Leotiomycetes	Helotiales	Helotiaceae	Articulospora	Articulospora tetracladia
182	k141_1684101	504	180.3	46.0983	941642ded2b22a0f055504a62d069ca1	100	504	3.2e-287	Eukaryota	Ascomycota	Leotiomycetes	Helotiales	Helotiaceae	Hymenoscyphus	Hymenoscyphus sp. B TL-2012
183	k141_1528731	372	117.565	58.6409	1379a1110993aa8f1be3927b7ad4f0fa	98.92	93	4.7e-45	Eukaryota	Ascomycota	Leotiomycetes	Helotiales	Helotiales incertae sedis	Rhexocercosporidium	Rhexocercosporidium carotae
184	k141_409098	292	134.36	75.6772	19a9b43056c41da3e151fc31a6897b5d	100	316	6.3e-177	Eukaryota	Ascomycota	Leotiomycetes	Helotiales	Hyaloscyphaceae	Hyaloscypha	Hyaloscypha hepaticicola
185	k141_409101	318	135.462	50.0116	19a9b43056c41da3e151fc31a6897b5d	100	316	6.3e-177	Eukaryota	Ascomycota	Leotiomycetes	Helotiales	Hyaloscyphaceae	Hyaloscypha	Hyaloscypha hepaticicola
186	k141_1708679	369	244.68	38.4913	120cc38926bfb8a32775726731a292c9	97.56	369	1.4e-201	Eukaryota	Ascomycota	Leotiomycetes	Helotiales	Sclerotiniaceae	Botryotinia	Botryotinia fuckeliana B05.10
187	k141_1074347	596	166.374	58.6703	120cc38926bfb8a32775726731a292c9	99.51	408	3e-229	Eukaryota	Ascomycota	Leotiomycetes	Helotiales	Sclerotiniaceae	Botryotinia	Botryotinia fuckeliana B05.10
188	k141_439474	281	167.79	67.7009	120cc38926bfb8a32775726731a292c9	99.64	280	2.7e-155	Eukaryota	Ascomycota	Leotiomycetes	Helotiales	Sclerotiniaceae	Botryotinia	Botryotinia fuckeliana B05.10
189	k141_1528731	372	117.565	128.857	bea14032054bdf010badfe8978a26341	100	89	1.7e-43	Eukaryota	Ascomycota	Leotiomycetes	Leotiales	Leotiaceae	Leotia	Leotia lubrica
190	k141_1525109	532	249.398	51.4593	31200cb486e99ab69974ae1dffedc03c	97.4	77	1.7e-35	Eukaryota	Ascomycota	Sordariomycetes	Sordariales	Sordariaceae	Sordaria	Sordaria macrospora
191	k141_1774545	313	206.182	43.7576	f9039d1df2e0962e0224d70169585b2a	97.18	71	1.4e-25	Eukaryota	Chordata	Mammalia	Carnivora	Canidae	Canis	Canis lupus familiaris (dog)
192	k141_584541	884	277.874	94.8756	14419e773889998053c3f5f17db270fd	100	32	4.2e-10	Eukaryota	Chordata	Mammalia	Primates	Hominidae	Homo	Homo sapiens (human)
193	k141_1137322	944	160.086	52.2797	617c745b3d959fb0086f45bdcd8f6dbb	98.4	561	0	Eukaryota	Endomyxa	Phytomyxea	Plasmodiophorida	Plasmodiophoridae	Plasmodiophora	Plasmodiophora brassicae
194	k141_231296	752	133.109	51.883	2b0a3b6351bce5060b923a6eb748f1fa	97.27	439	3.6e-236	Eukaryota	Mucoromycota	Mortierellomycetes	Mortierellales	Mortierellaceae	Mortierella	Mortierella globalpina
195	k141_1296751	391	125.754	65.1159	3c9d34afd053da0e0266003afd326aba	100	30	3.8e-08	Eukaryota	Nematoda	Chromadorea	Spirurida	Onchocercidae	Brugia	Brugia malayi
196	k141_413030	350	359.297	102.074	986fc4a924ebc4cf0b0825e6ab99a9ad	97.62	42	3e-15	Eukaryota	Proteobacteria	Alphaproteobacteria	Rhodospirillales	Acetobacteraceae	Acetobacter	Acetobacter pasteurianus
197	k141_150250	512	225.252	206.544	1b6dddc6a4b5c74ff45139c25d097002	97.83	46	9e-18	Eukaryota	Proteobacteria	Alphaproteobacteria	Rhodospirillales	Acetobacteraceae	Acetobacter	Acetobacter pasteurianus IFO 3283-01
198	k141_1356315	426	185.805	200.609	3309eb28fe3415a33d2a16e5f2bd9733	100	54	3.1e-23	Eukaryota	Proteobacteria	Alphaproteobacteria	Rhodospirillales	Acetobacteraceae	Acetobacter	Acetobacter pasteurianus IFO 3283-01
199	k141_1214809	1181	167.621	46.1407	10be5eee774573973532caac0605431b	97.28	478	5.2e-260	Eukaryota	Proteobacteria	Betaproteobacteria	Burkholderiales	Burkholderiaceae	Burkholderia	Burkholderia sp. CCGE1002
200	k141_188091	1004	154.635	115.434	3da637d23aa2fc8634ee76121530a2a3	97.37	114	5.5e-55	Eukaryota	Streptophyta	Bryopsida	Bryales	Mniaceae	Mielichhoferia	Mielichhoferia elongata
201	k141_31411	447	152.946	73.0732	3b652e68ff6deccb7f39303bc771c5a6	98.43	446	1.5e-246	Eukaryota	Streptophyta	Liliopsida	Poales	Poaceae	Oryza	Oryza sativa Indica Group
202	k141_1143768	233	92.6352	68.4845	94d1c0db8885bd9d6d67d43344cd37b0	99.37	318	2.6e-177	Eukaryota	Streptophyta	Liliopsida	Poales	Poaceae	Oryza	Oryza sativa Indica Group
203	k141_225615	321	104.355	41.3841	94d1c0db8885bd9d6d67d43344cd37b0	99.37	318	2.6e-177	Eukaryota	Streptophyta	Liliopsida	Poales	Poaceae	Oryza	Oryza sativa Indica Group
204	k141_973923	236	141.614	58.7022	71b892abdb4743585b8169b0f399cb6f	100	236	1.1e-129	Eukaryota	Streptophyta	Liliopsida	Poales	Poaceae	Oryza	Oryza sativa Indica Group
205	k141_1827090	396	114.258	49.8516	71b892abdb4743585b8169b0f399cb6f	100	236	1.1e-129	Eukaryota	Streptophyta	Liliopsida	Poales	Poaceae	Oryza	Oryza sativa Indica Group
206	k141_1678574	308	164.692	54.6736	d67c2b4dfb06691149d5cf91d43e370f	99.21	126	6.6e-64	Eukaryota	Streptophyta	Takakiopsida	Takakiales	Takakiaceae	Takakia	Takakia ceratophylla
207	k141_389742	1057	167.944	46.2208	27d678e68a50f578d303ace02d2a943b	100	89	1.5e-43	Eukaryota	Streptophyta	Takakiopsida	Takakiales	Takakiaceae	Takakia	Takakia lepidozioides
208	k141_442402	321	246.439	51.4333	6ec0245df44e10f18c8df60d8c7bf397	100	321	1.1e-179	Eukaryota	Streptophyta	Takakiopsida	Takakiales	Takakiaceae	Takakia	Takakia lepidozioides
209	k141_533457	477	149.568	66.4934	aa79547577e7e59ce68954834944150f	100	32	4.7e-10	Eukaryota	Streptophyta	unclassified (derived from Streptophyta)	Brassicales	Brassicaceae	Brassica	Brassica rapa subsp. pekinensis
210	k141_1613072	1190	172.637	127.714	111e5b55d81724d2199784ed492e3221	100	34	2.4e-11	Eukaryota	Streptophyta	Zygnemophyceae	Desmidiales	Desmidiaceae	Cosmarium	Cosmarium punctulatum
