# Supplementary material for: Microbiome and related structural features of Earth’s most archaic plant indicate early plant symbiosis attributes
Source: Sci Rep. 2022 Apr 20;12:6423. doi: 10.1038/s41598-022-10186-z (PMC9021317; doi:10.1038/s41598-022-10186-z)
Supplement: Supplementary file 3 — Supplementary Table 2. [file 41598_2022_10186_MOESM3_ESM.xlsx]

## Sheet: SSU annotation results of assem
Supplementary Table 2. Prokaryotic and eukaryotic taxonomic annotation results from the assembled Takakia lepidozioides metagenome based on the m5nr SSU database, together with genomic coverage estimates.
No.	Contig id	Sequence length	Mean coverage	S.D. of coverage	hit m5nr id (md5sum)	percentage identity	alignment length	e-value	Domain	Phylum	Class	Order	Family	Genus	Species
1	k141_935253	403	139.883	82.2794	3cd398bb71be56bb13d767fc4795c691	98.4	250	5.3e-136	Bacteria	Proteobacteria	Alphaproteobacteria	Hyphomicrobiales	Xanthobacteraceae	Xanthobacter	Xanthobacter autotrophicus Py2
2	k141_709503	343	72.586	30.0849	800bf5067f6bb85a096cfde045cca054	100	117	3.6e-60	Eukaryota	Ascomycota	Sordariomycetes	Glomerellales	Plectosphaerellaceae	Verticillium	Verticillium albo-atrum VaMs.102
3	k141_1153572	392	213.362	140.198	800bf5067f6bb85a096cfde045cca054	100	117	3.6e-60	Eukaryota	Ascomycota	Sordariomycetes	Glomerellales	Plectosphaerellaceae	Verticillium	Verticillium albo-atrum VaMs.102
4	k141_616390	451	132.734	60.8122	800bf5067f6bb85a096cfde045cca054	100	117	3.6e-60	Eukaryota	Ascomycota	Sordariomycetes	Glomerellales	Plectosphaerellaceae	Verticillium	Verticillium albo-atrum VaMs.102
5	k141_1592974	1030	288.273	217.896	800bf5067f6bb85a096cfde045cca054	100	117	3.6e-60	Eukaryota	Ascomycota	Sordariomycetes	Glomerellales	Plectosphaerellaceae	Verticillium	Verticillium albo-atrum VaMs.102
6	k141_973301	1285	177.022	83.0927	486aa2e0f8f4837df9e0fb224932eabd	100	43	1.7e-16	Eukaryota	Ascomycota	Dothideomycetes	Venturiales	Venturiaceae	Venturia	Venturia inaequalis
7	k141_1774460	254	105.713	37.5533	ff1156cab44309c9491b273a9464ff2a	97.48	476	3.6e-264	Bacteria	unclassified	unclassified	unclassified	unclassified	unclassified	uncultured soil bacterium
8	k141_246551	342	101.377	38.7026	ff1156cab44309c9491b273a9464ff2a	97.48	476	3.6e-264	Bacteria	unclassified	unclassified	unclassified	unclassified	unclassified	uncultured soil bacterium
9	k141_383307	422	184.225	100.896	ff1156cab44309c9491b273a9464ff2a	97.48	476	3.6e-264	Bacteria	unclassified	unclassified	unclassified	unclassified	unclassified	uncultured soil bacterium
10	k141_1062914	993	210.995	279.101	ff1156cab44309c9491b273a9464ff2a	97.48	476	3.6e-264	Bacteria	unclassified	unclassified	unclassified	unclassified	unclassified	uncultured soil bacterium
11	k141_1575607	2089	211.726	84.2278	ff1156cab44309c9491b273a9464ff2a	97.48	476	3.6e-264	Bacteria	unclassified	unclassified	unclassified	unclassified	unclassified	uncultured soil bacterium
12	k141_141316	257	110.716	38.4505	4a57add68621f744b850367c338d90f0	98.81	252	2.4e-138	Bacteria	unclassified	unclassified	unclassified	unclassified	unclassified	uncultured soil bacterium
13	k141_740123	233	109.227	58.8084	1b047ef6fac8f0da5f70361e31f70cb6	100	228	4.6e-126	Bacteria	unclassified	unclassified	unclassified	unclassified	unclassified	uncultured soil bacterium
14	k141_460657	232	126.353	42.3724	cd87a588668b0ceb5c9c0cc1079a59a7	100	232	1.4e-128	Bacteria	unclassified	unclassified	unclassified	unclassified	unclassified	uncultured soil bacterium
15	k141_996481	551	178.488	103.727	71fcd1d6f441930f42ac2f423ca71dda	98.57	210	7e-112	Bacteria	Proteobacteria	unclassified	unclassified	unclassified	unclassified	uncultured proteobacterium
16	k141_1214671	497	133.062	79.8065	8dd4ca29e6145e25fe2ae3b075488040	99.2	497	3.7e-282	Bacteria	Proteobacteria	unclassified	unclassified	unclassified	unclassified	uncultured proteobacterium
17	k141_1644618	274	100.281	41.1473	eff5e06adb6a8ac3fe1bc8a22f2862ac	100	321	5.2e-181	Bacteria	Proteobacteria	Gammaproteobacteria	Enterobacterales	Enterobacteriaceae	Klebsiella	Klebsiella sp.
18	k141_899989	321	132.24	89.3417	eff5e06adb6a8ac3fe1bc8a22f2862ac	100	321	5.2e-181	Bacteria	Proteobacteria	Gammaproteobacteria	Enterobacterales	Enterobacteriaceae	Klebsiella	uncultured Klebsiella sp.
19	k141_743404	381	113.832	53.641	07b78682d58c110745488f12a9979c96	98.93	466	1e-262	Bacteria	Proteobacteria	Gammaproteobacteria	unclassified	unclassified	unclassified	uncultured gamma proteobacterium
20	k141_153517	466	111.288	48.6685	07b78682d58c110745488f12a9979c96	98.93	466	1e-262	Bacteria	Proteobacteria	Gammaproteobacteria	unclassified	unclassified	unclassified	uncultured gamma proteobacterium
21	k141_1747940	748	182.401	72.3163	02bb57ced52eaf9b5742e1b1b84c9305	98.96	192	3e-102	Bacteria	Proteobacteria	Gammaproteobacteria	unclassified	unclassified	unclassified	uncultured gamma proteobacterium
22	k141_1407893	200	99.405	46.0368	f0d586cb34af43d91a2e2394d87d3c5b	98.5	200	9.8e-107	Bacteria	Proteobacteria	Betaproteobacteria	Burkholderiales	Burkholderiaceae	Burkholderia	uncultured Burkholderia sp.
23	k141_257732	255	87.7412	42.0836	947c34422ae62782cfa420d62c456f13	98.21	279	1e-151	Bacteria	Proteobacteria	Betaproteobacteria	unclassified	unclassified	unclassified	uncultured beta proteobacterium
24	k141_257736	283	108.042	39.0618	947c34422ae62782cfa420d62c456f13	98.21	279	1e-151	Bacteria	Proteobacteria	Betaproteobacteria	unclassified	unclassified	unclassified	uncultured beta proteobacterium
25	k141_339589	542	113.594	44.7096	a7fd0d8e066d9f81d601b0e070c6d8af	99.6	494	8e-283	Bacteria	Proteobacteria	Betaproteobacteria	unclassified	unclassified	unclassified	uncultured beta proteobacterium
26	k141_1632803	327	111.08	46.2731	a7fd0d8e066d9f81d601b0e070c6d8af	100	327	8e-185	Bacteria	Proteobacteria	Betaproteobacteria	unclassified	unclassified	unclassified	uncultured beta proteobacterium
27	k141_329193	382	105.901	45.1741	9967cb398b583678fc2d91bd25697249	97.12	382	6.5e-205	Bacteria	unclassified	unclassified	unclassified	unclassified	unclassified	uncultured bacterium
28	k141_1731061	536	123.504	59.9036	c20176d27e2022ee87f9148b8709f544	97.12	520	1.2e-283	Bacteria	unclassified	unclassified	unclassified	unclassified	unclassified	uncultured bacterium
29	k141_1362601	1521	268.318	182.466	775492d1f6a41e125ce887c35fccc7a0	97.16	387	2.6e-210	Bacteria	unclassified	unclassified	unclassified	unclassified	unclassified	uncultured bacterium
30	k141_958950	394	178.69	85.1298	d42f0c0237f87dfdf16a1a4cd49bffa5	97.22	108	4.4e-53	Bacteria	unclassified	unclassified	unclassified	unclassified	unclassified	uncultured bacterium
31	k141_590702	228	192.829	65.8035	1fcdb417da3d3a1c152ba0e39623778a	97.3	408	6.9e-222	Bacteria	unclassified	unclassified	unclassified	unclassified	unclassified	uncultured bacterium
32	k141_1014022	414	190.925	71.9438	1fcdb417da3d3a1c152ba0e39623778a	97.3	408	6.9e-222	Bacteria	unclassified	unclassified	unclassified	unclassified	unclassified	uncultured bacterium
33	k141_1078818	321	104.798	39.1609	206d42f17080ae44464b7768a5357fe4	97.34	301	7.3e-158	Bacteria	unclassified	unclassified	unclassified	unclassified	unclassified	uncultured bacterium
34	k141_1539555	671	152.925	88.6724	0bdb23c5a856ed0014cf67fe5889af12	97.36	303	5.9e-163	Bacteria	unclassified	unclassified	unclassified	unclassified	unclassified	uncultured bacterium
35	k141_1694602	779	152.997	76.466	d82cadac4d6e3b62f2313d23b43efc91	97.37	456	6.1e-248	Bacteria	unclassified	unclassified	unclassified	unclassified	unclassified	uncultured bacterium
36	k141_284536	489	109.227	57.5585	f030de6defe19f5afffa357e7b9a4b67	97.51	481	4.4e-264	Bacteria	unclassified	unclassified	unclassified	unclassified	unclassified	uncultured bacterium
37	k141_1004150	269	103.468	33.2118	a634765eb5670945c87422897f7e9600	97.53	283	1.6e-151	Bacteria	unclassified	unclassified	unclassified	unclassified	unclassified	uncultured bacterium
38	k141_1125482	283	123.254	37.7819	a634765eb5670945c87422897f7e9600	97.53	283	1.6e-151	Bacteria	unclassified	unclassified	unclassified	unclassified	unclassified	uncultured bacterium
39	k141_378329	292	130.038	48.1691	a634765eb5670945c87422897f7e9600	97.53	283	1.6e-151	Bacteria	unclassified	unclassified	unclassified	unclassified	unclassified	uncultured bacterium
40	k141_1857377	360	168.15	240.07	bc2bd4052836f5f2be1f9f05cce9fbaf	97.55	326	5.1e-178	Bacteria	unclassified	unclassified	unclassified	unclassified	unclassified	uncultured bacterium
41	k141_155082	229	97.3668	57.9588	1b4a5765746d39b8f6ae0f4985988920	97.63	169	2.3e-88	Bacteria	unclassified	unclassified	unclassified	unclassified	unclassified	uncultured bacterium
42	k141_887237	283	114.633	54.4795	1b4a5765746d39b8f6ae0f4985988920	97.63	169	2.3e-88	Bacteria	unclassified	unclassified	unclassified	unclassified	unclassified	uncultured bacterium
43	k141_299426	419	118.203	62.2209	a502085b7b91d06a1626e3da6ae21df8	97.64	339	1.3e-177	Bacteria	unclassified	unclassified	unclassified	unclassified	unclassified	uncultured bacterium
44	k141_1165556	447	146.564	63.2882	a502085b7b91d06a1626e3da6ae21df8	97.64	339	1.3e-177	Bacteria	unclassified	unclassified	unclassified	unclassified	unclassified	uncultured bacterium
45	k141_1820175	794	217.169	127.323	a502085b7b91d06a1626e3da6ae21df8	97.64	339	1.3e-177	Bacteria	unclassified	unclassified	unclassified	unclassified	unclassified	uncultured bacterium
46	k141_1614313	207	105.396	63.9065	b239db7522187e5cb5bba3c1fe8a0c34	97.66	171	5.5e-90	Bacteria	unclassified	unclassified	unclassified	unclassified	unclassified	uncultured bacterium
47	k141_1539555	671	152.925	88.6724	9be65962df4b953a8aad6cefa5144d1f	97.7	304	8.2e-164	Bacteria	unclassified	unclassified	unclassified	unclassified	unclassified	uncultured bacterium
48	k141_1027257	325	103.108	42.8971	e0d5d8cef1bb422abd16c47d3d173f8b	97.73	309	3.3e-168	Bacteria	unclassified	unclassified	unclassified	unclassified	unclassified	uncultured bacterium
49	k141_1441201	293	94.6348	54.7622	565a34265f1cc71f94603aa9ebf0d598	97.82	321	2.4e-175	Bacteria	unclassified	unclassified	unclassified	unclassified	unclassified	uncultured bacterium
50	k141_1407902	366	97.0929	36.4865	2cceb5d58cd75a4c7c34d9ea9566e7d8	97.82	321	2.5e-173	Bacteria	unclassified	unclassified	unclassified	unclassified	unclassified	uncultured bacterium
51	k141_530981	243	98.4403	43.8054	7031bf45c39f938f0b0ab520185763c2	97.82	504	3.9e-279	Bacteria	unclassified	unclassified	unclassified	unclassified	unclassified	uncultured bacterium
52	k141_1047510	504	114.899	42.3814	7031bf45c39f938f0b0ab520185763c2	97.82	504	3.9e-279	Bacteria	unclassified	unclassified	unclassified	unclassified	unclassified	uncultured bacterium
53	k141_878702	226	208.584	80.7917	70739952d946d745fd0a6e32e71b948d	97.84	555	9.4e-308	Bacteria	unclassified	unclassified	unclassified	unclassified	unclassified	uncultured bacterium
54	k141_193505	517	142.807	72.7089	85b69594e3fcb4fe9d10e6ea114dac22	97.95	292	5.7e-159	Bacteria	unclassified	unclassified	unclassified	unclassified	unclassified	uncultured bacterium
55	k141_1755973	251	145.908	65.1404	1db3e64d9674caa0acbb02966dc7c170	97.98	248	4.6e-132	Bacteria	unclassified	unclassified	unclassified	unclassified	unclassified	uncultured bacterium
56	k141_1064467	333	146.312	77.2474	8e6eda718032999666e9914114a11031	98	100	4e-49	Bacteria	unclassified	unclassified	unclassified	unclassified	unclassified	uncultured bacterium
57	k141_885145	572	171.897	110.465	cab3dc4daccb67c1fb0caa00d4d4ffff	98.1	263	2.4e-143	Bacteria	unclassified	unclassified	unclassified	unclassified	unclassified	uncultured bacterium
58	k141_1047487	327	127.138	65.0693	18de1c1161005b19fcd8b282a48f5a51	98.11	317	4e-174	Bacteria	unclassified	unclassified	unclassified	unclassified	unclassified	uncultured bacterium
59	k141_868213	215	126.679	51.9159	1db3e64d9674caa0acbb02966dc7c170	98.13	214	5.7e-115	Bacteria	unclassified	unclassified	unclassified	unclassified	unclassified	uncultured bacterium
60	k141_1230330	831	137.669	62.2922	d82cadac4d6e3b62f2313d23b43efc91	98.15	704	0	Bacteria	unclassified	unclassified	unclassified	unclassified	unclassified	uncultured bacterium
61	k141_894527	387	186.065	109.72	c0da2e6af63a81e1eb743884c0291437	98.23	113	3.9e-56	Bacteria	unclassified	unclassified	unclassified	unclassified	unclassified	uncultured bacterium
62	k141_1630564	406	111.086	54.3991	f96a3ad79a9595ca0d3112024a8acf7e	98.26	402	1.7e-221	Bacteria	unclassified	unclassified	unclassified	unclassified	unclassified	uncultured bacterium
63	k141_582363	353	158.85	59.4039	a634765eb5670945c87422897f7e9600	98.38	308	1.7e-167	Bacteria	unclassified	unclassified	unclassified	unclassified	unclassified	uncultured bacterium
64	k141_1178994	553	193.353	96.534	13b3a56f6383e9cf5e928dfa07c9299c	98.4	375	2.9e-209	Bacteria	unclassified	unclassified	unclassified	unclassified	unclassified	uncultured bacterium
65	k141_1334796	1454	180.801	102.116	13b3a56f6383e9cf5e928dfa07c9299c	98.4	375	2.9e-209	Bacteria	unclassified	unclassified	unclassified	unclassified	unclassified	uncultured bacterium
66	k141_1816557	760	119.079	60.5134	586f19b57ee1bcd6bb72dff0b5c8ccc4	98.52	474	5.7e-266	Bacteria	unclassified	unclassified	unclassified	unclassified	unclassified	uncultured bacterium
67	k141_1126380	207	105.512	35.2797	0da97e0c250d20b5a826c6d02b2002a9	98.55	207	3.1e-111	Bacteria	unclassified	unclassified	unclassified	unclassified	unclassified	uncultured bacterium
68	k141_1443891	376	107.495	39.191	57a6edd34322ed183ce3f64c79de3d52	98.67	376	9.6e-210	Bacteria	unclassified	unclassified	unclassified	unclassified	unclassified	uncultured bacterium
69	k141_635682	307	109.046	41.7241	dbd1684c7ca6407c3ddd54de58502b94	98.69	306	1.9e-168	Bacteria	unclassified	unclassified	unclassified	unclassified	unclassified	uncultured bacterium
70	k141_119400	291	113.351	50.3079	d82cadac4d6e3b62f2313d23b43efc91	98.7	772	0	Bacteria	unclassified	unclassified	unclassified	unclassified	unclassified	uncultured bacterium
71	k141_119396	1030	146.896	79.9043	d82cadac4d6e3b62f2313d23b43efc91	98.7	772	0	Bacteria	unclassified	unclassified	unclassified	unclassified	unclassified	uncultured bacterium
72	k141_302443	248	101.875	47.7885	0702546a837f7dfcc87f4b1e6bd60ba4	98.72	235	8.9e-128	Bacteria	unclassified	unclassified	unclassified	unclassified	unclassified	uncultured bacterium
73	k141_623240	324	100.985	51.1313	8a3e91fdf1f1d3688ad68005ac7bb9d3	98.77	324	2.5e-179	Bacteria	unclassified	unclassified	unclassified	unclassified	unclassified	uncultured bacterium
74	k141_1322976	576	149.969	75.8499	07044c633a981a9692514d347387f166	98.84	518	1.4e-293	Bacteria	unclassified	unclassified	unclassified	unclassified	unclassified	uncultured bacterium
75	k141_627558	359	141.841	92.8918	1b4a5765746d39b8f6ae0f4985988920	98.85	174	5.9e-93	Bacteria	unclassified	unclassified	unclassified	unclassified	unclassified	uncultured bacterium
76	k141_998092	663	157.059	100.225	1b4a5765746d39b8f6ae0f4985988920	98.85	174	5.9e-93	Bacteria	unclassified	unclassified	unclassified	unclassified	unclassified	uncultured bacterium
77	k141_1491972	802	139.612	82.1052	1b4a5765746d39b8f6ae0f4985988920	98.85	174	5.9e-93	Bacteria	unclassified	unclassified	unclassified	unclassified	unclassified	uncultured bacterium
78	k141_1440401	273	152.491	104.721	0f556df3dfc0c3eae85ac6c0a9b68537	98.88	268	2e-147	Bacteria	unclassified	unclassified	unclassified	unclassified	unclassified	uncultured bacterium
79	k141_742296	236	97.9873	40.0066	1df36d640b05021e9aa0a9355905a8ea	98.91	274	1.6e-150	Bacteria	unclassified	unclassified	unclassified	unclassified	unclassified	uncultured bacterium
80	k141_742293	274	85.5292	37.322	1df36d640b05021e9aa0a9355905a8ea	98.91	274	1.6e-150	Bacteria	unclassified	unclassified	unclassified	unclassified	unclassified	uncultured bacterium
81	k141_1575605	303	117.71	44.1659	a634765eb5670945c87422897f7e9600	98.99	296	4.3e-164	Bacteria	unclassified	unclassified	unclassified	unclassified	unclassified	uncultured bacterium
82	k141_1264484	380	175.197	86.3666	d80a26ceea3174103fba71ca5856456a	99.09	110	4.3e-55	Bacteria	unclassified	unclassified	unclassified	unclassified	unclassified	uncultured bacterium
83	k141_915300	227	82.4802	41.688	a634765eb5670945c87422897f7e9600	99.11	225	5.5e-123	Bacteria	unclassified	unclassified	unclassified	unclassified	unclassified	uncultured bacterium
84	k141_868210	202	98.8762	47.183	01d11086b6579841c7fec250b3e77e1f	99.27	273	1e-151	Bacteria	unclassified	unclassified	unclassified	unclassified	unclassified	uncultured bacterium
85	k141_1614309	207	119.57	49.5555	01d11086b6579841c7fec250b3e77e1f	99.27	273	1e-151	Bacteria	unclassified	unclassified	unclassified	unclassified	unclassified	uncultured bacterium
86	k141_935366	308	119.153	40.3618	01d11086b6579841c7fec250b3e77e1f	99.27	273	1e-151	Bacteria	unclassified	unclassified	unclassified	unclassified	unclassified	uncultured bacterium
87	k141_1614305	309	104.602	39.9473	01d11086b6579841c7fec250b3e77e1f	99.27	273	1e-151	Bacteria	unclassified	unclassified	unclassified	unclassified	unclassified	uncultured bacterium
88	k141_1719410	238	93.7311	29.2151	422bf2fbb7032af3f55015a55f6d5c9d	99.41	510	7.3e-289	Bacteria	unclassified	unclassified	unclassified	unclassified	unclassified	uncultured bacterium
89	k141_1856657	518	90.5965	34.8661	422bf2fbb7032af3f55015a55f6d5c9d	99.41	510	7.3e-289	Bacteria	unclassified	unclassified	unclassified	unclassified	unclassified	uncultured bacterium
90	k141_1242720	283	161.894	100.398	57bdb857bc5c285e5017ce220b4348d3	99.65	283	1.8e-157	Bacteria	unclassified	unclassified	unclassified	unclassified	unclassified	uncultured bacterium
91	k141_26368	325	96.5692	55.5467	20ad28cd8191953dbe230d77297f2a9c	99.69	327	1.1e-183	Bacteria	unclassified	unclassified	unclassified	unclassified	unclassified	uncultured bacterium
92	k141_270633	327	85.2844	38.9212	20ad28cd8191953dbe230d77297f2a9c	99.69	327	1.1e-183	Bacteria	unclassified	unclassified	unclassified	unclassified	unclassified	uncultured bacterium
93	k141_848635	874	154.777	99.6028	594203045a33ca47969235cd31bf2bc1	99.72	355	1.6e-200	Bacteria	unclassified	unclassified	unclassified	unclassified	unclassified	uncultured bacterium
94	k141_393136	383	149.149	74.1408	72e43683a9eed5231632e75257865b88	100	123	2.9e-64	Bacteria	unclassified	unclassified	unclassified	unclassified	unclassified	uncultured bacterium
95	k141_173509	231	101.312	43.5473	0df526675ee546751353f624d444ae10	100	231	3.4e-128	Bacteria	unclassified	unclassified	unclassified	unclassified	unclassified	uncultured bacterium
96	k141_173512	231	116.074	50.7134	0df526675ee546751353f624d444ae10	100	231	3.4e-128	Bacteria	unclassified	unclassified	unclassified	unclassified	unclassified	uncultured bacterium
97	k141_1323004	270	103.563	35.1254	a634765eb5670945c87422897f7e9600	100	252	8.1e-141	Bacteria	unclassified	unclassified	unclassified	unclassified	unclassified	uncultured bacterium
98	k141_476168	281	105.523	33.8367	0bdb23c5a856ed0014cf67fe5889af12	100	281	1.2e-157	Bacteria	unclassified	unclassified	unclassified	unclassified	unclassified	uncultured bacterium
99	k141_1117662	281	101.715	41.3963	f86893f405091a00f76aa12a833c2abf	100	283	1.5e-158	Bacteria	unclassified	unclassified	unclassified	unclassified	unclassified	uncultured bacterium
100	k141_837117	283	102.611	40.5691	f86893f405091a00f76aa12a833c2abf	100	283	1.5e-158	Bacteria	unclassified	unclassified	unclassified	unclassified	unclassified	uncultured bacterium
101	k141_1447722	295	124.108	47.4939	07044c633a981a9692514d347387f166	100	295	3e-166	Bacteria	unclassified	unclassified	unclassified	unclassified	unclassified	uncultured bacterium
102	k141_26367	325	88.3385	42.1193	0b70a0490c511b5b406224ec075b5306	100	325	2.3e-183	Bacteria	unclassified	unclassified	unclassified	unclassified	unclassified	uncultured bacterium
103	k141_299430	466	193.725	75.1022	34d2b473b975cfc42b09c01b2e590388	100	438	1.5e-250	Bacteria	unclassified	unclassified	unclassified	unclassified	unclassified	uncultured bacterium
104	k141_1629024	957	146.829	94.1308	3b38ea3900ffab0b2819ac4789048be0	97.11	450	1.7e-245	Bacteria	Proteobacteria	Alphaproteobacteria	unclassified	unclassified	unclassified	uncultured alpha proteobacterium
105	k141_1482686	855	170.939	93.8968	42605d2266be1d2b877ef8356cf39c5e	98.15	378	4.5e-208	Bacteria	Proteobacteria	Alphaproteobacteria	unclassified	unclassified	unclassified	uncultured alpha proteobacterium
106	k141_334679	372	122.987	48.1623	fa02e31ae28877206c5a626de65a1c1d	100	372	4.9e-211	Bacteria	Proteobacteria	Alphaproteobacteria	unclassified	unclassified	unclassified	uncultured alpha proteobacterium
107	k141_1751877	380	117.274	47.4255	2708b0124cef7cdb5232bdf95c71f903	100	379	3e-214	Eukaryota	Ascomycota	Sordariomycetes	Hypocreales	Hypocreaceae	Trichoderma	Trichoderma viride
108	k141_1605565	1139	185.831	142.566	3db4a4d8e4d0630ebedb6cdd11d60ba4	97.12	139	4.2e-70	Bacteria	Proteobacteria	Deltaproteobacteria	Myxococcales	Archangiaceae	Stigmatella	Stigmatella aurantiaca DW4/3-1
109	k141_1219240	1057	218.928	114.334	998bcf2a058db44feb91d008b7d085fe	97.38	305	2.2e-163	Bacteria	Proteobacteria	Alphaproteobacteria	Sphingomonadales	Sphingomonadaceae	Sphingomonas	Sphingomonas sp.
110	k141_1256318	660	143.623	59.3582	a8b56647e7dc0affccbacd3d9404a812	100	58	3.7e-25	Eukaryota	Ascomycota	Sordariomycetes	Sordariales	Sordariaceae	Sordaria	Sordaria macrospora
111	k141_488592	1279	190.774	105.612	f343a35f206495a202de3e8740de4e0c	98.45	451	9.3e-248	Eukaryota	Ascomycota	Leotiomycetes	Helotiales	Sclerotiniaceae	Sclerotinia	Sclerotinia trifoliorum
112	k141_1636788	444	340.347	688.72	3320f30d191149035933b6b8c6679fbe	100	85	9.3e-41	Eukaryota	Ascomycota	Leotiomycetes	Helotiales	Sclerotiniaceae	Sclerotinia	Sclerotinia sclerotiorum
113	k141_7057	428	163.764	77.1003	34baf4363258b6cc020febeae534b3e9	100	60	2.8e-26	Eukaryota	Ascomycota	Leotiomycetes	Helotiales	Hyaloscyphaceae	Rhizoscyphus ericae or Hyaloscypha hepaticicola	Rhizoscyphus ericae or Hyaloscypha hepaticicola
114	k141_673911	1061	174.438	70.791	764cda44a14458f7765c065332e33388	97.33	75	3e-33	Bacteria	Proteobacteria	Alphaproteobacteria	Hyphomicrobiales	Rhizobiaceae	Rhizobium	Rhizobium etli
115	k141_1810452	432	160.282	66.482	340e3bbe0e9c3850df438c9e68cfa1ce	97.56	41	2.2e-12	Bacteria	Proteobacteria	Alphaproteobacteria	unclassified Rhizobiales	unclassified Rhizobiales	unclassified Rhizobiales	unclassified Rhizobiales
116	k141_1756499	312	106.423	60.0383	087fca542c6eb3ebcaa638d536737873	97.79	317	2.5e-171	Bacteria	Proteobacteria	Alphaproteobacteria	unclassified Rhizobiales	unclassified Rhizobiales	unclassified Rhizobiales	unclassified Rhizobiales
117	k141_1481292	321	98.3458	49.0509	087fca542c6eb3ebcaa638d536737873	97.79	317	2.5e-171	Bacteria	Proteobacteria	Alphaproteobacteria	unclassified Rhizobiales	unclassified Rhizobiales	unclassified Rhizobiales	unclassified Rhizobiales
118	k141_970535	635	218.405	123.317	91cf10c286c4e4d16a851e8ad15f3f9b	98.33	120	4.8e-58	Bacteria	Proteobacteria	Alphaproteobacteria	unclassified Rhizobiales	unclassified Rhizobiales	unclassified Rhizobiales	unclassified Rhizobiales
119	k141_1662067	648	172.542	106.519	91cf10c286c4e4d16a851e8ad15f3f9b	98.33	120	4.8e-58	Bacteria	Proteobacteria	Alphaproteobacteria	unclassified Rhizobiales	unclassified Rhizobiales	unclassified Rhizobiales	unclassified Rhizobiales
120	k141_113730	1194	283.107	170.867	91cf10c286c4e4d16a851e8ad15f3f9b	98.33	120	4.8e-58	Bacteria	Proteobacteria	Alphaproteobacteria	unclassified Rhizobiales	unclassified Rhizobiales	unclassified Rhizobiales	unclassified Rhizobiales
121	k141_52467	533	189.773	69.9505	340e3bbe0e9c3850df438c9e68cfa1ce	100	30	3.8e-09	Bacteria	Proteobacteria	Alphaproteobacteria	unclassified Rhizobiales	unclassified Rhizobiales	unclassified Rhizobiales	unclassified Rhizobiales
122	k141_211230	740	165.282	63.0811	655d4e91c28f7cbb08f2f473e96cd8c9	100	39	2e-14	Bacteria	Proteobacteria	Alphaproteobacteria	unclassified Rhizobiales	unclassified Rhizobiales	unclassified Rhizobiales	unclassified Rhizobiales
123	k141_1705955	950	415.081	340.462	b50d70461b3de048fed856ea26749f58	100	51	1e-21	Bacteria	Proteobacteria	Alphaproteobacteria	unclassified Rhizobiales	unclassified Rhizobiales	unclassified Rhizobiales	unclassified Rhizobiales
124	k141_445960	586	119.599	46.3471	20716a6abf3f2e1aa19de78cfa6a8f34	100	59	3.7e-26	Eukaryota	Ascomycota	Eurotiomycetes	Pyrenulales	Pyrenulaceae	Pyrgillus	Pyrgillus javanicus
125	k141_1669396	307	112.889	52.7184	cc843630160cbc307d880dee70ec4ebb	97.07	307	9.7e-165	Bacteria	Proteobacteria	unclassified Proteobacteria	unclassified Proteobacteria	unclassified Proteobacteria	unclassified Proteobacteria	Proteobacteria
126	k141_1179595	255	69.5686	32.4666	380a0bb46fa6677db480303c1754cd20	97.12	243	8.4e-129	Bacteria	Proteobacteria	unclassified Proteobacteria	unclassified Proteobacteria	unclassified Proteobacteria	unclassified Proteobacteria	Proteobacteria
127	k141_1179600	283	83.7774	36.3677	380a0bb46fa6677db480303c1754cd20	97.12	243	8.4e-129	Bacteria	Proteobacteria	unclassified Proteobacteria	unclassified Proteobacteria	unclassified Proteobacteria	unclassified Proteobacteria	Proteobacteria
128	k141_1004150	269	103.468	33.2118	eec91fd3bd5a59388dec17c00a486c86	97.17	283	1.1e-151	Bacteria	Proteobacteria	unclassified Proteobacteria	unclassified Proteobacteria	unclassified Proteobacteria	unclassified Proteobacteria	Proteobacteria
129	k141_1125482	283	123.254	37.7819	eec91fd3bd5a59388dec17c00a486c86	97.17	283	1.1e-151	Bacteria	Proteobacteria	unclassified Proteobacteria	unclassified Proteobacteria	unclassified Proteobacteria	unclassified Proteobacteria	Proteobacteria
130	k141_378329	292	130.038	48.1691	eec91fd3bd5a59388dec17c00a486c86	97.17	283	1.1e-151	Bacteria	Proteobacteria	unclassified Proteobacteria	unclassified Proteobacteria	unclassified Proteobacteria	unclassified Proteobacteria	Proteobacteria
131	k141_329193	382	105.901	45.1741	ea8c8c647a7d9623915ed2884cbe4d0a	97.38	382	1.3e-205	Bacteria	Proteobacteria	unclassified Proteobacteria	unclassified Proteobacteria	unclassified Proteobacteria	unclassified Proteobacteria	Proteobacteria
132	k141_1537137	244	98.5738	44.4546	397c68bf884205a40cabe76a9edd9235	97.54	244	1.1e-130	Bacteria	Proteobacteria	unclassified Proteobacteria	unclassified Proteobacteria	unclassified Proteobacteria	unclassified Proteobacteria	Proteobacteria
133	k141_1537134	1194	254.621	151.151	397c68bf884205a40cabe76a9edd9235	97.54	244	1.1e-130	Bacteria	Proteobacteria	unclassified Proteobacteria	unclassified Proteobacteria	unclassified Proteobacteria	unclassified Proteobacteria	Proteobacteria
134	k141_1605565	1139	185.831	142.566	f991d8ef004ccd02c8d9df596bb91aa7	97.74	133	2.2e-67	Bacteria	Proteobacteria	unclassified Proteobacteria	unclassified Proteobacteria	unclassified Proteobacteria	unclassified Proteobacteria	Proteobacteria
135	k141_530981	243	98.4403	43.8054	35933110240c0d6c43c21527a7f6ff11	98.02	504	1.3e-279	Bacteria	Proteobacteria	unclassified Proteobacteria	unclassified Proteobacteria	unclassified Proteobacteria	unclassified Proteobacteria	Proteobacteria
136	k141_1047510	504	114.899	42.3814	35933110240c0d6c43c21527a7f6ff11	98.02	504	1.3e-279	Bacteria	Proteobacteria	unclassified Proteobacteria	unclassified Proteobacteria	unclassified Proteobacteria	unclassified Proteobacteria	Proteobacteria
137	k141_1441201	293	94.6348	54.7622	81d2280a0ae0a545a16c98559e31e1a8	98.13	321	1.2e-175	Bacteria	Proteobacteria	unclassified Proteobacteria	unclassified Proteobacteria	unclassified Proteobacteria	unclassified Proteobacteria	Proteobacteria
138	k141_878702	226	208.584	80.7917	f1e25b2bdfb5381fcef2a4ed2f3878ba	98.2	555	0	Bacteria	Proteobacteria	unclassified Proteobacteria	unclassified Proteobacteria	unclassified Proteobacteria	unclassified Proteobacteria	Proteobacteria
139	k141_1175366	514	143.241	63.1138	2eed409f7c847ec2c958d3d2c091b0fd	98.59	142	3.4e-71	Bacteria	Proteobacteria	unclassified Proteobacteria	unclassified Proteobacteria	unclassified Proteobacteria	unclassified Proteobacteria	Proteobacteria
140	k141_742296	236	97.9873	40.0066	40fe3e95b3bdb5b399dd0c5d9f0d8bea	98.91	274	6.5e-151	Bacteria	Proteobacteria	unclassified Proteobacteria	unclassified Proteobacteria	unclassified Proteobacteria	unclassified Proteobacteria	Proteobacteria
141	k141_742293	274	85.5292	37.322	40fe3e95b3bdb5b399dd0c5d9f0d8bea	98.91	274	6.5e-151	Bacteria	Proteobacteria	unclassified Proteobacteria	unclassified Proteobacteria	unclassified Proteobacteria	unclassified Proteobacteria	Proteobacteria
142	k141_635682	307	109.046	41.7241	1e67835eab8c3ab518363f370930a453	99.02	306	1.2e-169	Bacteria	Proteobacteria	unclassified Proteobacteria	unclassified Proteobacteria	unclassified Proteobacteria	unclassified Proteobacteria	Proteobacteria
143	k141_1135890	617	159.079	66.9217	1d209b220538c6b060ffc3f2d4da2f6c	99.05	317	1.5e-176	Bacteria	Proteobacteria	unclassified Proteobacteria	unclassified Proteobacteria	unclassified Proteobacteria	unclassified Proteobacteria	Proteobacteria
144	k141_868213	215	126.679	51.9159	6e9e6d23fc6a8a14993b83a009c62393	99.07	214	1.6e-116	Bacteria	Proteobacteria	unclassified Proteobacteria	unclassified Proteobacteria	unclassified Proteobacteria	unclassified Proteobacteria	Proteobacteria
145	k141_1615219	252	144.012	88.7045	c7623542b6a501e392761ef81198bf01	99.48	194	3.2e-106	Bacteria	Proteobacteria	unclassified Proteobacteria	unclassified Proteobacteria	unclassified Proteobacteria	unclassified Proteobacteria	Proteobacteria
146	k141_1843091	1551	161.989	64.2326	142136e99e258a59903d56a7bf0b64c7	100	75	5.6e-35	Eukaryota	Streptophyta	Bryopsida	Funariales	Funariaceae	Physcomitrium	Physcomitrella patens
147	k141_295962	524	290.525	536.787	2275577640ce37ad3817e4cc97cfd477	97.49	479	1.2e-261	Bacteria	Bacteroidetes	Sphingobacteriia	Sphingobacteriales	Sphingobacteriaceae	Pedobacter	Pedobacter heparinus
148	k141_302943	472	262.413	159.074	263bb509706be55f988bbe93d1e423d7	97.06	68	1.1e-29	Bacteria	Proteobacteria	Gammaproteobacteria	Enterobacterales	Pectobacteriaceae	Pectobacterium	Pectobacterium betavasculorum
149	k141_1202508	341	309.402	161.477	263bb509706be55f988bbe93d1e423d7	97.37	76	1.8e-34	Bacteria	Proteobacteria	Gammaproteobacteria	Enterobacterales	Pectobacteriaceae	Pectobacterium	Pectobacterium betavasculorum
150	k141_772207	1896	250.337	133.3	263bb509706be55f988bbe93d1e423d7	97.37	76	1.8e-34	Bacteria	Proteobacteria	Gammaproteobacteria	Enterobacterales	Pectobacteriaceae	Pectobacterium	Pectobacterium betavasculorum
151	k141_872289	340	168.241	89.5802	41c51f1285622da865b0894dba96c27a	98.86	88	9.5e-43	Bacteria	Proteobacteria	Alphaproteobacteria	Hyphomicrobiales	Bradyrhizobiaceae	Nitrobacter	Nitrobacter sp. Nb-311A
152	k141_380299	301	138.718	57.5524	478a77733fa8362872e70a5466666877	99.34	301	3.3e-166	Eukaryota	Ascomycota	Leotiomycetes	Helotiales	Dermateaceae	Neofabraea	Neofabraea malicorticis
153	k141_1581659	393	220.789	119.45	06a1fa8cac7c2fcc22626493d5b43cae	97.48	1269	0	Bacteria	Actinobacteria	Actinomycetia	Corynebacteriales	Mycobacteriaceae	Mycobacterium	Mycobacterium sp. JS624
154	k141_1516895	411	182.708	89.1651	31afbc5ae5abaf5f38d9beeca0473d52	97.63	379	9.9e-208	Bacteria	Actinobacteria	Actinomycetia	Corynebacteriales	Mycobacteriaceae	Mycobacterium	Mycobacterium simulans
155	k141_1516895	411	182.708	89.1651	9ac47bcf936845baca511480c773c05c	98.15	379	2.7e-209	Bacteria	Actinobacteria	Actinomycetia	Corynebacteriales	Mycobacteriaceae	Mycobacterium	Mycobacterium paraseoulense
156	k141_1287312	476	196.968	99.4163	d538b09d3c50487fd38cd482d31af160	100	66	2.3e-30	Bacteria	Actinobacteria	Actinomycetia	Corynebacteriales	Mycobacteriaceae	Mycobacterium	Mycobacterium flavescens
157	k141_971197	328	141.265	55.4919	0426391c720bdf3d984ba022a2dcb561	98.47	327	1.8e-179	Bacteria	Proteobacteria	Alphaproteobacteria	Hyphomicrobiales	Methylocystaceae	Methylosinus	Methylosinus sporium
158	k141_1538962	334	148.308	74.2778	67819ff8234c2dc0e207fa16978e9d85	97.59	83	9.6e-39	Bacteria	Verrucomicrobia	Methylacidiphilae	Methylacidiphilales	Methylacidiphilaceae	Methylacidiphilum	Methylacidiphilum fumariolicum
159	k141_252604	315	264.483	199.794	15061d4154a9e664c9916b0bf64d4087	97.78	45	1.6e-16	Bacteria	Proteobacteria	Alphaproteobacteria	Hyphomicrobiales	Phyllobacteriaceae	Mesorhizobium	Mesorhizobium septentrionale
160	k141_1334058	774	152.495	72.4741	15061d4154a9e664c9916b0bf64d4087	98.7	77	2.7e-36	Bacteria	Proteobacteria	Alphaproteobacteria	Hyphomicrobiales	Phyllobacteriaceae	Mesorhizobium	Mesorhizobium septentrionale
161	k141_1287173	422	136.344	53.8598	d62df62b217418360973a71293618b84	98.53	68	1.3e-30	Bacteria	Firmicutes	Bacilli	Lactobacillales	Lactobacillaceae		Leuconostoc kimchii IMSNU11154
162	k141_815825	269	137.762	56.525	5117ea05e6e02dddcf6e3d1eb48269bb	97.7	261	4e-140	Eukaryota	Ascomycota	Leotiomycetes	Leotiales	Leotiaceae	Leotia	Leotia lubrica
163	k141_1655292	684	187.959	83.5328	e819b05ad1df66ef256f4e7c334b7af0	100	44	2.4e-17	Bacteria	Proteobacteria	Betaproteobacteria	Betaproteobacteria incertae sedis	Betaproteobacteria incertae sedis	Candidatus	Kinetoplastibacterium blastocrithidii or Candidatus Kinetoplastibacterium blastocrithidii
164	k141_145400	365	109.195	41.2489	97216c2b212b8bf4ede5e30028642b9e	100	359	1.8e-203	Bacteria	Proteobacteria	Betaproteobacteria	Burkholderiales	Oxalobacteraceae	Janthinobacterium	Janthinobacterium sp. 4239
165	k141_740665	600	167.737	86.0498	fca6db236e77f507f62cf9bf7de42534	99.04	104	3.1e-52	Bacteria	Proteobacteria	Betaproteobacteria	Burkholderiales	Oxalobacteraceae	Janthinobacterium	Janthinobacterium lividum
166	k141_1540667	466	142.682	61.3313	fca6db236e77f507f62cf9bf7de42534	99.1	111	2.8e-56	Bacteria	Proteobacteria	Betaproteobacteria	Burkholderiales	Oxalobacteraceae	Janthinobacterium	Janthinobacterium lividum
167	k141_1678652	203	103.113	44.068	37aea6e42c696f34f68c3cb8c78811de	100	281	5.4e-156	Eukaryota	Ascomycota	Sordariomycetes	Hypocreales	Hypocreaceae	Hypocrea	Hypocrea lutea
168	k141_506725	282	146.028	50.0128	37aea6e42c696f34f68c3cb8c78811de	100	281	5.4e-156	Eukaryota	Ascomycota	Sordariomycetes	Hypocreales	Hypocreaceae	Hypocrea	Hypocrea lutea
169	k141_878700	301	101.1	34.2813	3485b973b96ae34ff78fe9f1f614d596	97.01	301	3e-159	Bacteria	Proteobacteria	Betaproteobacteria	Burkholderiales	Oxalobacteraceae	Herminiimonas	Herminiimonas saxobsidens
170	k141_823739	569	168.798	85.4036	1bbc0be33197e43449d97a43945213e3	98.39	62	6.3e-27	Bacteria	Proteobacteria	Betaproteobacteria	Burkholderiales	Oxalobacteraceae	Herminiimonas	Herminiimonas arsenicoxydans
171	k141_735800	437	110.982	61.8068	0de0a0e942b806eb31bc7e7f760ea481	99.54	432	2.4e-245	Bacteria	Proteobacteria	Betaproteobacteria	Burkholderiales	Oxalobacteraceae	Herminiimonas	Herminiimonas arsenicoxydans
172	k141_178673	1587	140.996	59.2259	0de0a0e942b806eb31bc7e7f760ea481	99.54	432	2.4e-245	Bacteria	Proteobacteria	Betaproteobacteria	Burkholderiales	Oxalobacteraceae	Herminiimonas	Herminiimonas arsenicoxydans
173	k141_1615219	252	144.012	88.7045	5af61edc3d7ebaad4ff31bb93c2540e9	98.45	194	4.3e-104	Bacteria	Proteobacteria	Alphaproteobacteria	Rhodospirillales	Acetobacteraceae	Gluconacetobacter europaeus or Komagataeibacter europaeus	Gluconacetobacter europaeus or Komagataeibacter europaeus
174	k141_815824	235	103.221	47.4884	58371e8f454517065f8a46eda8ad68c5	100	329	1e-185	Eukaryota	Ascomycota	Dothideomycetes	Dothideomycetes incertae sedis	Pseudoperisporiaceae	fungal sp. M222 or Lizonia sexangularis	fungal sp. M222 or Lizonia sexangularis
175	k141_1124720	329	134.307	59.0407	58371e8f454517065f8a46eda8ad68c5	100	329	1e-185	Eukaryota	Ascomycota	Dothideomycetes	Dothideomycetes incertae sedis	Pseudoperisporiaceae	fungal sp. M222 or Lizonia sexangularis	fungal sp. M222
176	k141_1641939	934	140.15	54.2042	0579dc4bfd933648e29751c96be70180	99.62	261	1.1e-143	Eukaryota	Ascomycota	Eurotiomycetes	Chaetothyriales	Epibryaceae	Epibryon	fungal sp. M122
177	k141_398540	502	284.422	135.601	12a6d932bfd8270d8026d3e476838e10	97.37	76	4.3e-35	Bacteria	Proteobacteria	Gammaproteobacteria	Enterobacterales	Pectobacteriaceae	Erwinia chrysanthemi or Dickeya chrysanthemi	Erwinia chrysanthemi or Dickeya chrysanthemi
178	k141_799269	915	255.621	115.434	12a6d932bfd8270d8026d3e476838e10	97.37	76	4.3e-35	Bacteria	Proteobacteria	Gammaproteobacteria	Enterobacterales	Pectobacteriaceae	Erwinia chrysanthemi or Dickeya chrysanthemi	Erwinia chrysanthemi or Dickeya chrysanthemi
179	k141_1153650	1257	241.744	114.418	12a6d932bfd8270d8026d3e476838e10	100	27	1.6e-07	Bacteria	Proteobacteria	Gammaproteobacteria	Enterobacterales	Pectobacteriaceae	Erwinia chrysanthemi or Dickeya chrysanthemi	Erwinia chrysanthemi or Dickeya chrysanthemi
180	k141_233205	344	328.017	650.792	e0d5a17516000e81f7607934c4d48048	97.7	304	1.4e-164	Bacteria	Proteobacteria	Gammaproteobacteria	Enterobacterales	Erwiniaceae	Erwinia	Erwinia billingiae
181	k141_1709969	515	120.913	72.6819	bf1647bd54b6305413eb1482a28d3c97	97.4	77	9.5e-35	Bacteria	unclassified Bacteria	unclassified Bacteria	unclassified Bacteria	unclassified Bacteria	unclassified Bacteria	endosymbiont of Vestimentiferan tubeworm
182	k141_1183860	388	108.979	78.5411	bf1647bd54b6305413eb1482a28d3c97	98.28	58	2.2e-24	Bacteria	unclassified Bacteria	unclassified Bacteria	unclassified Bacteria	unclassified Bacteria	unclassified Bacteria	endosymbiont of Vestimentiferan tubeworm
183	k141_751744	305	109.413	74.005	bf1647bd54b6305413eb1482a28d3c97	98.36	61	3.5e-26	Bacteria	unclassified Bacteria	unclassified Bacteria	unclassified Bacteria	unclassified Bacteria	unclassified Bacteria	endosymbiont of Vestimentiferan tubeworm
184	k141_1709630	379	115.639	66.5304	bf1647bd54b6305413eb1482a28d3c97	98.7	77	1.1e-35	Bacteria	unclassified Bacteria	unclassified Bacteria	unclassified Bacteria	unclassified Bacteria	unclassified Bacteria	endosymbiont of Vestimentiferan tubeworm
185	k141_1655650	638	329.743	181.276	bf1647bd54b6305413eb1482a28d3c97	100	35	3.1e-12	Bacteria	unclassified Bacteria	unclassified Bacteria	unclassified Bacteria	unclassified Bacteria	unclassified Bacteria	endosymbiont of Vestimentiferan tubeworm
186	k141_729672	458	206.039	148.038	bf1647bd54b6305413eb1482a28d3c97	100	77	6.2e-37	Bacteria	unclassified Bacteria	unclassified Bacteria	unclassified Bacteria	unclassified Bacteria	unclassified Bacteria	endosymbiont of Vestimentiferan tubeworm
187	k141_1127439	520	162.996	82.3155	2a1744b4f68f2184600c2c6b5dac49ac	98.96	193	1.9e-102	Eukaryota	Ascomycota	Arthoniomycetes	Lichenostigmatales	Phaeococcomycetaceae	unclassified Phaeococcomycetaceae	Dothideomycetes sp. TRN 456
188	k141_1552540	339	168.929	83.3784	9a15b5f29a429156f1b9e1629e6aff1b	97.83	46	4.9e-17	Eukaryota	Chordata	Actinopteri	Cypriniformes	Danionidae	Danio	Danio rerio (zebrafish)
189	k141_508404	289	152.381	69.7418	dd7c8bfcc2c3405230cf76ecbb5ae896	100	55	1.2e-23	Bacteria	Proteobacteria	Betaproteobacteria	Burkholderiales	Burkholderiaceae	Cupriavidus	Cupriavidus taiwanensis
190	k141_1004033	297	132.525	67.047	87a07a9a4dae13f7593b4560dd7379a7	97.24	290	4.7e-156	Bacteria	Actinobacteria	Thermoleophilia	Solirubrobacterales	Conexibacteraceae	Conexibacter	Conexibacter woesei DSM 14684
191	k141_1251736	307	133.596	83.3305	87a07a9a4dae13f7593b4560dd7379a7	97.37	304	2.5e-162	Bacteria	Actinobacteria	Thermoleophilia	Solirubrobacterales	Conexibacteraceae	Conexibacter	Conexibacter woesei DSM 14684
192	k141_815825	269	137.762	56.525	cb47493ccf29d1e1cc2211a5fa3fa464	99.62	261	6.1e-144	Eukaryota	Ascomycota	Leotiomycetes	Phacidiales	Phacidiales incertae sedis	Collophorina	Collophora rubra
193	k141_956416	232	138.655	54.5696	2836c83b8dc9c563f099e47ee22afcbc	98.28	232	4.2e-124	Eukaryota	Ascomycota	Leotiomycetes	Phacidiales	Phacidiales incertae sedis	Collophora	Collophora capensis
194	k141_1577580	304	161.947	80.24	7a9a4166112d4ba10f5e9022b5e94e20	97.24	217	2.6e-113	Bacteria	Verrucomicrobia	Spartobacteria	Chthoniobacterales	Chthoniobacteraceae	Chthoniobacter	Chthoniobacter flavus
195	k141_818397	200	126.95	57.9265	e44f745cebb35fcb9f9729125860eb79	100	200	2.4e-109	Eukaryota	Ascomycota	Leotiomycetes	Helotiales	Gelatinodiscaceae	Chloroscypha	Chloroscypha enterochroma
196	k141_488592	1279	190.774	105.612	e44f745cebb35fcb9f9729125860eb79	100	430	2.2e-244	Eukaryota	Ascomycota	Leotiomycetes	Helotiales	Gelatinodiscaceae	Chloroscypha	Chloroscypha enterochroma
197	k141_1152530	441	113.32	40.0796	22442288d05c902a1bc170e203831c9f	98.07	362	8.3e-200	Bacteria	Proteobacteria	Alphaproteobacteria	Caulobacterales	Caulobacteraceae	Caulobacter	Caulobacter vibrioides
198	k141_265458	799	196.775	95.5443	22442288d05c902a1bc170e203831c9f	98.07	362	8.3e-200	Bacteria	Proteobacteria	Alphaproteobacteria	Caulobacterales	Caulobacteraceae	Caulobacter	Caulobacter vibrioides
199	k141_870502	1191	301.541	203.969	22442288d05c902a1bc170e203831c9f	98.07	362	8.3e-200	Bacteria	Proteobacteria	Alphaproteobacteria	Caulobacterales	Caulobacteraceae	Caulobacter	Caulobacter vibrioides
200	k141_937643	245	76.0327	24.5418	07f0f2556bf5ca926fb2a36416d068e8	98.53	339	1.5e-187	Bacteria	Proteobacteria	Alphaproteobacteria	Caulobacterales	Caulobacteraceae	Caulobacter	Caulobacter fusiformis
201	k141_937647	339	107.979	41.9668	07f0f2556bf5ca926fb2a36416d068e8	98.53	339	1.5e-187	Bacteria	Proteobacteria	Alphaproteobacteria	Caulobacterales	Caulobacteraceae	Caulobacter	Caulobacter fusiformis
202	k141_1152103	441	157.34	73.7946	9a149e9f488299111da57ec42ef9c799	97.2	357	4.8e-192	Bacteria	Acidobacteria	Acidobacteriia	Bryobacterales	Solibacteraceae	Candidatus Solibacter	Candidatus Solibacter usitatus Ellin6076
203	k141_83045	698	180.567	93.3711	69953718bb08454b8398c6f3824ef428	97.33	75	6.5e-34	Bacteria	Acidobacteria	Acidobacteriia	Bryobacterales	Solibacteraceae	Candidatus Solibacter	Candidatus Solibacter usitatus Ellin6076
204	k141_1152103	441	157.34	73.7946	69953718bb08454b8398c6f3824ef428	97.46	433	1.6e-236	Bacteria	Acidobacteria	Acidobacteriia	Bryobacterales	Solibacteraceae	Candidatus Solibacter	Candidatus Solibacter usitatus Ellin6076
205	k141_290840	356	185.91	124.648	69953718bb08454b8398c6f3824ef428	97.62	84	2e-39	Bacteria	Acidobacteria	Acidobacteriia	Bryobacterales	Solibacteraceae	Candidatus Solibacter	Candidatus Solibacter usitatus Ellin6076
206	k141_910736	354	193.223	54.1656	d7f635c680e424f64fc0aadb68aa0b05	97.63	338	3.7e-183	Bacteria	Acidobacteria	Acidobacteriia	Acidobacteriales	Acidobacteriaceae	Candidatus Koribacter	Candidatus Koribacter versatilis Ellin345
207	k141_398540	502	284.422	135.601	1369b61c65db881066771ab2d18e26c5	97.37	76	4.9e-35	Bacteria	Proteobacteria	Gammaproteobacteria	Enterobacterales	Morganellaceae	Candidatus Arsenophonus	Candidatus Arsenophonus triatominarum
208	k141_799269	915	255.621	115.434	1369b61c65db881066771ab2d18e26c5	97.37	76	4.9e-35	Bacteria	Proteobacteria	Gammaproteobacteria	Enterobacterales	Morganellaceae	Candidatus Arsenophonus	Candidatus Arsenophonus triatominarum
209	k141_1074119	529	136.134	66.5846	369f2026dadf4535d77893597fe9b2a2	98.06	515	2.2e-287	Bacteria	Proteobacteria	Betaproteobacteria	Burkholderiales	Burkholderiaceae	Burkholderia	Burkholderia plantarii
210	k141_339589	542	113.594	44.7096	0b9e4483fdca3ce56e5ee3c0da249dda	97.77	537	3.6e-299	Bacteria	Proteobacteria	Betaproteobacteria	Burkholderiales	Burkholderiaceae	Paraburkholderia graminis	Burkholderia graminis
211	k141_1223759	454	132.883	78.0598	b8f11e398102bc64355ed692dbe93c70	98.62	145	5.5e-73	Bacteria	Proteobacteria	Betaproteobacteria	Burkholderiales	Burkholderiaceae	Paraburkholderia graminis	Burkholderia glathei or Caballeronia glathei
212	k141_681958	215	122.647	44.1743	a970a94d9b730d720c1ce5033870df11	100	215	1.3e-118	Bacteria	Proteobacteria	Betaproteobacteria	Burkholderiales	Burkholderiaceae	Paraburkholderia graminis	Burkholderia glathei or Caballeronia glathei
213	k141_1637972	386	156.386	59.9089	a970a94d9b730d720c1ce5033870df11	100	386	1.9e-219	Bacteria	Proteobacteria	Betaproteobacteria	Burkholderiales	Burkholderiaceae	Paraburkholderia graminis	Burkholderia glathei or Caballeronia glathei
214	k141_1796427	292	127.26	44.2862	b8ec6154ff5b3d9ff4967e1ca8e12314	100	292	1.5e-163	Bacteria	Proteobacteria	Betaproteobacteria	Burkholderiales	Burkholderiaceae	Paraburkholderia graminis	Burkholderia gladioli
215	k141_1859157	376	159.734	102.234	db829801d4d9d26536e2c968ae5c84f1	99.46	367	8.8e-208	Bacteria	Proteobacteria	Betaproteobacteria	Burkholderiales	Burkholderiaceae	Paraburkholderia graminis	Burkholderia fungorum or Paraburkholderia fungorum
216	k141_980975	654	185.275	117.502	e5680805ffd15a372b61b0b219bee8ef	100	77	4.8e-37	Bacteria	Proteobacteria	Alphaproteobacteria	Hyphomicrobiales	Bartonellaceae	Bartonella	Bartonella silvicola
217	k141_1753033	329	134.328	58.9291	fcbe0189098e155760908c0e73a9c6e1	98.2	111	3.8e-55	Bacteria	Proteobacteria	Alphaproteobacteria	Rhodospirillales	Azospirillaceae	Azospirillum	Azospirillum brasilense
218	k141_1139574	830	211.272	127.737	fcbe0189098e155760908c0e73a9c6e1	98.2	111	3.8e-55	Bacteria	Proteobacteria	Alphaproteobacteria	Rhodospirillales	Azospirillaceae	Azospirillum	Azospirillum brasilense
219	k141_488596	223	149.462	64.9107	14ae33f1676af3d026360900905ffc8b	98.97	387	2e-214	Eukaryota	Ascomycota	Dothideomycetes	Dothideales	Saccotheciaceae	Aureobasidium	Aureobasidium pullulans
220	k141_1505773	381	185.714	134.248	0e60c457ce8bcffc4af84ce33d17ae06	100	31	2.2e-09	Eukaryota	Ascomycota	Eurotiomycetes	Eurotiales	Aspergillaceae	Aspergillus	Aspergillus tubingensis
221	k141_422951	438	175.986	67.3454	cabef576f09148ad06de081b103d3690	97.73	44	1.4e-16	Eukaryota	Streptophyta	Polypodiopsida	Marattiales	Marattiaceae	Angiopteris	Angiopteris evecta
222	k141_422951	438	175.986	67.3454	57b7845c881b5988343b3d49b9c04f93	100	44	2.1e-17	Eukaryota	Streptophyta	Polypodiopsida	Cyatheales	Cyatheaceae	Alsophila	Alsophila spinulosa
223	k141_1740200	355	355.127	248.99	716105e4f793e0781d010a2af1872844	100	32	6.9e-11	Eukaryota	Mollusca	Gastropoda	Architaenioglossa	Ampullariidae	Afropomus	Afropomus balanoideus
224	k141_804133	210	125.262	97.8921	889b9e47f7d2cbafabd33c26ca4cd852	97.21	251	1.8e-133	Bacteria	Acidobacteria	Acidobacteriia	Acidobacteriales	Acidobacteriaceae	Acidobacterium	Acidobacterium capsulatum
225	k141_819788	254	119.244	54.7095	889b9e47f7d2cbafabd33c26ca4cd852	97.21	251	1.8e-133	Bacteria	Acidobacteria	Acidobacteriia	Acidobacteriales	Acidobacteriaceae	Acidobacterium	Acidobacterium capsulatum
226	k141_989173	335	127.14	48.9744	b05c32c1687472f1a37e1729342a7be3	97.61	335	1.8e-181	Bacteria	Acidobacteria	Acidobacteriia	Acidobacteriales	Acidobacteriaceae	Acidobacterium	Acidobacterium capsulatum
227	k141_974087	257	126.218	55.4035	b05c32c1687472f1a37e1729342a7be3	98	451	1.8e-249	Bacteria	Acidobacteria	Acidobacteriia	Acidobacteriales	Acidobacteriaceae	Acidobacterium	Acidobacterium capsulatum
228	k141_989168	451	152.308	56.296	b05c32c1687472f1a37e1729342a7be3	98	451	1.8e-249	Bacteria	Acidobacteria	Acidobacteriia	Acidobacteriales	Acidobacteriaceae	Acidobacterium	Acidobacterium capsulatum
229	k141_857527	427	174.073	94.8406	dc32d25e04b99248fee3e1dec28f6dd8	97.28	147	2.4e-73	Bacteria	Proteobacteria	Alphaproteobacteria	Rhodospirillales	Acetobacteraceae	Acidiphilium	Acidiphilium cryptum JF-5
230	k141_1689118	695	169.876	109.399	dc32d25e04b99248fee3e1dec28f6dd8	97.28	147	2.4e-73	Bacteria	Proteobacteria	Alphaproteobacteria	Rhodospirillales	Acetobacteraceae	Acidiphilium	Acidiphilium cryptum JF-5
231	k141_1255047	1045	178.545	127.322	dc32d25e04b99248fee3e1dec28f6dd8	97.28	147	2.4e-73	Bacteria	Proteobacteria	Alphaproteobacteria	Rhodospirillales	Acetobacteraceae	Acidiphilium	Acidiphilium cryptum JF-5
232	k141_1356315	426	185.805	130.871	d84f4b777b59285d09e70d122b5eb0c8	100	50	7e-21	Bacteria	Proteobacteria	Alphaproteobacteria	Rhodospirillales	Acetobacteraceae	Acetobacter	Acetobacter pomorum
