# Supplementary material for: Microbiome and related structural features of Earth’s most archaic plant indicate early plant symbiosis attributes
Source: Sci Rep. 2022 Apr 20;12:6423. doi: 10.1038/s41598-022-10186-z (PMC9021317; doi:10.1038/s41598-022-10186-z)
Supplement: Supplementary file 5 — Supplementary Table 4. [file 41598_2022_10186_MOESM5_ESM.xlsx]

## Sheet: LSU annotation results of unass
Supplementary Table 4. Prokaryotic and eukaryotic taxonomic annotation results from the unassembled Takakia lepidozioides reads based on the m5nr LSU database, together with read abundance.
No.	Domain	Phylum	Class	Order	Family	Genus	Species	abundance	e-value	alignment length	percent identity
1	Bacteria	Acidobacteria	Acidobacteria (class)	Acidobacteriales	Acidobacteriaceae	Acidobacterium	Acidobacterium capsulatum	1758	-51.1035	103.381	99.3776
2	Bacteria	Acidobacteria	Solibacteres	Solibacterales	Solibacteraceae	Candidatus Solibacter	Candidatus Solibacter usitatus	418	-59.052	115.596	99.794
3	Bacteria	Acidobacteria	unclassified (derived from Acidobacteria)	unclassified (derived from Acidobacteria)	unclassified (derived from Acidobacteria)	Candidatus Chloracidobacterium	Candidatus Chloracidobacterium thermophilum	6	-35.666	76	100
4	Bacteria	Acidobacteria	unclassified (derived from Acidobacteria)	unclassified (derived from Acidobacteria)	unclassified (derived from Acidobacteria)	Candidatus Koribacter	Candidatus Koribacter versatilis	1211	-48.902	98.536	99.789
5	Bacteria	Actinobacteria	Actinobacteria (class)	Acidimicrobiales	Acidimicrobiaceae	Acidimicrobium	Acidimicrobium ferrooxidans	19	-39.052	81.579	99.595
6	Bacteria	Actinobacteria	Actinobacteria (class)	Acidimicrobiales	Acidimicrobiaceae	Acidithiomicrobium	Acidithiomicrobium sp. P1	31	-30.387	66.291	100
7	Bacteria	Actinobacteria	Actinobacteria (class)	Acidimicrobiales	Acidimicrobiaceae	Acidithiomicrobium	Acidithiomicrobium sp. P2	3	-36.333	76.667	100
8	Bacteria	Actinobacteria	Actinobacteria (class)	Actinomycetales	Acidothermaceae	Acidothermus	Acidothermus cellulolyticus	19	-42.263	86.737	99.773
9	Bacteria	Actinobacteria	Actinobacteria (class)	Actinomycetales	Actinomycetaceae	Actinomyces	Actinomyces odontolyticus	1	-28	62	100
10	Bacteria	Actinobacteria	Actinobacteria (class)	Actinomycetales	Actinomycetaceae	Actinomyces	Actinomyces sp. oral taxon 848	3	-31	67.667	100
11	Bacteria	Actinobacteria	Actinobacteria (class)	Actinomycetales	Actinomycetaceae	Actinomyces	Actinomyces urogenitalis	1	-37	77	100
12	Bacteria	Actinobacteria	Actinobacteria (class)	Actinomycetales	Actinomycetaceae	Actinomyces	Actinomyces viscosus	2	-44	89	100
13	Bacteria	Actinobacteria	Actinobacteria (class)	Actinomycetales	Actinomycetaceae	Arcanobacterium	Arcanobacterium bonasi	4	-43.25	88	100
14	Bacteria	Actinobacteria	Actinobacteria (class)	Actinomycetales	Actinomycetaceae	Mobiluncus	Mobiluncus curtisii	1	-42	85	100
15	Bacteria	Actinobacteria	Actinobacteria (class)	Actinomycetales	Actinosynnemataceae	Actinosynnema	Actinosynnema mirum	15	-39.0667	82.0005	99.3905
16	Bacteria	Actinobacteria	Actinobacteria (class)	Actinomycetales	Beutenbergiaceae	Beutenbergia	Beutenbergia cavernae	2	-30	65.5	100
17	Bacteria	Actinobacteria	Actinobacteria (class)	Actinomycetales	Brevibacteriaceae	Brevibacterium	Brevibacterium linens	1	-22	52	100
18	Bacteria	Actinobacteria	Actinobacteria (class)	Actinomycetales	Brevibacteriaceae	Brevibacterium	Brevibacterium mcbrellneri	1	-30	65	100
19	Bacteria	Actinobacteria	Actinobacteria (class)	Actinomycetales	Catenulisporaceae	Catenulispora	Catenulispora acidiphila	11	-43.454	90.182	99.371
20	Bacteria	Actinobacteria	Actinobacteria (class)	Actinomycetales	Cellulomonadaceae	Cellulomonas	Cellulomonas flavigena	13	-35.23	74.616	100
21	Bacteria	Actinobacteria	Actinobacteria (class)	Actinomycetales	Corynebacteriaceae	Corynebacterium	Corynebacterium accolens	1	-38	79	100
22	Bacteria	Actinobacteria	Actinobacteria (class)	Actinomycetales	Corynebacteriaceae	Corynebacterium	Corynebacterium aurimucosum	2	-33.5	71.5	100
23	Bacteria	Actinobacteria	Actinobacteria (class)	Actinomycetales	Corynebacteriaceae	Corynebacterium	Corynebacterium glutamicum	4	-28	62.2502	100
24	Bacteria	Actinobacteria	Actinobacteria (class)	Actinomycetales	Corynebacteriaceae	Corynebacterium	Corynebacterium jeikeium	2	-28	62.5	100
25	Bacteria	Actinobacteria	Actinobacteria (class)	Actinomycetales	Corynebacteriaceae	Corynebacterium	Corynebacterium resistens	1	-34	73	100
26	Bacteria	Actinobacteria	Actinobacteria (class)	Actinomycetales	Corynebacteriaceae	Corynebacterium	Corynebacterium urealyticum	6	-21.666	51.334	100
27	Bacteria	Actinobacteria	Actinobacteria (class)	Actinomycetales	Dermabacteraceae	Brachybacterium	Brachybacterium faecium	16	-61.062	120.5	99.288
28	Bacteria	Actinobacteria	Actinobacteria (class)	Actinomycetales	Dermacoccaceae	Kytococcus	Kytococcus sedentarius	3	-31.666	68	100
29	Bacteria	Actinobacteria	Actinobacteria (class)	Actinomycetales	Frankiaceae	Frankia	Frankia sp. CcI3	27	-41.074	84.852	99.699
30	Bacteria	Actinobacteria	Actinobacteria (class)	Actinomycetales	Frankiaceae	Frankia	Frankia sp. EAN1pec	1	-28	62	100
31	Bacteria	Actinobacteria	Actinobacteria (class)	Actinomycetales	Frankiaceae	Frankia	Frankia sp. EUN1f	16	-27.187	61.875	100
32	Bacteria	Actinobacteria	Actinobacteria (class)	Actinomycetales	Frankiaceae	Frankia	Frankia symbiont of Datisca glomerata	22	-38.909	81.046	100
33	Bacteria	Actinobacteria	Actinobacteria (class)	Actinomycetales	Geodermatophilaceae	Geodermatophilus	Geodermatophilus obscurus	13	-54.153	106.924	99.782
34	Bacteria	Actinobacteria	Actinobacteria (class)	Actinomycetales	Glycomycetaceae	Stackebrandtia	Stackebrandtia nassauensis	4	-22.75	53.5	100
35	Bacteria	Actinobacteria	Actinobacteria (class)	Actinomycetales	Gordoniaceae	Gordonia	Gordonia bronchialis	1	-21	51	100
36	Bacteria	Actinobacteria	Actinobacteria (class)	Actinomycetales	Intrasporangiaceae	Janibacter	Janibacter sp. HTCC2649	9	-30.3333	66.2222	100
37	Bacteria	Actinobacteria	Actinobacteria (class)	Actinomycetales	Microbacteriaceae	Clavibacter	Clavibacter michiganensis	12	-57.9163	113.25	100
38	Bacteria	Actinobacteria	Actinobacteria (class)	Actinomycetales	Microbacteriaceae	Curtobacterium	Curtobacterium luteum	11	-125	226.91	99.913
39	Bacteria	Actinobacteria	Actinobacteria (class)	Actinomycetales	Microbacteriaceae	Leifsonia	Leifsonia xyli	22	-37.636	78.728	100
40	Bacteria	Actinobacteria	Actinobacteria (class)	Actinomycetales	Micrococcaceae	Arthrobacter	Arthrobacter chlorophenolicus	4	-27.5	61.5	100
41	Bacteria	Actinobacteria	Actinobacteria (class)	Actinomycetales	Micrococcaceae	Arthrobacter	Arthrobacter sp. FB24	1	-35	74	100
42	Bacteria	Actinobacteria	Actinobacteria (class)	Actinomycetales	Micrococcaceae	Micrococcus	Micrococcus luteus	1	-43	88	100
43	Bacteria	Actinobacteria	Actinobacteria (class)	Actinomycetales	Micrococcaceae	Rothia	Rothia dentocariosa	1	-47	95	100
44	Bacteria	Actinobacteria	Actinobacteria (class)	Actinomycetales	Micrococcaceae	Rothia	Rothia mucilaginosa	1	-87	163	100
45	Bacteria	Actinobacteria	Actinobacteria (class)	Actinomycetales	Micromonosporaceae	Actinoplanes	Actinoplanes utahensis	11	-62.09	121.728	99.433
46	Bacteria	Actinobacteria	Actinobacteria (class)	Actinomycetales	Micromonosporaceae	Micromonospora	Micromonospora echinospora	12	-45.833	99.584	97.473
47	Bacteria	Actinobacteria	Actinobacteria (class)	Actinomycetales	Micromonosporaceae	Salinispora	Salinispora arenicola	2	-36.5	76.5	100
48	Bacteria	Actinobacteria	Actinobacteria (class)	Actinomycetales	Micromonosporaceae	Salinispora	Salinispora tropica	7	-46.857	93.572	100
49	Bacteria	Actinobacteria	Actinobacteria (class)	Actinomycetales	Mycobacteriaceae	Mycobacterium	Mycobacterium avium	16	-90.625	169.375	99.8003
50	Bacteria	Actinobacteria	Actinobacteria (class)	Actinomycetales	Mycobacteriaceae	Mycobacterium	Mycobacterium flavescens	1	-53	105	100
51	Bacteria	Actinobacteria	Actinobacteria (class)	Actinomycetales	Mycobacteriaceae	Mycobacterium	Mycobacterium gilvum	8	-59.125	115.5	100
52	Bacteria	Actinobacteria	Actinobacteria (class)	Actinomycetales	Mycobacteriaceae	Mycobacterium	Mycobacterium gordonae	10	-54.9992	108.1	100
53	Bacteria	Actinobacteria	Actinobacteria (class)	Actinomycetales	Mycobacteriaceae	Mycobacterium	Mycobacterium intracellulare	3	-41.666	85.334	100
54	Bacteria	Actinobacteria	Actinobacteria (class)	Actinomycetales	Mycobacteriaceae	Mycobacterium	Mycobacterium kansasii	36	-43.972	89.334	99.961
55	Bacteria	Actinobacteria	Actinobacteria (class)	Actinomycetales	Mycobacteriaceae	Mycobacterium	Mycobacterium leprae	7	-57.142	111.858	99.832
56	Bacteria	Actinobacteria	Actinobacteria (class)	Actinomycetales	Mycobacteriaceae	Mycobacterium	Mycobacterium marinum	14	-26.857	61.143	99.795
57	Bacteria	Actinobacteria	Actinobacteria (class)	Actinomycetales	Mycobacteriaceae	Mycobacterium	Mycobacterium massiliense	1	-27	61	100
58	Bacteria	Actinobacteria	Actinobacteria (class)	Actinomycetales	Mycobacteriaceae	Mycobacterium	Mycobacterium parascrofulaceum	9	-38	79.889	99.772
59	Bacteria	Actinobacteria	Actinobacteria (class)	Actinomycetales	Mycobacteriaceae	Mycobacterium	Mycobacterium peregrinum	9	-45.888	92.445	100
60	Bacteria	Actinobacteria	Actinobacteria (class)	Actinomycetales	Mycobacteriaceae	Mycobacterium	Mycobacterium phlei	13	-128.769	232.462	99.613
61	Bacteria	Actinobacteria	Actinobacteria (class)	Actinomycetales	Mycobacteriaceae	Mycobacterium	Mycobacterium pseudoshottsii	1	-44	89	100
62	Bacteria	Actinobacteria	Actinobacteria (class)	Actinomycetales	Mycobacteriaceae	Mycobacterium	Mycobacterium simiae	4	-55.25	108.75	99.753
63	Bacteria	Actinobacteria	Actinobacteria (class)	Actinomycetales	Mycobacteriaceae	Mycobacterium	Mycobacterium simulans	23	-40.695	83.653	100
64	Bacteria	Actinobacteria	Actinobacteria (class)	Actinomycetales	Mycobacteriaceae	Mycobacterium	Mycobacterium smegmatis	34	-46.7936	95.9708	98.8165
65	Bacteria	Actinobacteria	Actinobacteria (class)	Actinomycetales	Mycobacteriaceae	Mycobacterium	Mycobacterium sp. JLS	52	-77.961	147.635	99.59
66	Bacteria	Actinobacteria	Actinobacteria (class)	Actinomycetales	Mycobacteriaceae	Mycobacterium	Mycobacterium szulgai	16	-62.687	119.375	99.956
67	Bacteria	Actinobacteria	Actinobacteria (class)	Actinomycetales	Mycobacteriaceae	Mycobacterium	Mycobacterium tuberculosis	6	-67	127.834	99.8655
68	Bacteria	Actinobacteria	Actinobacteria (class)	Actinomycetales	Mycobacteriaceae	Mycobacterium	Mycobacterium vanbaalenii	13	-112.769	205.308	99.554
69	Bacteria	Actinobacteria	Actinobacteria (class)	Actinomycetales	Nakamurellaceae	Nakamurella	Nakamurella multipartita	7	-38.714	80.429	100
70	Bacteria	Actinobacteria	Actinobacteria (class)	Actinomycetales	Nocardiaceae	Nocardia	Nocardia farcinica	1	-47	94	100
71	Bacteria	Actinobacteria	Actinobacteria (class)	Actinomycetales	Nocardiaceae	Rhodococcus	Rhodococcus fascians	1	-94	175	99.431
72	Bacteria	Actinobacteria	Actinobacteria (class)	Actinomycetales	Nocardiaceae	Rhodococcus	Rhodococcus opacus	21	-37.38	78.239	99.963
73	Bacteria	Actinobacteria	Actinobacteria (class)	Actinomycetales	Nocardioidaceae	Kribbella	Kribbella flavida	12	-40.833	84.584	99.861
74	Bacteria	Actinobacteria	Actinobacteria (class)	Actinomycetales	Nocardioidaceae	Nocardioides	Nocardioides sp. JS614	9	-32.555	70.334	100
75	Bacteria	Actinobacteria	Actinobacteria (class)	Actinomycetales	Nocardiopsaceae	Thermobifida	Thermobifida fusca	10	-50.2	100.2	100
76	Bacteria	Actinobacteria	Actinobacteria (class)	Actinomycetales	Promicromonosporaceae	Xylanimonas	Xylanimonas cellulosilytica	1	-26	59	100
77	Bacteria	Actinobacteria	Actinobacteria (class)	Actinomycetales	Propionibacteriaceae	Propionibacterium	Propionibacterium acnes	5	-78.6	147.8	100
78	Bacteria	Actinobacteria	Actinobacteria (class)	Actinomycetales	Propionibacteriaceae	Propionibacterium	Propionibacterium freudenreichii	3	-29.6667	65.3333	100
79	Bacteria	Actinobacteria	Actinobacteria (class)	Actinomycetales	Pseudonocardiaceae	Amycolatopsis	Amycolatopsis lurida	6	-32.5	69.5	100
80	Bacteria	Actinobacteria	Actinobacteria (class)	Actinomycetales	Pseudonocardiaceae	Saccharomonospora	Saccharomonospora viridis	5	-38	79	100
81	Bacteria	Actinobacteria	Actinobacteria (class)	Actinomycetales	Pseudonocardiaceae	Thermobispora	Thermobispora bispora	6	-36.833	77	100
82	Bacteria	Actinobacteria	Actinobacteria (class)	Actinomycetales	Sanguibacteraceae	Sanguibacter	Sanguibacter keddieii	19	-42.684	87.685	99.915
83	Bacteria	Actinobacteria	Actinobacteria (class)	Actinomycetales	Streptomycetaceae	Streptomyces	Streptomyces clavuligerus	1	-49	98	100
84	Bacteria	Actinobacteria	Actinobacteria (class)	Actinomycetales	Streptomycetaceae	Streptomyces	Streptomyces filamentosus	4	-115	212	99.53
85	Bacteria	Actinobacteria	Actinobacteria (class)	Actinomycetales	Streptomycetaceae	Streptomyces	Streptomyces griseus	3	-45.666	93.667	99.717
86	Bacteria	Actinobacteria	Actinobacteria (class)	Actinomycetales	Streptomycetaceae	Streptomyces	Streptomyces nodosus	1	-34	72	100
87	Bacteria	Actinobacteria	Actinobacteria (class)	Actinomycetales	Streptomycetaceae	Streptomyces	Streptomyces scabiei	1	-45	91	100
88	Bacteria	Actinobacteria	Actinobacteria (class)	Actinomycetales	Streptomycetaceae	Streptomyces	Streptomyces sp. Mg1	1	-81	152	100
89	Bacteria	Actinobacteria	Actinobacteria (class)	Actinomycetales	Streptosporangiaceae	Microbispora	Microbispora rosea	5	-23.2	54.2	100
90	Bacteria	Actinobacteria	Actinobacteria (class)	Actinomycetales	Streptosporangiaceae	Nonomuraea	Nonomuraea recticatena	18	-43.777	88.889	100
91	Bacteria	Actinobacteria	Actinobacteria (class)	Actinomycetales	Streptosporangiaceae	Nonomuraea	Nonomuraea spiralis	1	-58	118	99.151
92	Bacteria	Actinobacteria	Actinobacteria (class)	Actinomycetales	Streptosporangiaceae	Streptosporangium	Streptosporangium roseum	18	-53.4444	106.723	99.5761
93	Bacteria	Actinobacteria	Actinobacteria (class)	Actinomycetales	Thermomonosporaceae	Actinoallomurus	Actinoallomurus spadix	11	-67.545	129.819	99.624
94	Bacteria	Actinobacteria	Actinobacteria (class)	Actinomycetales	Thermomonosporaceae	Actinomadura	Actinomadura kijaniata	1	-32	70	100
95	Bacteria	Actinobacteria	Actinobacteria (class)	Actinomycetales	Thermomonosporaceae	Actinomadura	Actinomadura verrucosospora	1	-43	87	100
96	Bacteria	Actinobacteria	Actinobacteria (class)	Actinomycetales	Tsukamurellaceae	Tsukamurella	Tsukamurella paurometabola	4	-31.75	68.5	100
97	Bacteria	Actinobacteria	Actinobacteria (class)	Actinomycetales	unclassified (derived from Actinomycetales)	Tropheryma	Tropheryma whipplei	10	-29.8	65.2	100
98	Bacteria	Actinobacteria	Actinobacteria (class)	Bifidobacteriales	Bifidobacteriaceae	Bifidobacterium	Bifidobacterium adolescentis	3	-26.666	60.334	100
99	Bacteria	Actinobacteria	Actinobacteria (class)	Bifidobacteriales	Bifidobacteriaceae	Bifidobacterium	Bifidobacterium longum	1	-24	55	100
100	Bacteria	Actinobacteria	Actinobacteria (class)	Bifidobacteriales	Bifidobacteriaceae	Bifidobacterium	Bifidobacterium pseudocatenulatum	2	-28.5	63.5	100
101	Bacteria	Actinobacteria	Actinobacteria (class)	Bifidobacteriales	Bifidobacteriaceae	Gardnerella	Gardnerella vaginalis	1	-22	53	100
102	Bacteria	Actinobacteria	Actinobacteria (class)	Coriobacteriales	Coriobacteriaceae	Atopobium	Atopobium parvulum	1	-21	51	100
103	Bacteria	Actinobacteria	Actinobacteria (class)	Coriobacteriales	Coriobacteriaceae	Cryptobacterium	Cryptobacterium curtum	11	-30.909	67.182	100
104	Bacteria	Actinobacteria	Actinobacteria (class)	Coriobacteriales	Coriobacteriaceae	Eggerthella	Eggerthella lenta	4	-35	74.5	100
105	Bacteria	Actinobacteria	Actinobacteria (class)	Coriobacteriales	Coriobacteriaceae	Gordonibacter	Gordonibacter pamelaeae	1	-23	53	100
106	Bacteria	Actinobacteria	Actinobacteria (class)	Coriobacteriales	Coriobacteriaceae	Slackia	Slackia exigua	12	-23	53	100
107	Bacteria	Actinobacteria	Actinobacteria (class)	Rubrobacterales	Rubrobacteraceae	Rubrobacter	Rubrobacter xylanophilus	5	-23	53.8	100
108	Bacteria	Actinobacteria	Actinobacteria (class)	Solirubrobacterales	Conexibacteraceae	Conexibacter	Conexibacter woesei	125	-42.92	88.072	99.898
109	Bacteria	Actinobacteria	Actinobacteria (class)	unclassified (derived from Actinobacteria)	unclassified (derived from Actinobacteria)	unclassified (derived from Actinobacteria)	marine actinobacterium PHSC20C1	7	-37.428	78.572	100
110	Bacteria	Aquificae	Aquificae (class)	Aquificales	Hydrogenothermaceae	Sulfurihydrogenibium	Sulfurihydrogenibium yellowstonense	13	-22.692	52.847	100
111	Bacteria	Bacteroidetes	Bacteroidia	Bacteroidales	Bacteroidaceae	Bacteroides	Bacteroides capillosus	2	-32	69	100
112	Bacteria	Bacteroidetes	Bacteroidia	Bacteroidales	Porphyromonadaceae	Parabacteroides	Parabacteroides distasonis	1	-33	72	100
113	Bacteria	Bacteroidetes	Bacteroidia	Bacteroidales	Prevotellaceae	Prevotella	Prevotella bivia	3	-24	55	100
114	Bacteria	Bacteroidetes	Bacteroidia	Bacteroidales	Prevotellaceae	Prevotella	Prevotella buccae	2	-28.5	63.5	100
115	Bacteria	Bacteroidetes	Bacteroidia	Bacteroidales	Prevotellaceae	Prevotella	Prevotella sp. oral taxon 299	4	-27	61.25	100
116	Bacteria	Bacteroidetes	Bacteroidia	Bacteroidales	Rikenellaceae	Alistipes	Alistipes shahii	21	-34.476	73.143	100
117	Bacteria	Bacteroidetes	Cytophagia	Cytophagales	Cytophagaceae	Cytophaga	Cytophaga hutchinsonii	14	-33.285	71.643	100
118	Bacteria	Bacteroidetes	Cytophagia	Cytophagales	Cytophagaceae	Dyadobacter	Dyadobacter fermentans	7	-55.428	107.858	100
119	Bacteria	Bacteroidetes	Cytophagia	Cytophagales	Cytophagaceae	Flexibacter	Flexibacter flexilis	3	-56	112.334	98.584
120	Bacteria	Bacteroidetes	Cytophagia	Cytophagales	Cytophagaceae	Microscilla	Microscilla marina	13	-35.7689	75.3077	100
121	Bacteria	Bacteroidetes	Flavobacteria	Flavobacteriales	Blattabacteriaceae	Blattabacterium	Blattabacterium sp. (Blattella germanica)	2	-47	94	100
122	Bacteria	Bacteroidetes	Flavobacteria	Flavobacteriales	Flavobacteriaceae	Capnocytophaga	Capnocytophaga cynodegmi	7	-35.428	75.429	100
123	Bacteria	Bacteroidetes	Flavobacteria	Flavobacteriales	Flavobacteriaceae	Chryseobacterium	Chryseobacterium gleum	7	-53	105.286	100
124	Bacteria	Bacteroidetes	Flavobacteria	Flavobacteriales	Flavobacteriaceae	Flavobacterium	Flavobacterium johnsoniae	7	-85.714	160.858	99.629
125	Bacteria	Bacteroidetes	Flavobacteria	Flavobacteriales	Flavobacteriaceae	Gramella	Gramella forsetii	1	-31	68	100
126	Bacteria	Bacteroidetes	Flavobacteria	Flavobacteriales	Flavobacteriaceae	Kordia	Kordia algicida	1	-32	69	100
127	Bacteria	Bacteroidetes	Flavobacteria	Flavobacteriales	Flavobacteriaceae	Leeuwenhoekiella	Leeuwenhoekiella blandensis	1	-23	54	100
128	Bacteria	Bacteroidetes	Flavobacteria	Flavobacteriales	Flavobacteriaceae	Psychroflexus	Psychroflexus torquis	4	-37.5	78.5	100
129	Bacteria	Bacteroidetes	Flavobacteria	Flavobacteriales	Flavobacteriaceae	Riemerella	Riemerella anatipestifer	1	-42	86	100
130	Bacteria	Bacteroidetes	Flavobacteria	Flavobacteriales	Flavobacteriaceae	unclassified (derived from Flavobacteriaceae)	Flavobacteriaceae bacterium 3519-10	7	-30.285	66.858	100
131	Bacteria	Bacteroidetes	Flavobacteria	Flavobacteriales	Flavobacteriaceae	Zunongwangia	Zunongwangia profunda	1	-28	62	100
132	Bacteria	Bacteroidetes	Flavobacteria	Flavobacteriales	unclassified (derived from Flavobacteriales)	unclassified (derived from Flavobacteriales)	Flavobacteria bacterium BAL38	1	-21	51	100
133	Bacteria	Bacteroidetes	Sphingobacteria	Sphingobacteriales	Sphingobacteriaceae	Pedobacter	Pedobacter heparinus	38	-58.105	114.395	100
134	Bacteria	Bacteroidetes	Sphingobacteria	Sphingobacteriales	Sphingobacteriaceae	Pedobacter	Pedobacter sp. BAL39	297	-51.5918	103.331	99.7645
135	Bacteria	Bacteroidetes	Sphingobacteria	Sphingobacteriales	Sphingobacteriaceae	Sphingobacterium	Sphingobacterium spiritivorum	176	-57.4938	112.415	100
136	Bacteria	Bacteroidetes	Sphingobacteria	Sphingobacteriales	unclassified (derived from Sphingobacteriales)	Chitinophaga	Chitinophaga pinensis	138	-59.362	115.66	100
137	Bacteria	Bacteroidetes	unclassified (derived from Bacteroidetes)	unclassified (derived from Bacteroidetes)	unclassified (derived from Bacteroidetes)	Candidatus Amoebophilus	Candidatus Amoebophilus asiaticus	3	-23.666	55	100
138	Bacteria	Chlamydiae	Chlamydiae (class)	Chlamydiales	Chlamydiaceae	Chlamydia	Chlamydia trachomatis	1	-85	162	98.77
139	Bacteria	Chlamydiae	Chlamydiae (class)	Chlamydiales	Criblamydiaceae	Criblamydia	Criblamydia sequanensis	1	-28	63	100
140	Bacteria	Chlamydiae	Chlamydiae (class)	Chlamydiales	Parachlamydiaceae	Candidatus Protochlamydia	Candidatus Protochlamydia amoebophila	6	-27.166	61.834	100
141	Bacteria	Chlamydiae	Chlamydiae (class)	Chlamydiales	Parachlamydiaceae	Neochlamydia	Neochlamydia hartmannellae	1	-44	90	100
142	Bacteria	Chlamydiae	Chlamydiae (class)	Chlamydiales	Parachlamydiaceae	Parachlamydia	Parachlamydia acanthamoebae	6	-27.333	62.0005	100
143	Bacteria	Chlamydiae	Chlamydiae (class)	Chlamydiales	Simkaniaceae	Candidatus Fritschea	Candidatus Fritschea bemisiae	6	-29	64.5	100
144	Bacteria	Chlamydiae	Chlamydiae (class)	Chlamydiales	Simkaniaceae	Simkania	Simkania negevensis	1	-31	68	100
145	Bacteria	Chlamydiae	Chlamydiae (class)	Chlamydiales	Simkaniaceae	unclassified (derived from Simkaniaceae)	Chlamydiales symbiont of Xenoturbella westbladi	2	-32	70	100
146	Bacteria	Chlamydiae	Chlamydiae (class)	Chlamydiales	Waddliaceae	Waddlia	Waddlia chondrophila	6	-46.5	94	100
147	Bacteria	Chlorobi	Chlorobia	Chlorobiales	Chlorobiaceae	Chlorobium	Chlorobium chlorochromatii	2	-26.5	60	100
148	Bacteria	Chlorobi	Chlorobia	Chlorobiales	Chlorobiaceae	Pelodictyon	Pelodictyon luteolum	1	-20	50	100
149	Bacteria	Chlorobi	Chlorobia	Chlorobiales	Chlorobiaceae	Prosthecochloris	Prosthecochloris aestuarii	1	-21	51	100
150	Bacteria	Chloroflexi	Chloroflexi (class)	Chloroflexales	Chloroflexaceae	Chloroflexus	Chloroflexus sp. Y-400-fl	15	-45.4	90.6	100
151	Bacteria	Chloroflexi	Chloroflexi (class)	Chloroflexales	Chloroflexaceae	Roseiflexus	Roseiflexus castenholzii	1	-21	50	100
152	Bacteria	Chloroflexi	Chloroflexi (class)	Herpetosiphonales	Herpetosiphonaceae	Herpetosiphon	Herpetosiphon aurantiacus	1	-23	54	100
153	Bacteria	Chloroflexi	Dehalococcoidetes	unclassified (derived from Dehalococcoidetes)	unclassified (derived from Dehalococcoidetes)	Dehalococcoides	Dehalococcoides sp. GT	9	-24.666	56.667	100
154	Bacteria	Cyanobacteria	Gloeobacteria	Gloeobacterales	unclassified (derived from Gloeobacterales)	Gloeobacter	Gloeobacter violaceus	2	-82	154.5	100
155	Bacteria	Cyanobacteria	unclassified (derived from Cyanobacteria)	Chroococcales	unclassified (derived from Chroococcales)	Cyanothece	Cyanothece sp. PCC 7425	1	-26	59	100
156	Bacteria	Cyanobacteria	unclassified (derived from Cyanobacteria)	Chroococcales	unclassified (derived from Chroococcales)	Euhalothece	Euhalothece sp. BAA001	1	-21	51	100
157	Bacteria	Cyanobacteria	unclassified (derived from Cyanobacteria)	Chroococcales	unclassified (derived from Chroococcales)	Synechococcus	Synechococcus elongatus	1	-22	52	100
158	Bacteria	Cyanobacteria	unclassified (derived from Cyanobacteria)	Chroococcales	unclassified (derived from Chroococcales)	Synechococcus	Synechococcus lividus	2	-21.5	51	100
159	Bacteria	Cyanobacteria	unclassified (derived from Cyanobacteria)	Nostocales	Nostocaceae	Anabaena	Anabaena azollae	1	-23	54	100
160	Bacteria	Cyanobacteria	unclassified (derived from Cyanobacteria)	Nostocales	Nostocaceae	Nodularia	Nodularia spumigena	3	-29.666	64.667	100
161	Bacteria	Cyanobacteria	unclassified (derived from Cyanobacteria)	Nostocales	Nostocaceae	Nostoc	Nostoc sp. PCC 7120	1	-65	126	99.21
162	Bacteria	Cyanobacteria	unclassified (derived from Cyanobacteria)	Oscillatoriales	unclassified (derived from Oscillatoriales)	Leptolyngbya	Leptolyngbya boryana	13	-28.692	63.924	100
163	Bacteria	Cyanobacteria	unclassified (derived from Cyanobacteria)	Oscillatoriales	unclassified (derived from Oscillatoriales)	Microcoleus	Microcoleus chthonoplastes	1	-40	83	100
164	Bacteria	Cyanobacteria	unclassified (derived from Cyanobacteria)	Oscillatoriales	unclassified (derived from Oscillatoriales)	Pseudanabaena	Pseudanabaena sp. CCY0480	1	-43	87	100
165	Bacteria	Cyanobacteria	unclassified (derived from Cyanobacteria)	Oscillatoriales	unclassified (derived from Oscillatoriales)	Trichodesmium	Trichodesmium erythraeum	2	-25	58	100
166	Bacteria	Cyanobacteria	unclassified (derived from Cyanobacteria)	Pleurocapsales	unclassified (derived from Pleurocapsales)	Chroococcidiopsis	Chroococcidiopsis thermalis	2	-21.5	51	100
167	Bacteria	Cyanobacteria	unclassified (derived from Cyanobacteria)	unclassified (derived from Cyanobacteria)	unclassified (derived from Cyanobacteria)	Acaryochloris	Acaryochloris marina	1	-26	60	100
168	Bacteria	Deferribacteres	Deferribacteres (class)	Deferribacterales	Deferribacteraceae	Deferribacter	Deferribacter desulfuricans	4	-36.5	76.75	100
169	Bacteria	Deinococcus-Thermus	Deinococci	Deinococcales	Deinococcaceae	Deinococcus	Deinococcus deserti	4	-22.75	53.25	100
170	Bacteria	Deinococcus-Thermus	Deinococci	Thermales	Thermaceae	Thermus	Thermus thermophilus	1	-22	52	100
171	Bacteria	Dictyoglomi	Dictyoglomia	Dictyoglomales	Dictyoglomaceae	Dictyoglomus	Dictyoglomus thermophilum	1	-22	52	100
172	Bacteria	Elusimicrobia	Elusimicrobia (class)	Elusimicrobiales	Elusimicrobiaceae	Elusimicrobium	Elusimicrobium minutum	30	-34.733	74.8	100
173	Bacteria	Firmicutes	Bacilli	Bacillales	Alicyclobacillaceae	Alicyclobacillus	Alicyclobacillus acidocaldarius	4	-24.9998	57.2502	100
174	Bacteria	Firmicutes	Bacilli	Bacillales	Alicyclobacillaceae	Alicyclobacillus	Alicyclobacillus contaminans	1	-22	52	100
175	Bacteria	Firmicutes	Bacilli	Bacillales	Alicyclobacillaceae	Alicyclobacillus	Alicyclobacillus vulcanalis	1	-33	70	100
176	Bacteria	Firmicutes	Bacilli	Bacillales	Alicyclobacillaceae	unclassified (derived from Alicyclobacillaceae)	Bacillus tusciae	1	-30	66	100
177	Bacteria	Firmicutes	Bacilli	Bacillales	Bacillaceae	Anoxybacillus	Anoxybacillus flavithermus	2	-28.5	63	100
178	Bacteria	Firmicutes	Bacilli	Bacillales	Bacillaceae	Bacillus	Bacillus cereus	5	-29.8	65	100
179	Bacteria	Firmicutes	Bacilli	Bacillales	Bacillaceae	Bacillus	Bacillus clausii	2	-22	52	100
180	Bacteria	Firmicutes	Bacilli	Bacillales	Bacillaceae	Bacillus	Bacillus coagulans	1	-21	52	100
181	Bacteria	Firmicutes	Bacilli	Bacillales	Bacillaceae	Bacillus	Bacillus halodurans	5	-36.4	76.8	100
182	Bacteria	Firmicutes	Bacilli	Bacillales	Bacillaceae	Bacillus	Bacillus licheniformis	1	-21	51	100
183	Bacteria	Firmicutes	Bacilli	Bacillales	Bacillaceae	Bacillus	Bacillus pumilus	45	-22.044	52.378	100
184	Bacteria	Firmicutes	Bacilli	Bacillales	Bacillaceae	Bacillus	Bacillus selenitireducens	2	-29	64	100
185	Bacteria	Firmicutes	Bacilli	Bacillales	Bacillaceae	Geobacillus	Geobacillus kaustophilus	2	-27	60	100
186	Bacteria	Firmicutes	Bacilli	Bacillales	Bacillaceae	Geobacillus	Geobacillus thermodenitrificans	1	-21	51	100
187	Bacteria	Firmicutes	Bacilli	Bacillales	Bacillaceae	Lysinibacillus	Lysinibacillus sphaericus	1	-78	150	99.331
188	Bacteria	Firmicutes	Bacilli	Bacillales	Bacillaceae	Oceanobacillus	Oceanobacillus iheyensis	18	-25.444	57.723	100
189	Bacteria	Firmicutes	Bacilli	Bacillales	Listeriaceae	Listeria	Listeria grayi	2	-21	51	100
190	Bacteria	Firmicutes	Bacilli	Bacillales	Listeriaceae	Listeria	Listeria monocytogenes	15	-30.866	67.134	100
191	Bacteria	Firmicutes	Bacilli	Bacillales	Listeriaceae	Listeria	Listeria welshimeri	3	-29	63.667	100
192	Bacteria	Firmicutes	Bacilli	Bacillales	Paenibacillaceae	Paenibacillus	Paenibacillus polymyxa	5	-39.6	81.8	100
193	Bacteria	Firmicutes	Bacilli	Bacillales	Paenibacillaceae	Paenibacillus	Paenibacillus sp. JDR-2	9	-26.111	59.667	100
194	Bacteria	Firmicutes	Bacilli	Bacillales	Paenibacillaceae	Paenibacillus	Paenibacillus sp. Y412MC10	3	-46	93	100
195	Bacteria	Firmicutes	Bacilli	Bacillales	Staphylococcaceae	Staphylococcus	Staphylococcus aureus	4	-45.4995	92.5	100
196	Bacteria	Firmicutes	Bacilli	Bacillales	Staphylococcaceae	Staphylococcus	Staphylococcus piscifermentans	3	-27	60	100
197	Bacteria	Firmicutes	Bacilli	Bacillales	unclassified (derived from Bacillales)	Exiguobacterium	Exiguobacterium sp. AT1b	1	-21	51	100
198	Bacteria	Firmicutes	Bacilli	Lactobacillales	Carnobacteriaceae	Granulicatella	Granulicatella elegans	3	-76	143.667	100
199	Bacteria	Firmicutes	Bacilli	Lactobacillales	Enterococcaceae	Enterococcus	Enterococcus durans	5	-47.2	94.6	100
200	Bacteria	Firmicutes	Bacilli	Lactobacillales	Lactobacillaceae	Lactobacillus	Lactobacillus delbrueckii	1	-25	57	100
201	Bacteria	Firmicutes	Bacilli	Lactobacillales	Lactobacillaceae	Lactobacillus	Lactobacillus plantarum	2	-34.5	72.5	100
202	Bacteria	Firmicutes	Bacilli	Lactobacillales	Lactobacillaceae	Lactobacillus	Lactobacillus rhamnosus	1	-23	54	100
203	Bacteria	Firmicutes	Bacilli	Lactobacillales	Lactobacillaceae	Lactobacillus	Lactobacillus sakei	1	-88	164	100
204	Bacteria	Firmicutes	Bacilli	Lactobacillales	Leuconostocaceae	Fructobacillus	Fructobacillus fructosus	57	-26	58.562	100
205	Bacteria	Firmicutes	Bacilli	Lactobacillales	Leuconostocaceae	Leuconostoc	Leuconostoc citreum	3	-90.6667	168.333	100
206	Bacteria	Firmicutes	Bacilli	Lactobacillales	Leuconostocaceae	Leuconostoc	Leuconostoc kimchii	1	-106	194	100
207	Bacteria	Firmicutes	Bacilli	Lactobacillales	Leuconostocaceae	Leuconostoc	Leuconostoc lactis	3	-111	205	99.81
208	Bacteria	Firmicutes	Bacilli	Lactobacillales	Leuconostocaceae	Oenococcus	Oenococcus kitaharae	1	-25	57	100
209	Bacteria	Firmicutes	Bacilli	Lactobacillales	Leuconostocaceae	Oenococcus	Oenococcus oeni	2	-20	50	100
210	Bacteria	Firmicutes	Bacilli	Lactobacillales	Streptococcaceae	Streptococcus	Streptococcus constellatus	1	-24	57	98.25
211	Bacteria	Firmicutes	Bacilli	Lactobacillales	Streptococcaceae	Streptococcus	Streptococcus dysgalactiae	3	-23.6667	56.3333	98.8733
212	Bacteria	Firmicutes	Bacilli	Lactobacillales	Streptococcaceae	Streptococcus	Streptococcus pneumoniae	2	-80	151	100
213	Bacteria	Firmicutes	Bacilli	Lactobacillales	Streptococcaceae	Streptococcus	Streptococcus sanguinis	1	-114	215	98.6
214	Bacteria	Firmicutes	Bacilli	Lactobacillales	Streptococcaceae	Streptococcus	Streptococcus suis	1	-26	59	100
215	Bacteria	Firmicutes	Bacilli	Lactobacillales	Streptococcaceae	Streptococcus	Streptococcus thermophilus	1	-25	58	100
216	Bacteria	Firmicutes	Clostridia	Clostridiales	Clostridiaceae	Clostridium	Clostridium botulinum	5	-25	57.4004	100
217	Bacteria	Firmicutes	Clostridia	Clostridiales	Clostridiaceae	Clostridium	Clostridium cellulolyticum	17	-28.176	62.471	100
218	Bacteria	Firmicutes	Clostridia	Clostridiales	Clostridiaceae	Clostridium	Clostridium histolyticum	1	-27	62	100
219	Bacteria	Firmicutes	Clostridia	Clostridiales	Clostridiaceae	Clostridium	Clostridium leptum	1	-21	51	100
220	Bacteria	Firmicutes	Clostridia	Clostridiales	Clostridiaceae	Clostridium	Clostridium perfringens	9	-29.5556	65.4444	100
221	Bacteria	Firmicutes	Clostridia	Clostridiales	Clostridiaceae	Clostridium	Clostridium phytofermentans	10	-28.6	63.3	100
222	Bacteria	Firmicutes	Clostridia	Clostridiales	Clostridiaceae	Clostridium	Clostridium sp. 7_2_43FAA	28	-56.214	112.322	99.142
223	Bacteria	Firmicutes	Clostridia	Clostridiales	Clostridiaceae	Clostridium	Clostridium sporogenes	90	-30.488	66.445	100
224	Bacteria	Firmicutes	Clostridia	Clostridiales	Clostridiaceae	Clostridium	Clostridium tetani	8	-41	85	100
225	Bacteria	Firmicutes	Clostridia	Clostridiales	Clostridiaceae	Clostridium	Clostridium thermocellum	1	-28	62	100
226	Bacteria	Firmicutes	Clostridia	Clostridiales	Clostridiales Family XI. Incertae Sedis	Anaerococcus	Anaerococcus lactolyticus	1	-28	63	100
227	Bacteria	Firmicutes	Clostridia	Clostridiales	Clostridiales Family XI. Incertae Sedis	Anaerococcus	Anaerococcus prevotii	3	-30	66	100
228	Bacteria	Firmicutes	Clostridia	Clostridiales	Clostridiales Family XI. Incertae Sedis	Finegoldia	Finegoldia magna	1	-79	150	100
229	Bacteria	Firmicutes	Clostridia	Clostridiales	Clostridiales Family XVIII. Incertae Sedis	Symbiobacterium	Symbiobacterium thermophilum	15	-21	51	100
230	Bacteria	Firmicutes	Clostridia	Clostridiales	Heliobacteriaceae	Heliobacterium	Heliobacterium modesticaldum	3	-28	62.334	100
231	Bacteria	Firmicutes	Clostridia	Clostridiales	Lachnospiraceae	Butyrivibrio	Butyrivibrio crossotus	1	-31	67	100
232	Bacteria	Firmicutes	Clostridia	Clostridiales	Peptococcaceae	Candidatus Desulforudis	Candidatus Desulforudis audaxviator	5	-25.6	57.8	100
233	Bacteria	Firmicutes	Clostridia	Clostridiales	Peptococcaceae	Desulfitobacterium	Desulfitobacterium hafniense	2	-22.5	53.5	100
234	Bacteria	Firmicutes	Clostridia	Clostridiales	Peptococcaceae	Desulfotomaculum	Desulfotomaculum acetoxidans	2	-26	58.5	100
235	Bacteria	Firmicutes	Clostridia	Clostridiales	Peptococcaceae	Pelotomaculum	Pelotomaculum thermopropionicum	6	-23	54	100
236	Bacteria	Firmicutes	Clostridia	Clostridiales	Peptococcaceae	Peptococcus	Peptococcus niger	3	-29.666	65.667	100
237	Bacteria	Firmicutes	Clostridia	Clostridiales	Peptococcaceae	Thermincola	Thermincola potens	1	-28	63	100
238	Bacteria	Firmicutes	Clostridia	Clostridiales	Peptostreptococcaceae	Peptostreptococcus	Peptostreptococcus anaerobius	1	-22	52	100
239	Bacteria	Firmicutes	Clostridia	Clostridiales	Ruminococcaceae	Anaerotruncus	Anaerotruncus colihominis	10	-24	56	100
240	Bacteria	Firmicutes	Clostridia	Clostridiales	Ruminococcaceae	Ethanoligenens	Ethanoligenens harbinense	4	-29.75	65.75	100
241	Bacteria	Firmicutes	Clostridia	Clostridiales	Ruminococcaceae	Ruminococcus	Ruminococcus bromii	3	-35	74	100
242	Bacteria	Firmicutes	Clostridia	Clostridiales	Ruminococcaceae	Ruminococcus	Ruminococcus torques	4	-29.5	64.75	100
243	Bacteria	Firmicutes	Clostridia	Clostridiales	Ruminococcaceae	unclassified (derived from Ruminococcaceae)	Ruminococcaceae bacterium D16	4	-56.5	111	99.64
244	Bacteria	Firmicutes	Clostridia	Clostridiales	Syntrophomonadaceae	Dethiobacter	Dethiobacter alkaliphilus	5	-23.9998	55.6002	100
245	Bacteria	Firmicutes	Clostridia	Thermoanaerobacterales	Thermoanaerobacteraceae	Ammonifex	Ammonifex degensii	7	-37.285	78.143	100
246	Bacteria	Firmicutes	Clostridia	Thermoanaerobacterales	Thermoanaerobacteraceae	Thermoanaerobacter	Thermoanaerobacter pseudethanolicus	1	-22	52	100
247	Bacteria	Firmicutes	Erysipelotrichi	Erysipelotrichales	Erysipelotrichaceae	Erysipelothrix	Erysipelothrix rhusiopathiae	7	-38.142	80.286	100
248	Bacteria	Firmicutes	Erysipelotrichi	Erysipelotrichales	Erysipelotrichaceae	unclassified (derived from Erysipelotrichaceae)	Clostridium ramosum	2	-24	55	100
249	Bacteria	Firmicutes	Negativicutes	Selenomonadales	Acidaminococcaceae	Acidaminococcus	Acidaminococcus sp. D21	1	-26	58	100
250	Bacteria	Firmicutes	Negativicutes	Selenomonadales	Veillonellaceae	Dialister	Dialister invisus	10	-21.7	52	100
251	Bacteria	Firmicutes	Negativicutes	Selenomonadales	Veillonellaceae	Thermosinus	Thermosinus carboxydivorans	1	-21	50	100
252	Bacteria	Firmicutes	Negativicutes	Selenomonadales	Veillonellaceae	Veillonella	Veillonella dispar	1	-32	68	100
253	Bacteria	Firmicutes	Negativicutes	Selenomonadales	Veillonellaceae	Veillonella	Veillonella parvula	8	-36	76.625	99.928
254	Bacteria	Fusobacteria	Fusobacteria (class)	Fusobacteriales	Fusobacteriaceae	Fusobacterium	Fusobacterium necrophorum	1	-45	92	100
255	Bacteria	Gemmatimonadetes	Gemmatimonadetes (class)	Gemmatimonadales	Gemmatimonadaceae	Gemmatimonas	Gemmatimonas aurantiaca	15	-36.533	77.267	99.838
256	Bacteria	Lentisphaerae	unclassified (derived from Lentisphaerae)	Lentisphaerales	Lentisphaeraceae	Lentisphaera	Lentisphaera araneosa	2	-27	61	100
257	Bacteria	Lentisphaerae	unclassified (derived from Lentisphaerae)	unclassified (derived from Lentisphaerae)	Victivallaceae	Victivallis	Victivallis vadensis	1	-26	59	100
258	Bacteria	Nitrospirae	Nitrospira (class)	Nitrospirales	Nitrospiraceae	Leptospirillum	Leptospirillum ferrodiazotrophum	2	-33	71	100
259	Bacteria	Nitrospirae	Nitrospira (class)	Nitrospirales	Nitrospiraceae	Leptospirillum	Leptospirillum ferrooxidans	4	-32.5	70.75	100
260	Bacteria	Nitrospirae	Nitrospira (class)	Nitrospirales	Nitrospiraceae	Nitrospira	Candidatus Nitrospira defluvii	10	-31.8	68.9	99.902
261	Bacteria	Nitrospirae	Nitrospira (class)	Nitrospirales	Nitrospiraceae	Thermodesulfovibrio	Thermodesulfovibrio yellowstonii	3	-23.333	54.667	100
262	Bacteria	Planctomycetes	Planctomycetacia	Planctomycetales	Planctomycetaceae	Blastopirellula	Blastopirellula marina	3	-27	60	100
263	Bacteria	Planctomycetes	Planctomycetacia	Planctomycetales	Planctomycetaceae	Gemmata	Gemmata obscuriglobus	35	-35.3708	75.1718	99.9864
264	Bacteria	Planctomycetes	Planctomycetacia	Planctomycetales	Planctomycetaceae	Isosphaera	Isosphaera pallida	60	-34.35	72.967	99.989
265	Bacteria	Planctomycetes	Planctomycetacia	Planctomycetales	Planctomycetaceae	Pirellula	Pirellula staleyi	45	-23.577	55.067	100
266	Bacteria	Planctomycetes	Planctomycetacia	Planctomycetales	Planctomycetaceae	Planctomyces	Planctomyces limnophilus	9	-44.888	91.667	99.827
267	Bacteria	Planctomycetes	Planctomycetacia	Planctomycetales	Planctomycetaceae	Planctomyces	Planctomyces maris	18	-38.222	79.667	100
268	Bacteria	Planctomycetes	Planctomycetacia	Planctomycetales	Planctomycetaceae	Rhodopirellula	Rhodopirellula baltica	6	-30.166	66.334	100
269	Bacteria	Planctomycetes	Planctomycetacia	Planctomycetales	Planctomycetaceae	unclassified (derived from Planctomycetaceae)	planctomycete str. 140	3	-20	50	100
270	Bacteria	Planctomycetes	Planctomycetacia	Planctomycetales	unclassified (derived from Planctomycetales)	Candidatus Kuenenia	Candidatus Kuenenia stuttgartiensis	1	-24	55	100
271	Bacteria	Proteobacteria	Alphaproteobacteria	Caulobacterales	Caulobacteraceae	Brevundimonas	Brevundimonas diminuta	164	-44.609	92.214	99.342
272	Bacteria	Proteobacteria	Alphaproteobacteria	Caulobacterales	Caulobacteraceae	Brevundimonas	Brevundimonas sp. BAL3	63	-40.7617	86.4448	99.1044
273	Bacteria	Proteobacteria	Alphaproteobacteria	Caulobacterales	Caulobacteraceae	Caulobacter	Caulobacter segnis	81	-87.123	161.926	100
274	Bacteria	Proteobacteria	Alphaproteobacteria	Caulobacterales	Caulobacteraceae	Caulobacter	Caulobacter sp. K31	271	-62.487	122.144	99.519
275	Bacteria	Proteobacteria	Alphaproteobacteria	Caulobacterales	Caulobacteraceae	Phenylobacterium	Phenylobacterium lituiforme	376	-109.563	201.011	99.574
276	Bacteria	Proteobacteria	Alphaproteobacteria	Caulobacterales	Caulobacteraceae	Phenylobacterium	Phenylobacterium zucineum	279	-69.881	134.592	99.296
277	Bacteria	Proteobacteria	Alphaproteobacteria	Rhizobiales	Aurantimonadaceae	Aurantimonas	Aurantimonas manganoxydans	1	-24	56	100
278	Bacteria	Proteobacteria	Alphaproteobacteria	Rhizobiales	Aurantimonadaceae	Fulvimarina	Fulvimarina pelagi	5	-26.8	60.4	100
279	Bacteria	Proteobacteria	Alphaproteobacteria	Rhizobiales	Bartonellaceae	Bartonella	Bartonella bacilliformis	8	-27.75	61.75	100
280	Bacteria	Proteobacteria	Alphaproteobacteria	Rhizobiales	Bartonellaceae	Bartonella	Bartonella birtlesii	1	-21	50	100
281	Bacteria	Proteobacteria	Alphaproteobacteria	Rhizobiales	Bartonellaceae	Bartonella	Bartonella quintana	3	-31.666	68.667	100
282	Bacteria	Proteobacteria	Alphaproteobacteria	Rhizobiales	Bartonellaceae	Bartonella	Bartonella vinsonii	3	-27.333	61.334	100
283	Bacteria	Proteobacteria	Alphaproteobacteria	Rhizobiales	Beijerinckiaceae	Beijerinckia	Beijerinckia indica	219	-63.7395	123.357	99.767
284	Bacteria	Proteobacteria	Alphaproteobacteria	Rhizobiales	Beijerinckiaceae	Methylocella	Methylocella silvestris	77	-60.467	117.806	99.901
285	Bacteria	Proteobacteria	Alphaproteobacteria	Rhizobiales	Bradyrhizobiaceae	Bradyrhizobium	Bradyrhizobium denitrificans	119	-66.722	128.109	99.9125
286	Bacteria	Proteobacteria	Alphaproteobacteria	Rhizobiales	Bradyrhizobiaceae	Bradyrhizobium	Bradyrhizobium elkanii	10	-67.5997	132.6	98.9281
287	Bacteria	Proteobacteria	Alphaproteobacteria	Rhizobiales	Bradyrhizobiaceae	Bradyrhizobium	Bradyrhizobium japonicum	13	-63.2302	122.308	99.8801
288	Bacteria	Proteobacteria	Alphaproteobacteria	Rhizobiales	Bradyrhizobiaceae	Nitrobacter	Nitrobacter sp. Nb-311A	4	-72.75	138.75	99.733
289	Bacteria	Proteobacteria	Alphaproteobacteria	Rhizobiales	Bradyrhizobiaceae	Nitrobacter	Nitrobacter winogradskyi	29	-52.172	103.345	99.956
290	Bacteria	Proteobacteria	Alphaproteobacteria	Rhizobiales	Bradyrhizobiaceae	Oligotropha	Oligotropha carboxidovorans	22	-55	108.728	99.701
291	Bacteria	Proteobacteria	Alphaproteobacteria	Rhizobiales	Bradyrhizobiaceae	Rhodopseudomonas	Rhodopseudomonas palustris	110	-69.1632	132.582	99.903
292	Bacteria	Proteobacteria	Alphaproteobacteria	Rhizobiales	Brucellaceae	Brucella	Brucella abortus	20	-22.95	53.3	100
293	Bacteria	Proteobacteria	Alphaproteobacteria	Rhizobiales	Brucellaceae	Brucella	Brucella ceti	2	-45.5	92.5	99.551
294	Bacteria	Proteobacteria	Alphaproteobacteria	Rhizobiales	Brucellaceae	Brucella	Brucella melitensis	1	-34	73	100
295	Bacteria	Proteobacteria	Alphaproteobacteria	Rhizobiales	Brucellaceae	Brucella	Brucella microti	1	-34	73	100
296	Bacteria	Proteobacteria	Alphaproteobacteria	Rhizobiales	Brucellaceae	Mycoplana	Mycoplana dimorpha	1	-30	66	100
297	Bacteria	Proteobacteria	Alphaproteobacteria	Rhizobiales	Brucellaceae	Ochrobactrum	Ochrobactrum anthropi	1	-29	64	100
298	Bacteria	Proteobacteria	Alphaproteobacteria	Rhizobiales	Brucellaceae	Ochrobactrum	Ochrobactrum lupini	9	-30	66.112	100
299	Bacteria	Proteobacteria	Alphaproteobacteria	Rhizobiales	Methylobacteriaceae	Methylobacterium	Methylobacterium extorquens	1	-24	55	100
300	Bacteria	Proteobacteria	Alphaproteobacteria	Rhizobiales	Methylobacteriaceae	Methylobacterium	Methylobacterium nodulans	3	-30.333	66	100
301	Bacteria	Proteobacteria	Alphaproteobacteria	Rhizobiales	Methylobacteriaceae	Methylobacterium	Methylobacterium populi	24	-38	79.042	100
302	Bacteria	Proteobacteria	Alphaproteobacteria	Rhizobiales	Methylobacteriaceae	Methylobacterium	Methylobacterium radiotolerans	16	-65.5	126.625	99.678
303	Bacteria	Proteobacteria	Alphaproteobacteria	Rhizobiales	Methylobacteriaceae	Methylobacterium	Methylobacterium sp. 4-46	6	-28.1667	62.5008	100
304	Bacteria	Proteobacteria	Alphaproteobacteria	Rhizobiales	Methylocystaceae	Methylosinus	Methylosinus trichosporium	101	-49.821	99.387	99.839
305	Bacteria	Proteobacteria	Alphaproteobacteria	Rhizobiales	Phyllobacteriaceae	Chelativorans	Chelativorans sp. BNC1	25	-74	140.52	99.689
306	Bacteria	Proteobacteria	Alphaproteobacteria	Rhizobiales	Phyllobacteriaceae	Hoeflea	Hoeflea phototrophica	40	-31.05	68.6	99.983
307	Bacteria	Proteobacteria	Alphaproteobacteria	Rhizobiales	Phyllobacteriaceae	Mesorhizobium	Mesorhizobium amorphae	5	-30.8	66.8	100
308	Bacteria	Proteobacteria	Alphaproteobacteria	Rhizobiales	Phyllobacteriaceae	Mesorhizobium	Mesorhizobium loti	6	-30	66.6667	100
309	Bacteria	Proteobacteria	Alphaproteobacteria	Rhizobiales	Phyllobacteriaceae	Parvibaculum	Parvibaculum lavamentivorans	62	-36.725	77.162	99.974
310	Bacteria	Proteobacteria	Alphaproteobacteria	Rhizobiales	Phyllobacteriaceae	Phyllobacterium	Phyllobacterium myrsinacearum	2	-36.5	77	100
311	Bacteria	Proteobacteria	Alphaproteobacteria	Rhizobiales	Rhizobiaceae	Agrobacterium	Agrobacterium tumefaciens	45	-29.6442	66.0003	99.8738
312	Bacteria	Proteobacteria	Alphaproteobacteria	Rhizobiales	Rhizobiaceae	Agrobacterium	Agrobacterium vitis	56	-41.678	85.715	99.867
313	Bacteria	Proteobacteria	Alphaproteobacteria	Rhizobiales	Rhizobiaceae	Candidatus Liberibacter	Candidatus Liberibacter americanus	4	-37.9995	79.2505	99.7778
314	Bacteria	Proteobacteria	Alphaproteobacteria	Rhizobiales	Rhizobiaceae	Candidatus Liberibacter	Candidatus Liberibacter asiaticus	7	-35	74	100
315	Bacteria	Proteobacteria	Alphaproteobacteria	Rhizobiales	Rhizobiaceae	Ensifer	Ensifer adhaerens	8	-32.5	70.25	100
316	Bacteria	Proteobacteria	Alphaproteobacteria	Rhizobiales	Rhizobiaceae	Rhizobium	Rhizobium etli	37	-37.8647	79.0545	99.9773
317	Bacteria	Proteobacteria	Alphaproteobacteria	Rhizobiales	Rhizobiaceae	Rhizobium	Rhizobium gallicum	1	-42	87	100
318	Bacteria	Proteobacteria	Alphaproteobacteria	Rhizobiales	Rhizobiaceae	Rhizobium	Rhizobium sp. F11	3	-38	81	100
319	Bacteria	Proteobacteria	Alphaproteobacteria	Rhizobiales	Rhizobiaceae	Shinella	Shinella zoogloeoides	2	-27.5	61.5	100
320	Bacteria	Proteobacteria	Alphaproteobacteria	Rhizobiales	Rhizobiaceae	Sinorhizobium	Sinorhizobium fredii	118	-59.8049	116.543	99.7186
321	Bacteria	Proteobacteria	Alphaproteobacteria	Rhizobiales	unclassified (derived from Rhizobiales)	Candidatus Hodgkinia	Candidatus Hodgkinia cicadicola	1	-24	56	100
322	Bacteria	Proteobacteria	Alphaproteobacteria	Rhizobiales	Xanthobacteraceae	Azorhizobium	Azorhizobium caulinodans	28	-48.571	97	99.978
323	Bacteria	Proteobacteria	Alphaproteobacteria	Rhizobiales	Xanthobacteraceae	Xanthobacter	Xanthobacter autotrophicus	33	-36.181	76.334	99.971
324	Bacteria	Proteobacteria	Alphaproteobacteria	Rhodobacterales	Hyphomonadaceae	Hirschia	Hirschia baltica	110	-50.918	101.31	100
325	Bacteria	Proteobacteria	Alphaproteobacteria	Rhodobacterales	Hyphomonadaceae	Hyphomonas	Hyphomonas neptunium	87	-30.413	66.161	100
326	Bacteria	Proteobacteria	Alphaproteobacteria	Rhodobacterales	Hyphomonadaceae	Maricaulis	Maricaulis maris	25	-31.24	67.76	100
327	Bacteria	Proteobacteria	Alphaproteobacteria	Rhodobacterales	Rhodobacteraceae	Jannaschia	Jannaschia sp. CCS1	1	-28	63	100
328	Bacteria	Proteobacteria	Alphaproteobacteria	Rhodobacterales	Rhodobacteraceae	Labrenzia	Labrenzia aggregata	37	-24.0809	55.163	100
329	Bacteria	Proteobacteria	Alphaproteobacteria	Rhodobacterales	Rhodobacteraceae	Labrenzia	Labrenzia alexandrii	33	-27.848	62.485	99.739
330	Bacteria	Proteobacteria	Alphaproteobacteria	Rhodobacterales	Rhodobacteraceae	Loktanella	Loktanella vestfoldensis	2	-28	62.5	100
331	Bacteria	Proteobacteria	Alphaproteobacteria	Rhodobacterales	Rhodobacteraceae	Maritimibacter	Maritimibacter alkaliphilus	2	-28.5	64	100
332	Bacteria	Proteobacteria	Alphaproteobacteria	Rhodobacterales	Rhodobacteraceae	Oceanicola	Oceanicola batsensis	5	-34	73	100
333	Bacteria	Proteobacteria	Alphaproteobacteria	Rhodobacterales	Rhodobacteraceae	Oceanicola	Oceanicola granulosus	21	-26.238	59.667	100
334	Bacteria	Proteobacteria	Alphaproteobacteria	Rhodobacterales	Rhodobacteraceae	Octadecabacter	Octadecabacter antarcticus	5	-32.4	70.2	100
335	Bacteria	Proteobacteria	Alphaproteobacteria	Rhodobacterales	Rhodobacteraceae	Paracoccus	Paracoccus denitrificans	19	-53.894	107.737	99.21
336	Bacteria	Proteobacteria	Alphaproteobacteria	Rhodobacterales	Rhodobacteraceae	Pseudovibrio	Pseudovibrio sp. JE062	11	-31.0909	68	100
337	Bacteria	Proteobacteria	Alphaproteobacteria	Rhodobacterales	Rhodobacteraceae	Rhodobacter	Rhodobacter sphaeroides	15	-26.4	60.067	100
338	Bacteria	Proteobacteria	Alphaproteobacteria	Rhodobacterales	Rhodobacteraceae	Roseobacter	Roseobacter sp. MED193	10	-23.9	55.5	100
339	Bacteria	Proteobacteria	Alphaproteobacteria	Rhodobacterales	Rhodobacteraceae	Roseobacter	Roseobacter sp. SK209-2-6	25	-24	55	100
340	Bacteria	Proteobacteria	Alphaproteobacteria	Rhodobacterales	Rhodobacteraceae	Roseovarius	Roseovarius sp. 217	2	-30	65.5	100
341	Bacteria	Proteobacteria	Alphaproteobacteria	Rhodobacterales	Rhodobacteraceae	Roseovarius	Roseovarius sp. TM1035	21	-22.047	52.048	100
342	Bacteria	Proteobacteria	Alphaproteobacteria	Rhodobacterales	Rhodobacteraceae	Thalassobium	Thalassiobium sp. R2A62	2	-28.5	63.5	100
343	Bacteria	Proteobacteria	Alphaproteobacteria	Rhodobacterales	Rhodobacteraceae	unclassified (derived from Rhodobacteraceae)	Rhodobacteraceae bacterium HTCC2083	1	-21	51	100
344	Bacteria	Proteobacteria	Alphaproteobacteria	Rhodobacterales	Rhodobacteraceae	unclassified (derived from Rhodobacteraceae)	Rhodobacteraceae bacterium KLH11	6	-31.166	68.167	100
345	Bacteria	Proteobacteria	Alphaproteobacteria	Rhodobacterales	unclassified (derived from Rhodobacterales)	unclassified (derived from Rhodobacterales)	Rhodobacterales bacterium HTCC2255	3	-27.333	62	100
346	Bacteria	Proteobacteria	Alphaproteobacteria	Rhodobacterales	unclassified (derived from Rhodobacterales)	unclassified (derived from Rhodobacterales)	Rhodobacterales bacterium Y4I	1	-49	98	100
347	Bacteria	Proteobacteria	Alphaproteobacteria	Rhodospirillales	Acetobacteraceae	Acetobacter	Acetobacter pasteurianus	364	-44.6619	90.2892	99.9978
348	Bacteria	Proteobacteria	Alphaproteobacteria	Rhodospirillales	Acetobacteraceae	Acidiphilium	Acidiphilium cryptum	648	-65.111	125.249	99.789
349	Bacteria	Proteobacteria	Alphaproteobacteria	Rhodospirillales	Acetobacteraceae	Asaia	Asaia bogorensis	1	-69	132	99.24
350	Bacteria	Proteobacteria	Alphaproteobacteria	Rhodospirillales	Acetobacteraceae	Asaia	Asaia siamensis	90	-68.155	130.145	99.9
351	Bacteria	Proteobacteria	Alphaproteobacteria	Rhodospirillales	Acetobacteraceae	Gluconacetobacter	Gluconacetobacter diazotrophicus	204	-76.475	146.697	99.135
352	Bacteria	Proteobacteria	Alphaproteobacteria	Rhodospirillales	Acetobacteraceae	Gluconacetobacter	Gluconacetobacter europaeus	747	-98.836	182.868	99.725
353	Bacteria	Proteobacteria	Alphaproteobacteria	Rhodospirillales	Acetobacteraceae	Gluconacetobacter	Gluconacetobacter intermedius	14	-47.214	96.072	99.709
354	Bacteria	Proteobacteria	Alphaproteobacteria	Rhodospirillales	Acetobacteraceae	Gluconacetobacter	Gluconacetobacter xylinus	442	-37.7166	78.4256	99.9317
355	Bacteria	Proteobacteria	Alphaproteobacteria	Rhodospirillales	Acetobacteraceae	Gluconobacter	Gluconobacter oxydans	592	-82.5451	155.129	99.8109
356	Bacteria	Proteobacteria	Alphaproteobacteria	Rhodospirillales	Acetobacteraceae	Granulibacter	Granulibacter bethesdensis	866	-81.167	152.453	99.907
357	Bacteria	Proteobacteria	Alphaproteobacteria	Rhodospirillales	Acetobacteraceae	Neoasaia	Neoasaia chiangmaiensis	79	-48.556	97.241	99.954
358	Bacteria	Proteobacteria	Alphaproteobacteria	Rhodospirillales	Acetobacteraceae	Roseomonas	Roseomonas cervicalis	33	-57.818	113.091	99.684
359	Bacteria	Proteobacteria	Alphaproteobacteria	Rhodospirillales	Rhodospirillaceae	Azospirillum	Azospirillum sp. B510	89	-40.168	83.0903	99.9785
360	Bacteria	Proteobacteria	Alphaproteobacteria	Rhodospirillales	Rhodospirillaceae	Magnetospirillum	Magnetospirillum gryphiswaldense	158	-58.955	115.203	99.778
361	Bacteria	Proteobacteria	Alphaproteobacteria	Rhodospirillales	Rhodospirillaceae	Magnetospirillum	Magnetospirillum magneticum	182	-51.697	103.028	99.817
362	Bacteria	Proteobacteria	Alphaproteobacteria	Rhodospirillales	Rhodospirillaceae	Magnetospirillum	Magnetospirillum magnetotacticum	2	-23	54	100
363	Bacteria	Proteobacteria	Alphaproteobacteria	Rhodospirillales	Rhodospirillaceae	Rhodospirillum	Rhodospirillum centenum	97	-43.835	89.299	99.992
364	Bacteria	Proteobacteria	Alphaproteobacteria	Rhodospirillales	Rhodospirillaceae	Rhodospirillum	Rhodospirillum rubrum	104	-46.807	93.991	99.987
365	Bacteria	Proteobacteria	Alphaproteobacteria	Rickettsiales	Anaplasmataceae	Anaplasma	Anaplasma marginale	8	-34	72.25	100
366	Bacteria	Proteobacteria	Alphaproteobacteria	Rickettsiales	Anaplasmataceae	Anaplasma	Anaplasma phagocytophilum	2	-21	50	100
367	Bacteria	Proteobacteria	Alphaproteobacteria	Rickettsiales	Anaplasmataceae	Ehrlichia	Ehrlichia ruminantium	1	-24	55	100
368	Bacteria	Proteobacteria	Alphaproteobacteria	Rickettsiales	Anaplasmataceae	Neorickettsia	Neorickettsia sennetsu	2	-38	79	100
369	Bacteria	Proteobacteria	Alphaproteobacteria	Rickettsiales	Anaplasmataceae	Wolbachia	Wolbachia endosymbiont of Culex quinquefasciatus	1	-23	54	100
370	Bacteria	Proteobacteria	Alphaproteobacteria	Rickettsiales	Anaplasmataceae	Wolbachia	Wolbachia sp. wRi	11	-31.272	67.91	100
371	Bacteria	Proteobacteria	Alphaproteobacteria	Rickettsiales	Rickettsiaceae	Orientia	Orientia tsutsugamushi	1	-27	62	100
372	Bacteria	Proteobacteria	Alphaproteobacteria	Rickettsiales	Rickettsiaceae	Rickettsia	Rickettsia bellii	8	-42	86.875	99.824
373	Bacteria	Proteobacteria	Alphaproteobacteria	Rickettsiales	Rickettsiaceae	Rickettsia	Rickettsia canadensis	2	-23	54	100
374	Bacteria	Proteobacteria	Alphaproteobacteria	Rickettsiales	Rickettsiaceae	Rickettsia	Rickettsia endosymbiont of Ixodes scapularis	1	-26	59	100
375	Bacteria	Proteobacteria	Alphaproteobacteria	Rickettsiales	Rickettsiaceae	Rickettsia	Rickettsia massiliae	18	-28.833	63.5	100
376	Bacteria	Proteobacteria	Alphaproteobacteria	Rickettsiales	Rickettsiaceae	Rickettsia	Rickettsia prowazekii	2	-21.5	51.5	99.0205
377	Bacteria	Proteobacteria	Alphaproteobacteria	Rickettsiales	Rickettsiaceae	Rickettsia	Rickettsia sibirica	4	-30	65	100
378	Bacteria	Proteobacteria	Alphaproteobacteria	Rickettsiales	unclassified (derived from Rickettsiales)	Caedibacter	Caedibacter caryophilus	35	-36.628	76.658	100
379	Bacteria	Proteobacteria	Alphaproteobacteria	Rickettsiales	unclassified (derived from Rickettsiales)	Candidatus Pelagibacter	Candidatus Pelagibacter sp. HTCC7211	1	-45	91	100
380	Bacteria	Proteobacteria	Alphaproteobacteria	Sphingomonadales	Erythrobacteraceae	Erythrobacter	Erythrobacter litoralis	5	-42	86	100
381	Bacteria	Proteobacteria	Alphaproteobacteria	Sphingomonadales	Erythrobacteraceae	Erythrobacter	Erythrobacter sp. NAP1	5	-27.2	61.6	100
382	Bacteria	Proteobacteria	Alphaproteobacteria	Sphingomonadales	Sphingomonadaceae	Citromicrobium	Citromicrobium bathyomarinum	4	-40	82	100
383	Bacteria	Proteobacteria	Alphaproteobacteria	Sphingomonadales	Sphingomonadaceae	Novosphingobium	Novosphingobium aromaticivorans	57	-67.684	130.878	99.126
384	Bacteria	Proteobacteria	Alphaproteobacteria	Sphingomonadales	Sphingomonadaceae	Sphingobium	Sphingobium japonicum	4	-79	149	99.331
385	Bacteria	Proteobacteria	Alphaproteobacteria	Sphingomonadales	Sphingomonadaceae	Sphingomonas	Sphingomonas sp. SKA58	109	-41.7243	85.652	99.951
386	Bacteria	Proteobacteria	Alphaproteobacteria	Sphingomonadales	Sphingomonadaceae	Sphingomonas	Sphingomonas wittichii	92	-63.869	123.381	99.958
387	Bacteria	Proteobacteria	Alphaproteobacteria	Sphingomonadales	Sphingomonadaceae	Sphingopyxis	Sphingopyxis alaskensis	21	-34.523	73.286	100
388	Bacteria	Proteobacteria	Alphaproteobacteria	Sphingomonadales	Sphingomonadaceae	Zymomonas	Zymomonas mobilis	4	-54.25	107.5	99.666
389	Bacteria	Proteobacteria	Alphaproteobacteria	unclassified (derived from Alphaproteobacteria)	unclassified (derived from Alphaproteobacteria)	unclassified (derived from Alphaproteobacteria)	alpha proteobacterium BAL199	31	-31.903	69.097	99.971
390	Bacteria	Proteobacteria	Betaproteobacteria	Burkholderiales	Alcaligenaceae	Alcaligenes	Alcaligenes faecalis	6	-77.3333	146.333	99.8937
391	Bacteria	Proteobacteria	Betaproteobacteria	Burkholderiales	Alcaligenaceae	Bordetella	Bordetella avium	2	-23	54	100
392	Bacteria	Proteobacteria	Betaproteobacteria	Burkholderiales	Alcaligenaceae	Bordetella	Bordetella pertussis	21	-42.809	87.905	100
393	Bacteria	Proteobacteria	Betaproteobacteria	Burkholderiales	Alcaligenaceae	Bordetella	Bordetella petrii	1	-21	51	100
394	Bacteria	Proteobacteria	Betaproteobacteria	Burkholderiales	Alcaligenaceae	Taylorella	Taylorella asinigenitalis	3	-31.6667	68.6667	100
395	Bacteria	Proteobacteria	Betaproteobacteria	Burkholderiales	Burkholderiaceae	Burkholderia	Burkholderia ambifaria	138	-65.7169	126.254	99.9777
396	Bacteria	Proteobacteria	Betaproteobacteria	Burkholderiales	Burkholderiaceae	Burkholderia	Burkholderia cenocepacia	48	-77.6458	146.417	100
397	Bacteria	Proteobacteria	Betaproteobacteria	Burkholderiales	Burkholderiaceae	Burkholderia	Burkholderia glumae	68	-153.426	274.339	100
398	Bacteria	Proteobacteria	Betaproteobacteria	Burkholderiales	Burkholderiaceae	Burkholderia	Burkholderia lata	190	-124.91	226.864	99.84
399	Bacteria	Proteobacteria	Betaproteobacteria	Burkholderiales	Burkholderiaceae	Burkholderia	Burkholderia multivorans	56	-133.464	241.447	99.9254
400	Bacteria	Proteobacteria	Betaproteobacteria	Burkholderiales	Burkholderiaceae	Burkholderia	Burkholderia oklahomensis	2	-76	147	99.7
401	Bacteria	Proteobacteria	Betaproteobacteria	Burkholderiales	Burkholderiaceae	Burkholderia	Burkholderia phymatum	78	-123.923	226.744	99.679
402	Bacteria	Proteobacteria	Betaproteobacteria	Burkholderiales	Burkholderiaceae	Burkholderia	Burkholderia phytofirmans	684	-130.858	237.477	99.805
403	Bacteria	Proteobacteria	Betaproteobacteria	Burkholderiales	Burkholderiaceae	Burkholderia	Burkholderia pseudomallei	52	-51.0383	101.539	100
404	Bacteria	Proteobacteria	Betaproteobacteria	Burkholderiales	Burkholderiaceae	Burkholderia	Burkholderia sp. CCGE1001	23	-120.913	220.783	99.513
405	Bacteria	Proteobacteria	Betaproteobacteria	Burkholderiales	Burkholderiaceae	Burkholderia	Burkholderia sp. CCGE1002	4	-48.5	97.75	100
406	Bacteria	Proteobacteria	Betaproteobacteria	Burkholderiales	Burkholderiaceae	Burkholderia	Burkholderia sp. Ch1-1	3	-68.333	131.334	100
407	Bacteria	Proteobacteria	Betaproteobacteria	Burkholderiales	Burkholderiaceae	Burkholderia	Burkholderia sp. H160	14	-100.857	186.358	100
408	Bacteria	Proteobacteria	Betaproteobacteria	Burkholderiales	Burkholderiaceae	Burkholderia	Burkholderia sp. mpa2.1a	1	-21	51	100
409	Bacteria	Proteobacteria	Betaproteobacteria	Burkholderiales	Burkholderiaceae	Burkholderia	Burkholderia thailandensis	13	-56.153	110.693	99.81
410	Bacteria	Proteobacteria	Betaproteobacteria	Burkholderiales	Burkholderiaceae	Burkholderia	Burkholderia tuberum	1	-24	55	100
411	Bacteria	Proteobacteria	Betaproteobacteria	Burkholderiales	Burkholderiaceae	Burkholderia	Burkholderia vietnamiensis	17	-89.823	167.824	99.75
412	Bacteria	Proteobacteria	Betaproteobacteria	Burkholderiales	Burkholderiaceae	Burkholderia	Burkholderia xenovorans	3	-64	130	98.764
413	Bacteria	Proteobacteria	Betaproteobacteria	Burkholderiales	Burkholderiaceae	Candidatus Glomeribacter	Candidatus Glomeribacter gigasporarum	1	-24	56	100
414	Bacteria	Proteobacteria	Betaproteobacteria	Burkholderiales	Burkholderiaceae	Cupriavidus	Cupriavidus metallidurans	3	-56	110.334	100
415	Bacteria	Proteobacteria	Betaproteobacteria	Burkholderiales	Burkholderiaceae	Cupriavidus	Cupriavidus necator	28	-75.8571	144.714	99.3602
416	Bacteria	Proteobacteria	Betaproteobacteria	Burkholderiales	Burkholderiaceae	Cupriavidus	Cupriavidus pinatubonensis	3	-101	188	99.471
417	Bacteria	Proteobacteria	Betaproteobacteria	Burkholderiales	Burkholderiaceae	Cupriavidus	Cupriavidus taiwanensis	41	-120.049	225.171	98.6244
418	Bacteria	Proteobacteria	Betaproteobacteria	Burkholderiales	Burkholderiaceae	Limnobacter	Limnobacter sp. MED105	45	-31.2	68.334	100
419	Bacteria	Proteobacteria	Betaproteobacteria	Burkholderiales	Burkholderiaceae	Polynucleobacter	Polynucleobacter necessarius	7	-36.1423	76.7143	100
420	Bacteria	Proteobacteria	Betaproteobacteria	Burkholderiales	Burkholderiaceae	Ralstonia	Ralstonia pickettii	8	-62.8742	121.125	100
421	Bacteria	Proteobacteria	Betaproteobacteria	Burkholderiales	Burkholderiaceae	Ralstonia	Ralstonia solanacearum	43	-53.8605	107.372	99.6456
422	Bacteria	Proteobacteria	Betaproteobacteria	Burkholderiales	Comamonadaceae	Acidovorax	Acidovorax citrulli	18	-55.111	108.167	99.977
423	Bacteria	Proteobacteria	Betaproteobacteria	Burkholderiales	Comamonadaceae	Acidovorax	Acidovorax delafieldii	11	-49	100.455	99.322
424	Bacteria	Proteobacteria	Betaproteobacteria	Burkholderiales	Comamonadaceae	Acidovorax	Acidovorax sp. JS42	13	-50.692	101	100
425	Bacteria	Proteobacteria	Betaproteobacteria	Burkholderiales	Comamonadaceae	Albidiferax	Albidiferax ferrireducens	41	-66.804	128.415	100
426	Bacteria	Proteobacteria	Betaproteobacteria	Burkholderiales	Comamonadaceae	Comamonas	Comamonas testosteroni	21	-80.523	152.905	99.392
427	Bacteria	Proteobacteria	Betaproteobacteria	Burkholderiales	Comamonadaceae	Curvibacter	Curvibacter putative symbiont of Hydra magnipapillata	15	-118.4	217.2	99.874
428	Bacteria	Proteobacteria	Betaproteobacteria	Burkholderiales	Comamonadaceae	Delftia	Delftia acidovorans	3	-126.333	230.334	99.84
429	Bacteria	Proteobacteria	Betaproteobacteria	Burkholderiales	Comamonadaceae	Polaromonas	Polaromonas naphthalenivorans	39	-47.564	96.103	100
430	Bacteria	Proteobacteria	Betaproteobacteria	Burkholderiales	Comamonadaceae	Polaromonas	Polaromonas sp. JS666	1	-44	90	100
431	Bacteria	Proteobacteria	Betaproteobacteria	Burkholderiales	Comamonadaceae	Variovorax	Variovorax paradoxus	35	-56.428	110.743	100
432	Bacteria	Proteobacteria	Betaproteobacteria	Burkholderiales	Comamonadaceae	Verminephrobacter	Verminephrobacter eiseniae	10	-66	126.6	100
433	Bacteria	Proteobacteria	Betaproteobacteria	Burkholderiales	Oxalobacteraceae	Collimonas	Collimonas fungivorans	185	-120.194	219.963	99.7513
434	Bacteria	Proteobacteria	Betaproteobacteria	Burkholderiales	Oxalobacteraceae	Herbaspirillum	Herbaspirillum seropedicae	114	-128.64	233.764	99.994
435	Bacteria	Proteobacteria	Betaproteobacteria	Burkholderiales	Oxalobacteraceae	Herminiimonas	Herminiimonas arsenicoxydans	164	-90.524	168.897	99.883
436	Bacteria	Proteobacteria	Betaproteobacteria	Burkholderiales	Oxalobacteraceae	Janthinobacterium	Janthinobacterium sp. Marseille	95	-127.642	232.116	99.8394
437	Bacteria	Proteobacteria	Betaproteobacteria	Burkholderiales	Oxalobacteraceae	Oxalobacter	Oxalobacter formigenes	17	-34.8231	74.4123	99.9391
438	Bacteria	Proteobacteria	Betaproteobacteria	Burkholderiales	unclassified (derived from Burkholderiales)	Leptothrix	Leptothrix cholodnii	76	-94.723	178.579	99.519
439	Bacteria	Proteobacteria	Betaproteobacteria	Burkholderiales	unclassified (derived from Burkholderiales)	Methylibium	Methylibium petroleiphilum	127	-82.425	156.473	99.552
440	Bacteria	Proteobacteria	Betaproteobacteria	Burkholderiales	unclassified (derived from Burkholderiales)	Thiomonas	Thiomonas cuprina	2	-29.5	65	100
441	Bacteria	Proteobacteria	Betaproteobacteria	Burkholderiales	unclassified (derived from Burkholderiales)	Thiomonas	Thiomonas intermedia	4	-25.25	57.5	100
442	Bacteria	Proteobacteria	Betaproteobacteria	Burkholderiales	unclassified (derived from Burkholderiales)	Thiomonas	Thiomonas sp. 3As	36	-87.472	163.306	100
443	Bacteria	Proteobacteria	Betaproteobacteria	Gallionellales	Gallionellaceae	Sideroxydans	Sideroxydans lithotrophicus	10	-46.3	94.1	99.92
444	Bacteria	Proteobacteria	Betaproteobacteria	Hydrogenophilales	Hydrogenophilaceae	Thiobacillus	Thiobacillus denitrificans	7	-30.7143	67	100
445	Bacteria	Proteobacteria	Betaproteobacteria	Methylophilales	Methylophilaceae	Methylovorus	Methylovorus sp. SIP3-4	32	-99.218	183.469	99.885
446	Bacteria	Proteobacteria	Betaproteobacteria	Methylophilales	unclassified (derived from Methylophilales)	unclassified (derived from Methylophilales)	Methylophilales bacterium HTCC2181	19	-24.789	56.737	100
447	Bacteria	Proteobacteria	Betaproteobacteria	Neisseriales	Neisseriaceae	Chromobacterium	Chromobacterium violaceum	4	-56	110.75	99.408
448	Bacteria	Proteobacteria	Betaproteobacteria	Neisseriales	Neisseriaceae	Eikenella	Eikenella corrodens	1	-28	61	100
449	Bacteria	Proteobacteria	Betaproteobacteria	Neisseriales	Neisseriaceae	Kingella	Kingella kingae	2	-26	60	100
450	Bacteria	Proteobacteria	Betaproteobacteria	Neisseriales	Neisseriaceae	Laribacter	Laribacter hongkongensis	3	-26.666	60.667	100
451	Bacteria	Proteobacteria	Betaproteobacteria	Neisseriales	Neisseriaceae	Lutiella	Lutiella nitroferrum	1	-48	96	100
452	Bacteria	Proteobacteria	Betaproteobacteria	Neisseriales	Neisseriaceae	Neisseria	Neisseria flavescens	2	-39.5	82	100
453	Bacteria	Proteobacteria	Betaproteobacteria	Neisseriales	Neisseriaceae	Neisseria	Neisseria gonorrhoeae	3	-34	72.6667	100
454	Bacteria	Proteobacteria	Betaproteobacteria	Neisseriales	Neisseriaceae	Neisseria	Neisseria mucosa	1	-24	57	100
455	Bacteria	Proteobacteria	Betaproteobacteria	Neisseriales	Neisseriaceae	Neisseria	Neisseria sp. CSL 7565	236	-21.622	52.242	100
456	Bacteria	Proteobacteria	Betaproteobacteria	Nitrosomonadales	Nitrosomonadaceae	Nitrosomonas	Nitrosomonas europaea	33	-72.212	137.637	99.787
457	Bacteria	Proteobacteria	Betaproteobacteria	Nitrosomonadales	Nitrosomonadaceae	Nitrosospira	Nitrosospira multiformis	17	-47.764	96.824	99.824
458	Bacteria	Proteobacteria	Betaproteobacteria	Rhodocyclales	Rhodocyclaceae	Aromatoleum	Aromatoleum aromaticum	9	-29	64	100
459	Bacteria	Proteobacteria	Betaproteobacteria	Rhodocyclales	Rhodocyclaceae	Azoarcus	Azoarcus sp. BH72	1	-23	54	100
460	Bacteria	Proteobacteria	Betaproteobacteria	Rhodocyclales	Rhodocyclaceae	Thauera	Thauera sp. MZ1T	18	-52.611	104.723	99.775
461	Bacteria	Proteobacteria	Betaproteobacteria	unclassified (derived from Betaproteobacteria)	unclassified (derived from Betaproteobacteria)	Candidatus Accumulibacter	Candidatus Accumulibacter phosphatis	4	-25.25	58	100
462	Bacteria	Proteobacteria	Betaproteobacteria	unclassified (derived from Betaproteobacteria)	unclassified (derived from Betaproteobacteria)	Candidatus Tremblaya	Candidatus Tremblaya princeps	6	-29	64.5002	100
463	Bacteria	Proteobacteria	Betaproteobacteria	unclassified (derived from Betaproteobacteria)	unclassified (derived from Betaproteobacteria)	unclassified (derived from Betaproteobacteria)	beta proteobacterium KB13	5	-21.6	52.4	100
464	Bacteria	Proteobacteria	Deltaproteobacteria	Bdellovibrionales	Bdellovibrionaceae	Bdellovibrio	Bdellovibrio bacteriovorus	36	-50.694	100.945	100
465	Bacteria	Proteobacteria	Deltaproteobacteria	Desulfobacterales	Desulfobacteraceae	Desulfatibacillum	Desulfatibacillum alkenivorans	11	-26.545	60.546	100
466	Bacteria	Proteobacteria	Deltaproteobacteria	Desulfobacterales	Desulfobacteraceae	Desulfobacterium	Desulfobacterium autotrophicum	37	-39.432	81.541	100
467	Bacteria	Proteobacteria	Deltaproteobacteria	Desulfobacterales	Desulfobacteraceae	Desulfococcus	Desulfococcus oleovorans	5	-24.4	56	100
468	Bacteria	Proteobacteria	Deltaproteobacteria	Desulfobacterales	Desulfobulbaceae	Desulfotalea	Desulfotalea psychrophila	10	-35.6	75.8	100
469	Bacteria	Proteobacteria	Deltaproteobacteria	Desulfovibrionales	Desulfovibrionaceae	Desulfovibrio	Desulfovibrio desulfuricans	1	-47	94	100
470	Bacteria	Proteobacteria	Deltaproteobacteria	Desulfovibrionales	Desulfovibrionaceae	Desulfovibrio	Desulfovibrio magneticus	2	-26.5	60.5	100
471	Bacteria	Proteobacteria	Deltaproteobacteria	Desulfovibrionales	Desulfovibrionaceae	Desulfovibrio	Desulfovibrio sp. FW1012B	1	-28	62	100
472	Bacteria	Proteobacteria	Deltaproteobacteria	Desulfovibrionales	Desulfovibrionaceae	Lawsonia	Lawsonia intracellularis	2	-21	50	100
473	Bacteria	Proteobacteria	Deltaproteobacteria	Desulfuromonadales	Geobacteraceae	Geobacter	Geobacter metallireducens	7	-25.142	57.572	100
474	Bacteria	Proteobacteria	Deltaproteobacteria	Desulfuromonadales	Geobacteraceae	Geobacter	Geobacter sp. M18	5	-43	87	100
475	Bacteria	Proteobacteria	Deltaproteobacteria	Desulfuromonadales	Geobacteraceae	Geobacter	Geobacter sp. M21	1	-41	84	100
476	Bacteria	Proteobacteria	Deltaproteobacteria	Desulfuromonadales	Geobacteraceae	Geobacter	Geobacter sulfurreducens	5	-27	59.8	100
477	Bacteria	Proteobacteria	Deltaproteobacteria	Desulfuromonadales	Pelobacteraceae	Pelobacter	Pelobacter carbinolicus	17	-60.647	118.118	99.789
478	Bacteria	Proteobacteria	Deltaproteobacteria	Desulfuromonadales	Pelobacteraceae	Pelobacter	Pelobacter propionicus	1	-24	56	100
479	Bacteria	Proteobacteria	Deltaproteobacteria	Myxococcales	Cystobacteraceae	Stigmatella	Stigmatella aurantiaca	124	-41.5481	85.5566	99.9702
480	Bacteria	Proteobacteria	Deltaproteobacteria	Myxococcales	Haliangiaceae	Haliangium	Haliangium ochraceum	36	-39.194	81.362	100
481	Bacteria	Proteobacteria	Deltaproteobacteria	Myxococcales	Myxococcaceae	Anaeromyxobacter	Anaeromyxobacter dehalogenans	19	-32.947	70.632	100
482	Bacteria	Proteobacteria	Deltaproteobacteria	Myxococcales	Myxococcaceae	Anaeromyxobacter	Anaeromyxobacter sp. Fw109-5	3	-44.333	89.667	100
483	Bacteria	Proteobacteria	Deltaproteobacteria	Myxococcales	Myxococcaceae	Myxococcus	Myxococcus xanthus	14	-25.428	58	100
484	Bacteria	Proteobacteria	Deltaproteobacteria	Myxococcales	Nannocystaceae	Nannocystis	Nannocystis exedens	32	-36.125	76.844	99.952
485	Bacteria	Proteobacteria	Deltaproteobacteria	Myxococcales	Nannocystaceae	Plesiocystis	Plesiocystis pacifica	8	-31.75	68.625	100
486	Bacteria	Proteobacteria	Deltaproteobacteria	Myxococcales	Polyangiaceae	Chondromyces	Chondromyces crocatus	88	-42.409	87.16	100
487	Bacteria	Proteobacteria	Deltaproteobacteria	Myxococcales	Polyangiaceae	Sorangium	Sorangium cellulosum	226	-78.6414	149.208	99.9503
488	Bacteria	Proteobacteria	Deltaproteobacteria	Syntrophobacterales	Syntrophaceae	Syntrophus	Syntrophus aciditrophicus	7	-23.428	55	100
489	Bacteria	Proteobacteria	Deltaproteobacteria	Syntrophobacterales	Syntrophobacteraceae	Syntrophobacter	Syntrophobacter fumaroxidans	4	-28.5	63.25	100
490	Bacteria	Proteobacteria	Deltaproteobacteria	unclassified (derived from Deltaproteobacteria)	unclassified (derived from Deltaproteobacteria)	unclassified (derived from Deltaproteobacteria)	delta proteobacterium MLMS-1	5	-29.2	65.2	100
491	Bacteria	Proteobacteria	Epsilonproteobacteria	Campylobacterales	Campylobacteraceae	Campylobacter	Campylobacter canadensis	2	-31	69	100
492	Bacteria	Proteobacteria	Epsilonproteobacteria	Campylobacterales	Campylobacteraceae	Sulfurospirillum	Sulfurospirillum deleyianum	5	-29	65	100
493	Bacteria	Proteobacteria	Epsilonproteobacteria	Campylobacterales	Helicobacteraceae	Helicobacter	Helicobacter suis	1	-28	63	100
494	Bacteria	Proteobacteria	Epsilonproteobacteria	Campylobacterales	Helicobacteraceae	Helicobacter	Helicobacter trogontum	1	-22	52	100
495	Bacteria	Proteobacteria	Epsilonproteobacteria	Campylobacterales	Helicobacteraceae	Sulfurimonas	Sulfurimonas denitrificans	1	-21	51	100
496	Bacteria	Proteobacteria	Epsilonproteobacteria	Nautiliales	Nautiliaceae	Nautilia	Nautilia profundicola	1	-24	56	100
497	Bacteria	Proteobacteria	Epsilonproteobacteria	unclassified (derived from Epsilonproteobacteria)	unclassified (derived from Epsilonproteobacteria)	Nitratiruptor	Nitratiruptor sp. SB155-2	1	-49	97	100
498	Bacteria	Proteobacteria	Gammaproteobacteria	Acidithiobacillales	Acidithiobacillaceae	Acidithiobacillus	Acidithiobacillus caldus	5	-34	72	100
499	Bacteria	Proteobacteria	Gammaproteobacteria	Acidithiobacillales	Acidithiobacillaceae	Acidithiobacillus	Acidithiobacillus ferrooxidans	18	-22.388	53.612	100
500	Bacteria	Proteobacteria	Gammaproteobacteria	Aeromonadales	Aeromonadaceae	Aeromonas	Aeromonas bestiarum	27	-24.296	55.926	100
501	Bacteria	Proteobacteria	Gammaproteobacteria	Aeromonadales	Aeromonadaceae	Aeromonas	Aeromonas hydrophila	1	-32	69	100
502	Bacteria	Proteobacteria	Gammaproteobacteria	Aeromonadales	Aeromonadaceae	Aeromonas	Aeromonas schubertii	3	-47.333	95	100
503	Bacteria	Proteobacteria	Gammaproteobacteria	Aeromonadales	Aeromonadaceae	Tolumonas	Tolumonas auensis	11	-29.09	64.273	100
504	Bacteria	Proteobacteria	Gammaproteobacteria	Aeromonadales	Succinivibrionaceae	Anaerobiospirillum	Anaerobiospirillum succiniciproducens	3	-30.333	66.334	100
505	Bacteria	Proteobacteria	Gammaproteobacteria	Aeromonadales	Succinivibrionaceae	Ruminobacter	Ruminobacter amylophilus	1	-31	68	100
506	Bacteria	Proteobacteria	Gammaproteobacteria	Alteromonadales	Alteromonadaceae	Marinobacter	Marinobacter algicola	2	-32	70	100
507	Bacteria	Proteobacteria	Gammaproteobacteria	Alteromonadales	Alteromonadaceae	Marinobacter	Marinobacter sp. ELB17	1	-23	54	100
508	Bacteria	Proteobacteria	Gammaproteobacteria	Alteromonadales	Alteromonadaceae	Saccharophagus	Saccharophagus degradans	70	-30.514	67.172	100
509	Bacteria	Proteobacteria	Gammaproteobacteria	Alteromonadales	Moritellaceae	Moritella	Moritella sp. PE36	3	-27.666	62.334	100
510	Bacteria	Proteobacteria	Gammaproteobacteria	Alteromonadales	Pseudoalteromonadaceae	Pseudoalteromonas	Pseudoalteromonas haloplanktis	4	-36	76.25	100
511	Bacteria	Proteobacteria	Gammaproteobacteria	Alteromonadales	Pseudoalteromonadaceae	Pseudoalteromonas	Pseudoalteromonas tunicata	1	-38	79	100
512	Bacteria	Proteobacteria	Gammaproteobacteria	Alteromonadales	Shewanellaceae	Shewanella	Shewanella amazonensis	8	-24	55	100
513	Bacteria	Proteobacteria	Gammaproteobacteria	Alteromonadales	Shewanellaceae	Shewanella	Shewanella benthica	1	-21	50	100
514	Bacteria	Proteobacteria	Gammaproteobacteria	Alteromonadales	Shewanellaceae	Shewanella	Shewanella loihica	3	-29.333	65	100
515	Bacteria	Proteobacteria	Gammaproteobacteria	Alteromonadales	Shewanellaceae	Shewanella	Shewanella sediminis	1	-30	66	100
516	Bacteria	Proteobacteria	Gammaproteobacteria	Alteromonadales	Shewanellaceae	Shewanella	Shewanella sp. BSw10166	1	-20	50	100
517	Bacteria	Proteobacteria	Gammaproteobacteria	Alteromonadales	Shewanellaceae	Shewanella	Shewanella violacea	4	-40.5	83.5	100
518	Bacteria	Proteobacteria	Gammaproteobacteria	Alteromonadales	unclassified (derived from Alteromonadales)	Teredinibacter	Teredinibacter turnerae	12	-31.1666	67.5841	100
519	Bacteria	Proteobacteria	Gammaproteobacteria	Cardiobacteriales	Cardiobacteriaceae	Dichelobacter	Dichelobacter nodosus	115	-35.652	75.444	100
520	Bacteria	Proteobacteria	Gammaproteobacteria	Chromatiales	Chromatiaceae	Allochromatium	Allochromatium vinosum	1	-32	69	100
521	Bacteria	Proteobacteria	Gammaproteobacteria	Chromatiales	Ectothiorhodospiraceae	Alkalilimnicola	Alkalilimnicola ehrlichii	139	-71.043	137.18	99.506
522	Bacteria	Proteobacteria	Gammaproteobacteria	Chromatiales	Ectothiorhodospiraceae	Halorhodospira	Halorhodospira halophila	11	-45.363	92.091	100
523	Bacteria	Proteobacteria	Gammaproteobacteria	Chromatiales	Ectothiorhodospiraceae	Nitrococcus	Nitrococcus mobilis	19	-28	62	100
524	Bacteria	Proteobacteria	Gammaproteobacteria	Chromatiales	Ectothiorhodospiraceae	Thioalkalivibrio	Thioalkalivibrio sp. K90mix	84	-43.738	88.417	100
525	Bacteria	Proteobacteria	Gammaproteobacteria	Chromatiales	Halothiobacillaceae	Halothiobacillus	Halothiobacillus neapolitanus	6	-26.333	59.167	100
526	Bacteria	Proteobacteria	Gammaproteobacteria	Enterobacteriales	Enterobacteriaceae	Arsenophonus	Candidatus Arsenophonus triatominarum	34	-23.8229	55.765	100
527	Bacteria	Proteobacteria	Gammaproteobacteria	Enterobacteriales	Enterobacteriaceae	Buchnera	Buchnera aphidicola	2	-26.5	60	100
528	Bacteria	Proteobacteria	Gammaproteobacteria	Enterobacteriales	Enterobacteriaceae	Candidatus Blochmannia	Candidatus Blochmannia floridanus	16	-21.75	53.188	100
529	Bacteria	Proteobacteria	Gammaproteobacteria	Enterobacteriales	Enterobacteriaceae	Candidatus Blochmannia	Candidatus Blochmannia pennsylvanicus	1	-26	59	100
530	Bacteria	Proteobacteria	Gammaproteobacteria	Enterobacteriales	Enterobacteriaceae	Candidatus Regiella	Candidatus Regiella insecticola	3	-22	52.6667	100
531	Bacteria	Proteobacteria	Gammaproteobacteria	Enterobacteriales	Enterobacteriaceae	Citrobacter	Citrobacter koseri	37	-119.513	219.325	99.4047
532	Bacteria	Proteobacteria	Gammaproteobacteria	Enterobacteriales	Enterobacteriaceae	Citrobacter	Citrobacter rodentium	18	-158.722	286.834	99.304
533	Bacteria	Proteobacteria	Gammaproteobacteria	Enterobacteriales	Enterobacteriaceae	Citrobacter	Citrobacter sp. 30_2	11	-82	154	100
534	Bacteria	Proteobacteria	Gammaproteobacteria	Enterobacteriales	Enterobacteriaceae	Cronobacter	Cronobacter sakazakii	1	-50	99	100
535	Bacteria	Proteobacteria	Gammaproteobacteria	Enterobacteriales	Enterobacteriaceae	Edwardsiella	Edwardsiella ictaluri	17	-137.588	247.883	100
536	Bacteria	Proteobacteria	Gammaproteobacteria	Enterobacteriales	Enterobacteriaceae	Enterobacter	Enterobacter aerogenes	2	-85	159	100
537	Bacteria	Proteobacteria	Gammaproteobacteria	Enterobacteriales	Enterobacteriaceae	Enterobacter	Enterobacter cancerogenus	2	-76	144.5	100
538	Bacteria	Proteobacteria	Gammaproteobacteria	Enterobacteriales	Enterobacteriaceae	Enterobacter	Enterobacter cloacae	14	-76.9286	146.5	99.6548
539	Bacteria	Proteobacteria	Gammaproteobacteria	Enterobacteriales	Enterobacteriaceae	Enterobacter	Enterobacter sp. 638	12	-125.583	227.75	100
540	Bacteria	Proteobacteria	Gammaproteobacteria	Enterobacteriales	Enterobacteriaceae	Erwinia	Erwinia amylovora	1	-118	216	100
541	Bacteria	Proteobacteria	Gammaproteobacteria	Enterobacteriales	Enterobacteriaceae	Erwinia	Erwinia pyrifoliae	1	-43	89	100
542	Bacteria	Proteobacteria	Gammaproteobacteria	Enterobacteriales	Enterobacteriaceae	Erwinia	Erwinia tasmaniensis	89	-23.224	55.057	100
543	Bacteria	Proteobacteria	Gammaproteobacteria	Enterobacteriales	Enterobacteriaceae	Erwinia	Erwinia toletana	7	-120	218	100
544	Bacteria	Proteobacteria	Gammaproteobacteria	Enterobacteriales	Enterobacteriaceae	Escherichia	Escherichia coli	58	-126.483	229.793	99.8611
545	Bacteria	Proteobacteria	Gammaproteobacteria	Enterobacteriales	Enterobacteriaceae	Escherichia	Escherichia fergusonii	1	-80	151	99.34
546	Bacteria	Proteobacteria	Gammaproteobacteria	Enterobacteriales	Enterobacteriaceae	Klebsiella	Klebsiella oxytoca	18	-133.555	242.056	99.6572
547	Bacteria	Proteobacteria	Gammaproteobacteria	Enterobacteriales	Enterobacteriaceae	Klebsiella	Klebsiella pneumoniae	5	-99.8	184.8	99.8224
548	Bacteria	Proteobacteria	Gammaproteobacteria	Enterobacteriales	Enterobacteriaceae	Klebsiella	Klebsiella sp. 1_1_55	17	-161	288	100
549	Bacteria	Proteobacteria	Gammaproteobacteria	Enterobacteriales	Enterobacteriaceae	Pantoea	Pantoea ananatis	18	-161	288	100
550	Bacteria	Proteobacteria	Gammaproteobacteria	Enterobacteriales	Enterobacteriaceae	Pantoea	Pantoea endophytica	6	-74.5	142.333	99.31
551	Bacteria	Proteobacteria	Gammaproteobacteria	Enterobacteriales	Enterobacteriaceae	Pantoea	Pantoea oleae	11	-86.818	161.364	100
552	Bacteria	Proteobacteria	Gammaproteobacteria	Enterobacteriales	Enterobacteriaceae	Pectobacterium	Pectobacterium atrosepticum	4	-130	234	100
553	Bacteria	Proteobacteria	Gammaproteobacteria	Enterobacteriales	Enterobacteriaceae	Pectobacterium	Pectobacterium wasabiae	179	-72.385	136.989	100
554	Bacteria	Proteobacteria	Gammaproteobacteria	Enterobacteriales	Enterobacteriaceae	Photorhabdus	Photorhabdus luminescens	2	-25	57	100
555	Bacteria	Proteobacteria	Gammaproteobacteria	Enterobacteriales	Enterobacteriaceae	Proteus	Proteus mirabilis	17	-31.1176	68.2941	99.9047
556	Bacteria	Proteobacteria	Gammaproteobacteria	Enterobacteriales	Enterobacteriaceae	Salmonella	Salmonella enterica	69	-99.1012	185.058	99.2954
557	Bacteria	Proteobacteria	Gammaproteobacteria	Enterobacteriales	Enterobacteriaceae	Serratia	Serratia odorifera	11	-119.181	220.364	99.377
558	Bacteria	Proteobacteria	Gammaproteobacteria	Enterobacteriales	Enterobacteriaceae	Serratia	Serratia proteamaculans	7	-109.428	202	99.508
559	Bacteria	Proteobacteria	Gammaproteobacteria	Enterobacteriales	Enterobacteriaceae	Shigella	Shigella dysenteriae	1	-107	200	99
560	Bacteria	Proteobacteria	Gammaproteobacteria	Enterobacteriales	Enterobacteriaceae	Shigella	Shigella flexneri	27	-38.4815	80.2593	100
561	Bacteria	Proteobacteria	Gammaproteobacteria	Enterobacteriales	Enterobacteriaceae	Sodalis	Sodalis glossinidius	6	-22	53	100
562	Bacteria	Proteobacteria	Gammaproteobacteria	Enterobacteriales	Enterobacteriaceae	Wigglesworthia	Wigglesworthia glossinidia	3	-27.333	61.667	100
563	Bacteria	Proteobacteria	Gammaproteobacteria	Enterobacteriales	Enterobacteriaceae	Yersinia	Yersinia enterocolitica	1	-58	115	99.13
564	Bacteria	Proteobacteria	Gammaproteobacteria	Enterobacteriales	Enterobacteriaceae	Yersinia	Yersinia pestis	4	-56.5	110	100
565	Bacteria	Proteobacteria	Gammaproteobacteria	Legionellales	Coxiellaceae	Coxiella	Coxiella burnetii	46	-43.5209	88.8047	100
566	Bacteria	Proteobacteria	Gammaproteobacteria	Legionellales	Coxiellaceae	Rickettsiella	Rickettsiella grylli	4	-40.25	83.5	100
567	Bacteria	Proteobacteria	Gammaproteobacteria	Legionellales	Legionellaceae	Legionella	Legionella drancourtii	4	-52.25	104.25	99.871
568	Bacteria	Proteobacteria	Gammaproteobacteria	Legionellales	Legionellaceae	Legionella	Legionella longbeachae	6	-36.1667	77	100
569	Bacteria	Proteobacteria	Gammaproteobacteria	Legionellales	Legionellaceae	Legionella	Legionella pneumophila	1	-25	58	100
570	Bacteria	Proteobacteria	Gammaproteobacteria	Methylococcales	Methylococcaceae	Methylococcus	Methylococcus capsulatus	5	-28.2	63.2	100
571	Bacteria	Proteobacteria	Gammaproteobacteria	Oceanospirillales	Alcanivoracaceae	Alcanivorax	Alcanivorax sp. DG881	2	-28.5	63	100
572	Bacteria	Proteobacteria	Gammaproteobacteria	Oceanospirillales	Alcanivoracaceae	Kangiella	Kangiella koreensis	91	-31.681	69.429	100
573	Bacteria	Proteobacteria	Gammaproteobacteria	Oceanospirillales	Hahellaceae	Hahella	Hahella chejuensis	2	-34	73	100
574	Bacteria	Proteobacteria	Gammaproteobacteria	Oceanospirillales	Halomonadaceae	Candidatus Portiera	Candidatus Portiera aleyrodidarum	94	-43.0529	88.6596	100
575	Bacteria	Proteobacteria	Gammaproteobacteria	Oceanospirillales	Halomonadaceae	Chromohalobacter	Chromohalobacter salexigens	41	-39	81.44	100
576	Bacteria	Proteobacteria	Gammaproteobacteria	Oceanospirillales	Halomonadaceae	Cobetia	Cobetia marina	1	-42	87	100
577	Bacteria	Proteobacteria	Gammaproteobacteria	Oceanospirillales	Halomonadaceae	Halomonas	Halomonas campaniensis	1	-30	66	100
578	Bacteria	Proteobacteria	Gammaproteobacteria	Oceanospirillales	Halomonadaceae	Halomonas	Halomonas halodenitrificans	1	-21	50	100
579	Bacteria	Proteobacteria	Gammaproteobacteria	Oceanospirillales	Halomonadaceae	Halomonas	Halomonas koreensis	1	-63	122	99.181
580	Bacteria	Proteobacteria	Gammaproteobacteria	Oceanospirillales	Oceanospirillaceae	Bermanella	Bermanella marisrubri	1	-25	58	100
581	Bacteria	Proteobacteria	Gammaproteobacteria	Pasteurellales	Pasteurellaceae	Haemophilus	Haemophilus parasuis	1	-21	52	100
582	Bacteria	Proteobacteria	Gammaproteobacteria	Pseudomonadales	Moraxellaceae	Acinetobacter	Acinetobacter baumannii	8	-100.25	185.25	100
583	Bacteria	Proteobacteria	Gammaproteobacteria	Pseudomonadales	Moraxellaceae	Acinetobacter	Acinetobacter calcoaceticus	1	-98	181	100
584	Bacteria	Proteobacteria	Gammaproteobacteria	Pseudomonadales	Moraxellaceae	Acinetobacter	Acinetobacter genomosp. 13TU	1	-80	151	100
585	Bacteria	Proteobacteria	Gammaproteobacteria	Pseudomonadales	Moraxellaceae	Acinetobacter	Acinetobacter genomosp. 3	5	-113.6	208	99.915
586	Bacteria	Proteobacteria	Gammaproteobacteria	Pseudomonadales	Moraxellaceae	Acinetobacter	Acinetobacter lwoffii	1	-39	81	100
587	Bacteria	Proteobacteria	Gammaproteobacteria	Pseudomonadales	Moraxellaceae	Acinetobacter	Acinetobacter radioresistens	1	-20	50	100
588	Bacteria	Proteobacteria	Gammaproteobacteria	Pseudomonadales	Moraxellaceae	Acinetobacter	Acinetobacter sp. ADP1	7	-66.285	128	99.812
589	Bacteria	Proteobacteria	Gammaproteobacteria	Pseudomonadales	Moraxellaceae	Moraxella	Moraxella ovis	1	-27	61	100
590	Bacteria	Proteobacteria	Gammaproteobacteria	Pseudomonadales	Moraxellaceae	Psychrobacter	Psychrobacter cryohalolentis	1	-21	50	100
591	Bacteria	Proteobacteria	Gammaproteobacteria	Pseudomonadales	Moraxellaceae	Psychrobacter	Psychrobacter sp. PRwf-1	1	-24	56	100
592	Bacteria	Proteobacteria	Gammaproteobacteria	Pseudomonadales	Pseudomonadaceae	Cellvibrio	Cellvibrio japonicus	1	-21	50	100
593	Bacteria	Proteobacteria	Gammaproteobacteria	Pseudomonadales	Pseudomonadaceae	Pseudomonas	Pseudomonas aeruginosa	140	-76.7785	145.829	99.9159
594	Bacteria	Proteobacteria	Gammaproteobacteria	Pseudomonadales	Pseudomonadaceae	Pseudomonas	Pseudomonas amygdali	11	-31.818	69.546	100
595	Bacteria	Proteobacteria	Gammaproteobacteria	Pseudomonadales	Pseudomonadaceae	Pseudomonas	Pseudomonas entomophila	1	-46	93	100
596	Bacteria	Proteobacteria	Gammaproteobacteria	Pseudomonadales	Pseudomonadaceae	Pseudomonas	Pseudomonas fluorescens	853	-139.948	252.748	99.9327
597	Bacteria	Proteobacteria	Gammaproteobacteria	Pseudomonadales	Pseudomonadaceae	Pseudomonas	Pseudomonas mendocina	13	-28	63	100
598	Bacteria	Proteobacteria	Gammaproteobacteria	Pseudomonadales	Pseudomonadaceae	Pseudomonas	Pseudomonas putida	133	-47.3455	95.6096	99.9873
599	Bacteria	Proteobacteria	Gammaproteobacteria	Pseudomonadales	Pseudomonadaceae	Pseudomonas	Pseudomonas savastanoi	52	-149.807	267.635	100
600	Bacteria	Proteobacteria	Gammaproteobacteria	Pseudomonadales	Pseudomonadaceae	Pseudomonas	Pseudomonas sp. UK4	125	-144.856	261.224	100
601	Bacteria	Proteobacteria	Gammaproteobacteria	Pseudomonadales	Pseudomonadaceae	Pseudomonas	Pseudomonas stutzeri	11	-56.545	121.091	97.164
602	Bacteria	Proteobacteria	Gammaproteobacteria	Pseudomonadales	Pseudomonadaceae	Pseudomonas	Pseudomonas syringae	61	-108.508	208.837	99.21
603	Bacteria	Proteobacteria	Gammaproteobacteria	Pseudomonadales	Pseudomonadaceae	Pseudomonas	Pseudomonas syringae group genomosp. 3	178	-152.46	273.933	99.8328
604	Bacteria	Proteobacteria	Gammaproteobacteria	Thiotrichales	Piscirickettsiaceae	Methylophaga	Methylophaga thiooxydans	3	-70.333	134	99.834
605	Bacteria	Proteobacteria	Gammaproteobacteria	Thiotrichales	Piscirickettsiaceae	Thiomicrospira	Thiomicrospira crunogena	6	-29	64.167	100
606	Bacteria	Proteobacteria	Gammaproteobacteria	Thiotrichales	Thiotrichaceae	Beggiatoa	Beggiatoa sp. PS	1	-59	115	100
607	Bacteria	Proteobacteria	Gammaproteobacteria	Thiotrichales	Thiotrichaceae	Leucothrix	Leucothrix mucor	1	-22	52	100
608	Bacteria	Proteobacteria	Gammaproteobacteria	unclassified (derived from Gammaproteobacteria)	unclassified (derived from Gammaproteobacteria)	Candidatus Thiobios	Candidatus Thiobios zoothamnicoli	2	-27	60.5	100
609	Bacteria	Proteobacteria	Gammaproteobacteria	unclassified (derived from Gammaproteobacteria)	unclassified (derived from Gammaproteobacteria)	Endoriftia	Endoriftia persephone	5	-33	71	100
610	Bacteria	Proteobacteria	Gammaproteobacteria	unclassified (derived from Gammaproteobacteria)	unclassified (derived from Gammaproteobacteria)	Reinekea	Reinekea blandensis	2	-21	51	100
611	Bacteria	Proteobacteria	Gammaproteobacteria	unclassified (derived from Gammaproteobacteria)	unclassified (derived from Gammaproteobacteria)	unclassified (derived from Gammaproteobacteria)	gamma proteobacterium HTCC5015	8	-44.75	91	100
612	Bacteria	Proteobacteria	Gammaproteobacteria	unclassified (derived from Gammaproteobacteria)	unclassified (derived from Gammaproteobacteria)	unclassified (derived from Gammaproteobacteria)	gamma proteobacterium NOR5-3	1	-21	50	100
613	Bacteria	Proteobacteria	Gammaproteobacteria	unclassified (derived from Gammaproteobacteria)	unclassified (derived from Gammaproteobacteria)	unclassified (derived from Gammaproteobacteria)	gamma proteobacterium NOR51-B	95	-35.8	75.664	100
614	Bacteria	Proteobacteria	Gammaproteobacteria	unclassified (derived from Gammaproteobacteria)	unclassified (derived from Gammaproteobacteria)	unclassified (derived from Gammaproteobacteria)	marine gamma proteobacterium HTCC2148	61	-38.868	80.738	100
615	Bacteria	Proteobacteria	Gammaproteobacteria	unclassified (derived from Gammaproteobacteria)	unclassified (derived from Gammaproteobacteria)	unclassified (derived from Gammaproteobacteria)	Vesicomya sp. endosymbiont	33	-25.878	59.758	100
616	Bacteria	Proteobacteria	Gammaproteobacteria	Vibrionales	Vibrionaceae	Aliivibrio	Aliivibrio salmonicida	1	-24	56	100
617	Bacteria	Proteobacteria	Gammaproteobacteria	Vibrionales	Vibrionaceae	unclassified (derived from Vibrionaceae)	Grimontia hollisae	1	-42	86	100
618	Bacteria	Proteobacteria	Gammaproteobacteria	Vibrionales	Vibrionaceae	Vibrio	Vibrio alginolyticus	1	-51	102	100
619	Bacteria	Proteobacteria	Gammaproteobacteria	Vibrionales	Vibrionaceae	Vibrio	Vibrio cholerae	34	-31.6169	68.3826	100
620	Bacteria	Proteobacteria	Gammaproteobacteria	Vibrionales	Vibrionaceae	Vibrio	Vibrio coralliilyticus	1	-80	151	99.34
621	Bacteria	Proteobacteria	Gammaproteobacteria	Vibrionales	Vibrionaceae	Vibrio	Vibrio harveyi	74	-36.31	75.784	100
622	Bacteria	Proteobacteria	Gammaproteobacteria	Vibrionales	Vibrionaceae	Vibrio	Vibrio metschnikovii	1	-67	130	99.231
623	Bacteria	Proteobacteria	Gammaproteobacteria	Vibrionales	Vibrionaceae	Vibrio	Vibrio parahaemolyticus	1	-68	130	100
624	Bacteria	Proteobacteria	Gammaproteobacteria	Vibrionales	Vibrionaceae	Vibrio	Vibrio sp. Ex25	88	-32.852	69.603	100
625	Bacteria	Proteobacteria	Gammaproteobacteria	Xanthomonadales	Xanthomonadaceae	Stenotrophomonas	Stenotrophomonas acidaminiphila	1	-41	84	100
626	Bacteria	Proteobacteria	Gammaproteobacteria	Xanthomonadales	Xanthomonadaceae	Stenotrophomonas	Stenotrophomonas maltophilia	13	-77.3075	146.308	99.9708
627	Bacteria	Proteobacteria	Gammaproteobacteria	Xanthomonadales	Xanthomonadaceae	Xanthomonas	Xanthomonas albilineans	54	-43	87.519	100
628	Bacteria	Proteobacteria	Gammaproteobacteria	Xanthomonadales	Xanthomonadaceae	Xanthomonas	Xanthomonas oryzae	202	-108.891	199.565	99.8176
629	Bacteria	Proteobacteria	Gammaproteobacteria	Xanthomonadales	Xanthomonadaceae	Xylella	Xylella fastidiosa	112	-65.526	126.947	99.767
630	Bacteria	Proteobacteria	unclassified (derived from Proteobacteria)	unclassified (derived from Proteobacteria)	unclassified (derived from Proteobacteria)	Magnetococcus	Magnetococcus sp. MC-1	45	-22.533	53.534	100
631	Bacteria	Proteobacteria	Zetaproteobacteria	Mariprofundales	Mariprofundaceae	Mariprofundus	Mariprofundus ferrooxydans	7	-40.571	83.715	100
632	Bacteria	Spirochaetes	Spirochaetes (class)	Spirochaetales	Brachyspiraceae	Brachyspira	Brachyspira murdochii	1	-35	74	100
633	Bacteria	Spirochaetes	Spirochaetes (class)	Spirochaetales	Leptospiraceae	Leptospira	Leptospira biflexa	1	-33	70	100
634	Bacteria	Spirochaetes	Spirochaetes (class)	Spirochaetales	Leptospiraceae	Leptospira	Leptospira borgpetersenii	1	-37	78	100
635	Bacteria	Spirochaetes	Spirochaetes (class)	Spirochaetales	Spirochaetaceae	Spirochaeta	Spirochaeta aurantia	7	-35.7137	75.1429	100
636	Bacteria	Spirochaetes	Spirochaetes (class)	Spirochaetales	Spirochaetaceae	Treponema	Treponema lecithinolyticum	3	-41	84	100
637	Bacteria	Synergistetes	Synergistia	Synergistales	Synergistaceae	Aminobacterium	Aminobacterium colombiense	2	-24.5	56.5	100
638	Bacteria	Synergistetes	Synergistia	Synergistales	Synergistaceae	Dethiosulfovibrio	Dethiosulfovibrio peptidovorans	2	-23	54	100
639	Bacteria	Synergistetes	Synergistia	Synergistales	Synergistaceae	Jonquetella	Jonquetella anthropi	1	-21	50	100
640	Bacteria	Tenericutes	Mollicutes	Acholeplasmatales	Acholeplasmataceae	Acholeplasma	Acholeplasma cavigenitalium	1	-23	54	100
641	Bacteria	Tenericutes	Mollicutes	Acholeplasmatales	Acholeplasmataceae	Acholeplasma	Acholeplasma laidlawii	1	-23	54	100
642	Bacteria	Tenericutes	Mollicutes	Acholeplasmatales	Acholeplasmataceae	Candidatus Phytoplasma	Canadian peach X phytoplasma	1	-20	50	100
643	Bacteria	Tenericutes	Mollicutes	Acholeplasmatales	Acholeplasmataceae	Candidatus Phytoplasma	Candidatus Phytoplasma mali	2	-30	66	100
644	Bacteria	Tenericutes	Mollicutes	Acholeplasmatales	Acholeplasmataceae	Candidatus Phytoplasma	Candidatus Phytoplasma solani	1	-26	59	100
645	Bacteria	Tenericutes	Mollicutes	Entomoplasmatales	Entomoplasmataceae	Mesoplasma	Mesoplasma florum	1	-23	53	100
646	Bacteria	Tenericutes	Mollicutes	Entomoplasmatales	Spiroplasmataceae	Spiroplasma	Spiroplasma eriocheiris	1	-21	50	100
647	Bacteria	Tenericutes	Mollicutes	Entomoplasmatales	Spiroplasmataceae	Spiroplasma	Spiroplasma litorale	1	-25	58	100
648	Bacteria	Tenericutes	Mollicutes	Mycoplasmatales	Mycoplasmataceae	Mycoplasma	Mycoplasma feliminutum	9	-21.222	51.112	100
649	Bacteria	Tenericutes	Mollicutes	Mycoplasmatales	Mycoplasmataceae	Mycoplasma	Mycoplasma genitalium	1	-22	53	100
650	Bacteria	Tenericutes	Mollicutes	Mycoplasmatales	Mycoplasmataceae	Mycoplasma	Mycoplasma phocidae	1	-28	63	100
651	Bacteria	Tenericutes	Mollicutes	Mycoplasmatales	Mycoplasmataceae	Mycoplasma	Mycoplasma salivarium	4	-121	220	100
652	Bacteria	Tenericutes	Mollicutes	Mycoplasmatales	Mycoplasmataceae	Mycoplasma	Mycoplasma synoviae	1	-23	54	100
653	Bacteria	Thermotogae	Thermotogae (class)	Thermotogales	Thermotogaceae	Fervidobacterium	Fervidobacterium nodosum	12	-28.916	64.25	100
654	Bacteria	Thermotogae	Thermotogae (class)	Thermotogales	Thermotogaceae	Petrotoga	Petrotoga mobilis	3	-24	55	100
655	Bacteria	Thermotogae	Thermotogae (class)	Thermotogales	Thermotogaceae	Thermotoga	Thermotoga lettingae	1	-29	64	100
656	Bacteria	Thermotogae	Thermotogae (class)	Thermotogales	Thermotogaceae	Thermotoga	Thermotoga thermarum	1	-25	58	100
657	Bacteria	unclassified (derived from Bacteria)	unclassified (derived from Bacteria)	unclassified (derived from Bacteria)	unclassified (derived from Bacteria)	Thermobaculum	Thermobaculum terrenum	2	-23	54	100
658	Bacteria	unclassified (derived from Bacteria)	unclassified (derived from Bacteria)	unclassified (derived from Bacteria)	unclassified (derived from Bacteria)	unclassified (derived from Bacteria)	candidate division TM7 genomosp. GTL1	11	-39.5455	82.4545	100
659	Bacteria	Verrucomicrobia	Opitutae	Puniceicoccales	Puniceicoccaceae	Coraliomargarita	Coraliomargarita akajimensis	1	-65	126	99.21
660	Bacteria	Verrucomicrobia	Opitutae	unclassified (derived from Opitutae)	Opitutaceae	Opitutus	Opitutus terrae	464	-57.7301	114.192	99.4592
661	Bacteria	Verrucomicrobia	Opitutae	unclassified (derived from Opitutae)	Opitutaceae	unclassified (derived from Opitutaceae)	Opitutaceae bacterium TAV2	9	-26	58.556	100
662	Bacteria	Verrucomicrobia	Spartobacteria	unclassified (derived from Spartobacteria)	unclassified (derived from Spartobacteria)	Chthoniobacter	Chthoniobacter flavus	254	-43.11	88.213	100
663	Bacteria	Verrucomicrobia	unclassified (derived from Verrucomicrobia)	Methylacidiphilales	Methylacidiphilaceae	Methylacidiphilum	Methylacidiphilum infernorum	32	-24.156	55.344	100
664	Bacteria	Verrucomicrobia	Verrucomicrobiae	Verrucomicrobiales	unclassified (derived from Verrucomicrobiales)	unclassified (derived from Verrucomicrobiales)	Verrucomicrobiae bacterium DG1235	30	-45.733	92.4	99.858
665	Bacteria	Verrucomicrobia	Verrucomicrobiae	Verrucomicrobiales	Verrucomicrobia subdivision 3	unclassified (derived from Verrucomicrobia subdivision 3)	bacterium Ellin514	489	-48.854	97.868	99.972
666	Bacteria	Verrucomicrobia	Verrucomicrobiae	Verrucomicrobiales	Verrucomicrobiaceae	Akkermansia	Akkermansia muciniphila	3	-23.666	55.667	100
667	Bacteria	Verrucomicrobia	Verrucomicrobiae	Verrucomicrobiales	Verrucomicrobiaceae	Prosthecobacter	Prosthecobacter debontii	2	-23	54	100
668	Bacteria	Verrucomicrobia	Verrucomicrobiae	Verrucomicrobiales	Verrucomicrobiaceae	Prosthecobacter	Prosthecobacter fusiformis	2	-27	61.5	100
669	Bacteria	Verrucomicrobia	Verrucomicrobiae	Verrucomicrobiales	Verrucomicrobiaceae	Prosthecobacter	Prosthecobacter vanneervenii	60	-34.833	74.734	100
670	Bacteria	Verrucomicrobia	Verrucomicrobiae	Verrucomicrobiales	Verrucomicrobiaceae	Verrucomicrobium	Verrucomicrobium spinosum	17	-32.588	70.942	100
671	Eukaryota	Annelida	Polychaeta	Phyllodocida	Alciopedidae	Torrea	Torrea sp. THS-2006	1	-79	151	99.34
672	Eukaryota	Annelida	Polychaeta	Sabellida	Oweniidae	Owenia	Owenia fusiformis	1	-30	67	100
673	Eukaryota	Annelida	Polychaeta	unclassified (derived from Polychaeta)	Opheliidae	Ophelina	Ophelina acuminata	1	-25	59	100
674	Eukaryota	Annelida	Polychaeta	unclassified (derived from Polychaeta)	Protodrilidae	Protodrilus	Protodrilus purpureus	1	-71	136	100
675	Eukaryota	Annelida	unclassified (derived from Annelida)	Haplotaxida	Enchytraeidae	Mesenchytraeus	Mesenchytraeus rainierensis	1	-60	116	100
676	Eukaryota	Apicomplexa	Aconoidasida	unclassified (derived from Aconoidasida)	Babesiidae	Babesia	Babesia bovis	1	-27	61	100
677	Eukaryota	Apicomplexa	Coccidia	Eucoccidiorida	Eimeriidae	Atoxoplasma	Atoxoplasma sp. MS-2003	2	-34	72.5	100
678	Eukaryota	Arthropoda	Arachnida	Araneae	Araneidae	Larinioides	Larinioides cornutus	7	-33	71	100
679	Eukaryota	Arthropoda	Arachnida	Araneae	Araneidae	Zygiella	Zygiella x-notata	4	-39	82	100
680	Eukaryota	Arthropoda	Arachnida	Astigmata	Acaridae	Rhizoglyphus	Rhizoglyphus robini	4	-68	135	98.52
681	Eukaryota	Arthropoda	Arachnida	Astigmata	Acaridae	Sancassania	Sancassania nesbitti	5	-37	78	100
682	Eukaryota	Arthropoda	Arachnida	Astigmata	Acaridae	Tyrophagus	Tyrophagus putrescentiae	1	-21	51	100
683	Eukaryota	Arthropoda	Arachnida	Astigmata	Histiostomatidae	Aphodanoetus	Aphodanoetus teinophallus	1	-28	63	100
684	Eukaryota	Arthropoda	Arachnida	Ixodida	Ixodidae	Dermacentor	Dermacentor variabilis	12	-73.416	139	100
685	Eukaryota	Arthropoda	Arachnida	Ixodida	Ixodidae	Haemaphysalis	Haemaphysalis leporispalustris	1	-82	154	100
686	Eukaryota	Arthropoda	Arachnida	Ixodida	Ixodidae	Ixodes	Ixodes scapularis	3	-29	64	100
687	Eukaryota	Arthropoda	Arachnida	Mesostigmata	Parasitidae	Phorytocarpais	Phorytocarpais fimetorum	1	-33	71	100
688	Eukaryota	Arthropoda	Arachnida	Opiliones	Sironidae	Siro	Siro rubens	5	-80.6	154.6	98.856
689	Eukaryota	Arthropoda	Arachnida	Oribatida	Hermanniidae	Hermannia	Hermannia gibba	15	-78.733	147.867	100
690	Eukaryota	Arthropoda	Arachnida	Oribatida	Trhypochthoniidae	Afronothrus	Afronothrus sp. AD453	16	-77.062	147.125	99.835
691	Eukaryota	Arthropoda	Arachnida	unclassified (derived from Arachnida)	Tetranychidae	Petrobia	Petrobia harti	10	-32	70	100
692	Eukaryota	Arthropoda	Branchiopoda	Diplostraca	Daphniidae	Daphnia	Daphnia pulex	18	-68.944	132.5	99.962
693	Eukaryota	Arthropoda	Chilopoda	Craterostigmomorpha	Craterostigmidae	Craterostigmus	Craterostigmus tasmanianus	1	-24	57	100
694	Eukaryota	Arthropoda	Chilopoda	Geophilomorpha	Chilenophilidae	Zelanion	Zelanion antipodus	1	-31	68	100
695	Eukaryota	Arthropoda	Ellipura	Collembola	Entomobryidae	Orchesella	Orchesella villosa	1	-57	111	100
696	Eukaryota	Arthropoda	Ellipura	Collembola	Entomobryidae	Sinella	Sinella curviseta	6	-91.166	170.167	99.796
697	Eukaryota	Arthropoda	Ellipura	Collembola	Hypogastruridae	Hypogastrura	Hypogastrura sp. CB02	3	-92	170	100
698	Eukaryota	Arthropoda	Ellipura	Collembola	Isotomidae	Cryptopygus	Cryptopygus antarcticus	17	-92.235	171.706	99.918
699	Eukaryota	Arthropoda	Ellipura	Collembola	Isotomidae	Isotoma	Isotoma viridis	2	-37.5	78.5	100
700	Eukaryota	Arthropoda	Ellipura	Collembola	Neanuridae	Bilobella	Bilobella aurantiaca	6	-53	105.167	99.78
701	Eukaryota	Arthropoda	Ellipura	Collembola	Neanuridae	Neanura	Neanura muscorum	1	-43	88	100
702	Eukaryota	Arthropoda	Ellipura	Collembola	Poduridae	Podura	Podura aquatica	2	-64	124.5	100
703	Eukaryota	Arthropoda	Ellipura	Collembola	Sminthuridae	Sminthurus	Sminthurus viridis	7	-30.428	66.429	100
704	Eukaryota	Arthropoda	Ellipura	Collembola	Tomoceridae	Pogonognathellus	Pogonognathellus flavescens	56	-68.357	131.483	99.681
705	Eukaryota	Arthropoda	Ellipura	Collembola	Tomoceridae	Tomocerus	Tomocerus minor	1	-47	94	100
706	Eukaryota	Arthropoda	Insecta	Archaeognatha	Machilidae	Dilta	Dilta littoralis	1	-59	115	100
707	Eukaryota	Arthropoda	Insecta	Coleoptera	Cerambycidae	Anoplophora	Anoplophora chinensis	1	-28	63	100
708	Eukaryota	Arthropoda	Insecta	Diptera	Acroceridae	Apsona	Apsona muscaria	1	-34	73	100
709	Eukaryota	Arthropoda	Insecta	Diptera	Chironomidae	Chironomus	Chironomus tentans	1	-56	111	100
710	Eukaryota	Arthropoda	Insecta	Diptera	Culicidae	Anopheles	Anopheles gambiae	21	-49.142	98.239	99.969
711	Eukaryota	Arthropoda	Insecta	Diptera	Culicidae	Culex	Culex quinquefasciatus	7	-36.142	76.143	100
712	Eukaryota	Arthropoda	Insecta	Diptera	Simuliidae	Simulium	Simulium sanctipauli	1	-80	154	99.35
713	Eukaryota	Arthropoda	Insecta	Hemiptera	Nogodinidae	Paradetya	Paradetya sp. JMU-2006	1	-33	72	100
714	Eukaryota	Arthropoda	Insecta	Hemiptera	Nogodinidae	unclassified (derived from Nogodinidae)	Lipocalliini sp. JMU-2006	14	-80.5	153.215	99.426
715	Eukaryota	Arthropoda	Insecta	Phthiraptera	Pediculidae	Pediculus	Pediculus humanus	1	-68	133	99.25
716	Eukaryota	Arthropoda	Malacostraca	Decapoda	Parastacidae	Astacopsis	Astacopsis tricornis	2	-20	50	100
717	Eukaryota	Arthropoda	Malacostraca	Decapoda	Varunidae	Eriocheir	Eriocheir sinensis	1	-23	55	100
718	Eukaryota	Arthropoda	Malacostraca	Euphausiacea	Euphausiidae	Nyctiphanes	Nyctiphanes australis	1	-40	84	100
719	Eukaryota	Arthropoda	Malacostraca	Isopoda	Porcellionidae	Porcellio	Porcellio scaber	1	-59	115	100
720	Eukaryota	Arthropoda	Maxillopoda	Cyclopoida	Cyclopettidae	Paracyclopina	Paracyclopina nana	3	-83.333	156.667	99.827
721	Eukaryota	Arthropoda	Maxillopoda	Cyclopoida	Cyclopidae	Cyclops	Cyclops insignis	1	-38	79	100
722	Eukaryota	Arthropoda	Maxillopoda	Harpacticoida	Harpacticidae	Tigriopus	Tigriopus californicus	1	-52	103	100
723	Eukaryota	Arthropoda	Maxillopoda	Siphonostomatoida	Caligidae	Lepeophtheirus	Lepeophtheirus salmonis	4	-31.75	69.75	100
724	Eukaryota	Arthropoda	Merostomata	Xiphosura	Limulidae	Limulus	Limulus polyphemus	13	-69.538	132.539	100
725	Eukaryota	Ascomycota	Arthoniomycetes	Arthoniales	Roccellaceae	Opegrapha	Opegrapha longissima	1	-34	73	100
726	Eukaryota	Ascomycota	Arthoniomycetes	Arthoniales	Roccellaceae	Opegrapha	Opegrapha varia	1	-26	60	100
727	Eukaryota	Ascomycota	Dothideomycetes	Botryosphaeriales	Botryosphaeriaceae	Botryosphaeria	Botryosphaeria dothidea	2	-33	71	100
728	Eukaryota	Ascomycota	Dothideomycetes	Botryosphaeriales	Botryosphaeriaceae	Lasiodiplodia	Lasiodiplodia crassispora	12	-59.916	116.667	100
729	Eukaryota	Ascomycota	Dothideomycetes	Botryosphaeriales	Botryosphaeriaceae	Neofusicoccum	Neofusicoccum mediterraneum	1	-29	65	100
730	Eukaryota	Ascomycota	Dothideomycetes	Capnodiales	Capnodiaceae	Capnodium	Capnodium coffeae	3	-57.3333	112	99.5037
731	Eukaryota	Ascomycota	Dothideomycetes	Capnodiales	Davidiellaceae	Cladosporium	Cladosporium bruhnei	16	-58.937	114.938	100
732	Eukaryota	Ascomycota	Dothideomycetes	Capnodiales	Davidiellaceae	Cladosporium	Cladosporium cladosporioides	8	-74.3746	141.001	100
733	Eukaryota	Ascomycota	Dothideomycetes	Capnodiales	Mycosphaerellaceae	Cercospora	Cercospora beticola	34	-130.47	237.236	99.6778
734	Eukaryota	Ascomycota	Dothideomycetes	Capnodiales	Mycosphaerellaceae	Dothistroma	Dothistroma pini	1	-84	159	100
735	Eukaryota	Ascomycota	Dothideomycetes	Capnodiales	Mycosphaerellaceae	Dothistroma	Dothistroma rhabdoclinis	2	-78	147	100
736	Eukaryota	Ascomycota	Dothideomycetes	Capnodiales	Mycosphaerellaceae	Microcyclosporella	Microcyclosporella mali	1	-120	220	99.551
737	Eukaryota	Ascomycota	Dothideomycetes	Capnodiales	Mycosphaerellaceae	Mycosphaerella	Mycosphaerella arachidis	1	-61	120	100
738	Eukaryota	Ascomycota	Dothideomycetes	Capnodiales	Mycosphaerellaceae	Mycosphaerella	Mycosphaerella eumusae	6	-89	166	100
739	Eukaryota	Ascomycota	Dothideomycetes	Capnodiales	Mycosphaerellaceae	Mycosphaerella	Mycosphaerella heimii	2	-60.5	118	100
740	Eukaryota	Ascomycota	Dothideomycetes	Capnodiales	Mycosphaerellaceae	Mycosphaerella	Mycosphaerella irregulariramosa	5	-31	69	100
741	Eukaryota	Ascomycota	Dothideomycetes	Capnodiales	Mycosphaerellaceae	Mycosphaerella	Mycosphaerella latebrosa	5	-78.8	149	99.921
742	Eukaryota	Ascomycota	Dothideomycetes	Capnodiales	Mycosphaerellaceae	Mycosphaerella	Mycosphaerella punctiformis	16	-112.375	207.75	99.6896
743	Eukaryota	Ascomycota	Dothideomycetes	Capnodiales	Mycosphaerellaceae	Passalora	Passalora fulva	14	-66.571	127.715	100
744	Eukaryota	Ascomycota	Dothideomycetes	Capnodiales	Mycosphaerellaceae	Stenella	Stenella musae	3	-96	180	99.441
745	Eukaryota	Ascomycota	Dothideomycetes	Capnodiales	Mycosphaerellaceae	Zasmidium	Zasmidium citri	1	-59	115	100
746	Eukaryota	Ascomycota	Dothideomycetes	Capnodiales	Schizothyriaceae	unclassified (derived from Schizothyriaceae)	Schizothyrium pomi	2	-51.5	102	100
747	Eukaryota	Ascomycota	Dothideomycetes	Capnodiales	Teratosphaeriaceae	Teratosphaeria	Teratosphaeria considenianae	7	-80	150	100
748	Eukaryota	Ascomycota	Dothideomycetes	Capnodiales	Teratosphaeriaceae	Teratosphaeria	Teratosphaeria fibrillosa	8	-38	78	100
749	Eukaryota	Ascomycota	Dothideomycetes	Capnodiales	Teratosphaeriaceae	Teratosphaeria	Teratosphaeria jonkershoekensis	3	-79.666	150	99.85
750	Eukaryota	Ascomycota	Dothideomycetes	Capnodiales	Teratosphaeriaceae	Teratosphaeria	Teratosphaeria molleriana	8	-83.5	159.875	98.742
751	Eukaryota	Ascomycota	Dothideomycetes	Capnodiales	Teratosphaeriaceae	Teratosphaeria	Teratosphaeria nubilosa	19	-76.368	144.579	99.959
752	Eukaryota	Ascomycota	Dothideomycetes	Capnodiales	Teratosphaeriaceae	Teratosphaeria	Teratosphaeria zuluensis	1	-67	130	100
753	Eukaryota	Ascomycota	Dothideomycetes	Capnodiales	Teratosphaeriaceae	unclassified (derived from Teratosphaeriaceae)	Teratosphaeriaceae sp. CBS 117937	1	-41	84	100
754	Eukaryota	Ascomycota	Dothideomycetes	Capnodiales	unclassified (derived from Capnodiales)	Catenulostroma	Catenulostroma abietis	1	-144	259	100
755	Eukaryota	Ascomycota	Dothideomycetes	Capnodiales	unclassified (derived from Capnodiales)	Devriesia	Devriesia pseudoamericana	1	-27	61	100
756	Eukaryota	Ascomycota	Dothideomycetes	Capnodiales	unclassified (derived from Capnodiales)	Microcyclospora	Microcyclospora tardicrescens	9	-48.444	96.889	100
757	Eukaryota	Ascomycota	Dothideomycetes	Capnodiales	unclassified (derived from Capnodiales)	Ramichloridium	Ramichloridium apiculatum	3	-78.333	148	100
758	Eukaryota	Ascomycota	Dothideomycetes	Capnodiales	unclassified (derived from Capnodiales)	unclassified (derived from Capnodiales)	Capnodiales sp. CBS 101364	2	-57	112	100
759	Eukaryota	Ascomycota	Dothideomycetes	Capnodiales	unclassified (derived from Capnodiales)	unclassified (derived from Capnodiales)	Capnodiales sp. CBS 118300	4	-130	240	98.75
760	Eukaryota	Ascomycota	Dothideomycetes	Dothideales	Dothideaceae	Dothidea	Dothidea sambuci	5	-62.2	120.4	99.906
761	Eukaryota	Ascomycota	Dothideomycetes	Dothideales	Dothioraceae	Aureobasidium	Aureobasidium pullulans	1	-54	108	100
762	Eukaryota	Ascomycota	Dothideomycetes	Dothideales	unclassified (derived from Dothideales)	Hortaea	Hortaea acidophila	1	-23	55	100
763	Eukaryota	Ascomycota	Dothideomycetes	Dothideales	unclassified (derived from Dothideales)	Hortaea	Hortaea werneckii	12	-47.75	96.25	99.803
764	Eukaryota	Ascomycota	Dothideomycetes	Hysteriales	Hysteriaceae	Hysterobrevium	Hysterobrevium mori	2	-67.5	130.5	100
765	Eukaryota	Ascomycota	Dothideomycetes	Hysteriales	Hysteriaceae	Psiloglonium	Psiloglonium clavisporum	1	-61	121	99.17
766	Eukaryota	Ascomycota	Dothideomycetes	Pleosporales	Didymellaceae	Boeremia	Boeremia exigua	4	-79.5	153	99.655
767	Eukaryota	Ascomycota	Dothideomycetes	Pleosporales	Didymellaceae	Peyronellaea	Peyronellaea glomerata	6	-87.833	165.834	100
768	Eukaryota	Ascomycota	Dothideomycetes	Pleosporales	Leptosphaeriaceae	Leptosphaeria	Leptosphaeria dryadis	4	-105.75	195.25	100
769	Eukaryota	Ascomycota	Dothideomycetes	Pleosporales	Lophiostomataceae	Lophiostoma	Lophiostoma macrostomoides	6	-83	157	100
770	Eukaryota	Ascomycota	Dothideomycetes	Pleosporales	Phaeosphaeriaceae	Phaeosphaeria	Phaeosphaeria avenaria	13	-130.538	237.154	99.895
771	Eukaryota	Ascomycota	Dothideomycetes	Pleosporales	Phaeosphaeriaceae	Phaeosphaeria	Phaeosphaeria nodorum	31	-66.0962	127.774	99.9562
772	Eukaryota	Ascomycota	Dothideomycetes	Pleosporales	Pleosporaceae	Bipolaris	Bipolaris papendorfii	1	-71	135	100
773	Eukaryota	Ascomycota	Dothideomycetes	Pleosporales	Pleosporaceae	Macroventuria	Macroventuria anomochaeta	2	-145	262	100
774	Eukaryota	Ascomycota	Dothideomycetes	unclassified (derived from Dothideomycetes)	unclassified (derived from Dothideomycetes)	Epicoccum	Epicoccum nigrum	2	-62.5	122	100
775	Eukaryota	Ascomycota	Dothideomycetes	unclassified (derived from Dothideomycetes)	unclassified (derived from Dothideomycetes)	unclassified (derived from Dothideomycetes)	Dothideomycetes sp. TRN 137	5	-96.2	181.8	98.892
776	Eukaryota	Ascomycota	Dothideomycetes	unclassified (derived from Dothideomycetes)	unclassified (derived from Dothideomycetes)	unclassified (derived from Dothideomycetes)	Dothideomycetes sp. TRN 42	3	-49	99	100
777	Eukaryota	Ascomycota	Dothideomycetes	unclassified (derived from Dothideomycetes)	Venturiaceae	Venturia	Venturia inaequalis	2	-41	83	100
778	Eukaryota	Ascomycota	Dothideomycetes	unclassified (derived from Dothideomycetes)	Venturiaceae	Venturia	Venturia nashicola	4	-47.75	96.75	99.835
779	Eukaryota	Ascomycota	Eurotiomycetes	Chaetothyriales	Herpotrichiellaceae	Capronia	Capronia sp. WUC 102	1	-29	64	100
780	Eukaryota	Ascomycota	Eurotiomycetes	Chaetothyriales	Herpotrichiellaceae	Exophiala	Exophiala pisciphila	7	-73.2857	140.001	99.8474
781	Eukaryota	Ascomycota	Eurotiomycetes	Chaetothyriales	unclassified (derived from Chaetothyriales)	unclassified (derived from Chaetothyriales)	Chaetothyriales sp. TRN475	28	-151.964	274.465	100
782	Eukaryota	Ascomycota	Eurotiomycetes	Chaetothyriales	unclassified (derived from Chaetothyriales)	unclassified (derived from Chaetothyriales)	Chaetothyriales sp. TRN486	4	-34	73	100
783	Eukaryota	Ascomycota	Eurotiomycetes	Chaetothyriales	unclassified (derived from Chaetothyriales)	unclassified (derived from Chaetothyriales)	Chaetothyriales sp. TRN488	3	-52	104	100
784	Eukaryota	Ascomycota	Eurotiomycetes	Eurotiales	Trichocomaceae	Aspergillus	Aspergillus clavatus	15	-96.4667	179.867	99.5032
785	Eukaryota	Ascomycota	Eurotiomycetes	Eurotiales	Trichocomaceae	Aspergillus	Aspergillus kanagawaensis	1	-22	52	100
786	Eukaryota	Ascomycota	Eurotiomycetes	Eurotiales	Trichocomaceae	Aspergillus	Aspergillus oryzae	1	-80	154	98.7
787	Eukaryota	Ascomycota	Eurotiomycetes	Eurotiales	Trichocomaceae	Byssochlamys	Paecilomyces variotii	14	-66.928	130.358	99.304
788	Eukaryota	Ascomycota	Eurotiomycetes	Eurotiales	Trichocomaceae	Emericella	Emericella nidulans	2	-77	149	99.721
789	Eukaryota	Ascomycota	Eurotiomycetes	Eurotiales	Trichocomaceae	Eupenicillium	Eupenicillium egyptiacum	1	-77	145	100
790	Eukaryota	Ascomycota	Eurotiomycetes	Eurotiales	Trichocomaceae	Eurotium	Eurotium rubrum	1	-22	52	100
791	Eukaryota	Ascomycota	Eurotiomycetes	Eurotiales	Trichocomaceae	Neosartorya	Neosartorya fumigata	2	-52	103	100
792	Eukaryota	Ascomycota	Eurotiomycetes	Eurotiales	Trichocomaceae	Penicillium	Penicillium allii	1	-21	52	98.081
793	Eukaryota	Ascomycota	Eurotiomycetes	Eurotiales	Trichocomaceae	Penicillium	Penicillium biourgeianum	1	-99	180	100
794	Eukaryota	Ascomycota	Eurotiomycetes	Eurotiales	Trichocomaceae	Penicillium	Penicillium boreae	1	-31	66	100
795	Eukaryota	Ascomycota	Eurotiomycetes	Eurotiales	Trichocomaceae	Penicillium	Penicillium chrysogenum	5	-82.5996	154.4	100
796	Eukaryota	Ascomycota	Eurotiomycetes	Eurotiales	Trichocomaceae	Penicillium	Penicillium commune	7	-126.714	229.143	100
797	Eukaryota	Ascomycota	Eurotiomycetes	Eurotiales	Trichocomaceae	Penicillium	Penicillium cyclopium	1	-79	151	100
798	Eukaryota	Ascomycota	Eurotiomycetes	Eurotiales	Trichocomaceae	Penicillium	Penicillium marneffei	5	-59	115.4	100
799	Eukaryota	Ascomycota	Eurotiomycetes	Eurotiales	Trichocomaceae	Talaromyces	Talaromyces stipitatus	2	-46.5	95	100
800	Eukaryota	Ascomycota	Eurotiomycetes	Onygenales	Ajellomycetaceae	Ajellomyces	Ajellomyces capsulatus	1	-30	66	100
801	Eukaryota	Ascomycota	Eurotiomycetes	Onygenales	Arthrodermataceae	Arthroderma	Arthroderma benhamiae	7	-64	124	100
802	Eukaryota	Ascomycota	Eurotiomycetes	Onygenales	Arthrodermataceae	Arthroderma	Arthroderma otae	1	-49	98	100
803	Eukaryota	Ascomycota	Eurotiomycetes	Onygenales	Arthrodermataceae	Arthroderma	Arthroderma vanbreuseghemii	2	-33	72	100
804	Eukaryota	Ascomycota	Eurotiomycetes	Onygenales	Gymnoascaceae	Leucothecium	Leucothecium emdenii	1	-29	64	100
805	Eukaryota	Ascomycota	Eurotiomycetes	Onygenales	unclassified (derived from Onygenales)	Paracoccidioides	Paracoccidioides brasiliensis	162	-146.339	264.815	100
806	Eukaryota	Ascomycota	Eurotiomycetes	unclassified (derived from Eurotiomycetes)	unclassified (derived from Eurotiomycetes)	unclassified (derived from Eurotiomycetes)	Chaetothyriomycetidae sp. TRN242	1	-72	140	98.57
807	Eukaryota	Ascomycota	Eurotiomycetes	Verrucariales	Verrucariaceae	Placidium	Placidium lacinulatum	1	-29	64	100
808	Eukaryota	Ascomycota	Lecanoromycetes	Acarosporales	Acarosporaceae	Pleopsidium	Pleopsidium chlorophanum	1	-39	82	100
809	Eukaryota	Ascomycota	Lecanoromycetes	Lecanorales	Caliciaceae	Calicium	Calicium viride	1	-79	151	99.34
810	Eukaryota	Ascomycota	Lecanoromycetes	Lecanorales	Caliciaceae	Cyphelium	Cyphelium tigillare	1	-25	57	100
811	Eukaryota	Ascomycota	Lecanoromycetes	Lecanorales	Lecanoraceae	Lecanora	Lecanora sulphurea	1	-34	73	100
812	Eukaryota	Ascomycota	Lecanoromycetes	Lecanorales	Parmeliaceae	Punctelia	Punctelia rudecta	1	-40	82	100
813	Eukaryota	Ascomycota	Lecanoromycetes	Ostropales	Graphidaceae	Diploschistes	Diploschistes ocellatus	1	-39	81	100
814	Eukaryota	Ascomycota	Lecanoromycetes	Ostropales	Graphidaceae	Glyphis	Glyphis scyphulifera	1	-35	76	100
815	Eukaryota	Ascomycota	Lecanoromycetes	Ostropales	Gyalectaceae	Gyalecta	Gyalecta ulmi	1	-51	103	100
816	Eukaryota	Ascomycota	Lecanoromycetes	Ostropales	Gyalectaceae	Petractis	Petractis luetkemuelleri	1	-44	90	100
817	Eukaryota	Ascomycota	Lecanoromycetes	Ostropales	Stictidaceae	Cryptodiscus	Cryptodiscus foveolaris	1	-24	57	100
818	Eukaryota	Ascomycota	Lecanoromycetes	Peltigerales	Lobariaceae	Lobaria	Lobaria scrobiculata	1	-108	203	99.011
819	Eukaryota	Ascomycota	Lecanoromycetes	Peltigerales	Lobariaceae	Sticta	Sticta fuliginosa	2	-66	128	100
820	Eukaryota	Ascomycota	Lecanoromycetes	Pertusariales	Icmadophilaceae	Dibaeis	Dibaeis baeomyces	1	-33	71	100
821	Eukaryota	Ascomycota	Lecanoromycetes	Pertusariales	Pertusariaceae	Aspicilia	Aspicilia caesiocinerea	4	-49.5	98.25	100
822	Eukaryota	Ascomycota	Lecanoromycetes	Pertusariales	Pertusariaceae	Pertusaria	Pertusaria mesotropa	1	-41	85	100
823	Eukaryota	Ascomycota	Lecanoromycetes	Umbilicariales	Umbilicariaceae	Lasallia	Lasallia pustulata	1	-61	125	99.2
824	Eukaryota	Ascomycota	Lecanoromycetes	Umbilicariales	Umbilicariaceae	Umbilicaria	Umbilicaria muehlenbergii	1	-68	130	100
825	Eukaryota	Ascomycota	Lecanoromycetes	unclassified (derived from Lecanoromycetes)	Fuscideaceae	Maronea	Maronea chilensis	1	-25	58	100
826	Eukaryota	Ascomycota	Lecanoromycetes	unclassified (derived from Lecanoromycetes)	Teloschistaceae	Xanthomendoza	Xanthomendoza fallax	9	-63.111	122.778	99.182
827	Eukaryota	Ascomycota	Lecanoromycetes	unclassified (derived from Lecanoromycetes)	Teloschistaceae	Xanthoria	Xanthoria parietina	1	-57	112	100
828	Eukaryota	Ascomycota	Leotiomycetes	Helotiales	Dermateaceae	Dermea	Dermea acerina	5	-68.6	131.4	99.897
829	Eukaryota	Ascomycota	Leotiomycetes	Helotiales	Helotiaceae	Articulospora	Articulospora tetracladia	10	-53.8	109.3	99.7661
830	Eukaryota	Ascomycota	Leotiomycetes	Helotiales	Helotiaceae	Ascocoryne	Ascocoryne sarcoides	1	-99	184	100
831	Eukaryota	Ascomycota	Leotiomycetes	Helotiales	Helotiaceae	Bisporella	Bisporella citrina	5	-69	132.2	100
832	Eukaryota	Ascomycota	Leotiomycetes	Helotiales	Helotiaceae	Chloroscypha	Chloroscypha enterochroma	129	-142.434	261.055	99.593
833	Eukaryota	Ascomycota	Leotiomycetes	Helotiales	Helotiaceae	Gremmeniella	Gremmeniella abietina	3	-42	87.667	100
834	Eukaryota	Ascomycota	Leotiomycetes	Helotiales	Helotiaceae	Hymenoscyphus	Hymenoscyphus sp. Huhtinen 06/23	18	-85.722	161	100
835	Eukaryota	Ascomycota	Leotiomycetes	Helotiales	Helotiaceae	Meliniomyces	Meliniomyces bicolor	1	-72	140	97.861
836	Eukaryota	Ascomycota	Leotiomycetes	Helotiales	Helotiaceae	Rhizoscyphus	Rhizoscyphus ericae	61	-105.606	195.755	99.8559
837	Eukaryota	Ascomycota	Leotiomycetes	Helotiales	Hyaloscyphaceae	Hyaloscypha	Hyaloscypha albohyalina	3	-54.333	107.667	99.814
838	Eukaryota	Ascomycota	Leotiomycetes	Helotiales	Hyaloscyphaceae	Hyaloscypha	Hyaloscypha vitreola	2	-67	130	100
839	Eukaryota	Ascomycota	Leotiomycetes	Helotiales	Hyaloscyphaceae	Lachnellula	Lachnellula occidentalis	1	-79	150	99.331
840	Eukaryota	Ascomycota	Leotiomycetes	Helotiales	Hyaloscyphaceae	Lachnum	Lachnum abnorme	8	-24.25	57.125	100
841	Eukaryota	Ascomycota	Leotiomycetes	Helotiales	Hyaloscyphaceae	Lachnum	Lachnum virgineum	100	-124.84	228.4	99.584
842	Eukaryota	Ascomycota	Leotiomycetes	Helotiales	Leotiaceae	Leotia	Leotia lubrica	2	-34.5	74	100
843	Eukaryota	Ascomycota	Leotiomycetes	Helotiales	Sclerotiniaceae	Botryotinia	Botryotinia fuckeliana	769	-112.813	209.188	99.549
844	Eukaryota	Ascomycota	Leotiomycetes	Helotiales	Sclerotiniaceae	Botrytis	Botrytis elliptica	1	-79	150	100
845	Eukaryota	Ascomycota	Leotiomycetes	Helotiales	Sclerotiniaceae	Monilinia	Monilinia laxa	11	-66	126	100
846	Eukaryota	Ascomycota	Leotiomycetes	Helotiales	unclassified (derived from Helotiales)	Cadophora	Cadophora finlandica	39	-96.8718	180.769	100
847	Eukaryota	Ascomycota	Leotiomycetes	Helotiales	unclassified (derived from Helotiales)	Phialocephala	Phialocephala dimorphospora	1	-66	127	100
848	Eukaryota	Ascomycota	Leotiomycetes	Helotiales	unclassified (derived from Helotiales)	Phialocephala	Phialocephala fortinii	4	-51.9998	103.25	100
849	Eukaryota	Ascomycota	Leotiomycetes	unclassified (derived from Leotiomycetes)	Cudoniaceae	Spathularia	Spathularia velutipes	5	-47	96	100
850	Eukaryota	Ascomycota	Leotiomycetes	unclassified (derived from Leotiomycetes)	Myxotrichaceae	Geomyces	Geomyces pannorum	22	-92.681	173.637	99.978
851	Eukaryota	Ascomycota	Leotiomycetes	unclassified (derived from Leotiomycetes)	Myxotrichaceae	Myxotrichum	Myxotrichum deflexum	6	-76	144.334	100
852	Eukaryota	Ascomycota	Leotiomycetes	unclassified (derived from Leotiomycetes)	Myxotrichaceae	Oidiodendron	Oidiodendron maius	12	-38.583	81.417	100
853	Eukaryota	Ascomycota	Leotiomycetes	unclassified (derived from Leotiomycetes)	Myxotrichaceae	Pseudogymnoascus	Pseudogymnoascus roseus	1	-67	130	100
854	Eukaryota	Ascomycota	Leotiomycetes	unclassified (derived from Leotiomycetes)	Pseudeurotiaceae	Pseudeurotium	Pseudeurotium zonatum	1	-58	113	100
855	Eukaryota	Ascomycota	Leotiomycetes	unclassified (derived from Leotiomycetes)	Rhytismataceae	Coccomyces	Coccomyces dentatus	1	-53	105	100
856	Eukaryota	Ascomycota	Leotiomycetes	unclassified (derived from Leotiomycetes)	Rhytismataceae	Lophodermium	Lophodermium piceae	3	-98	182	100
857	Eukaryota	Ascomycota	Leotiomycetes	unclassified (derived from Leotiomycetes)	Rhytismataceae	Rhytisma	Rhytisma acerinum	2	-74.5	143	99.725
858	Eukaryota	Ascomycota	Leotiomycetes	unclassified (derived from Leotiomycetes)	unclassified (derived from Leotiomycetes)	Collophora	Collophora paarla	33	-94.212	176.485	99.98
859	Eukaryota	Ascomycota	Leotiomycetes	unclassified (derived from Leotiomycetes)	unclassified (derived from Leotiomycetes)	Rhexocercosporidium	Rhexocercosporidium carotae	1	-56	110	100
860	Eukaryota	Ascomycota	Pezizomycetes	Pezizales	Helvellaceae	Barssia	Barssia oregonensis	2	-36.5	77	100
861	Eukaryota	Ascomycota	Pezizomycetes	Pezizales	Pyronemataceae	Cheilymenia	Cheilymenia stercorea	1	-38	81	100
862	Eukaryota	Ascomycota	Pezizomycetes	Pezizales	Tuberaceae	Tuber	Tuber melanosporum	38	-97.157	182.053	99.51
863	Eukaryota	Ascomycota	Saccharomycetes	Saccharomycetales	Debaryomycetaceae	Debaryomyces	Debaryomyces hansenii	1	-45	92	100
864	Eukaryota	Ascomycota	Saccharomycetes	Saccharomycetales	Lipomycetaceae	Lipomyces	Lipomyces kockii	1	-30	66	100
865	Eukaryota	Ascomycota	Saccharomycetes	Saccharomycetales	Saccharomycetaceae	Pichia	Pichia finlandica	11	-115.909	212.637	100
866	Eukaryota	Ascomycota	Saccharomycetes	Saccharomycetales	Saccharomycetaceae	Pichia	Pichia membranifaciens	1	-92	172	100
867	Eukaryota	Ascomycota	Saccharomycetes	Saccharomycetales	Saccharomycetaceae	Saccharomyces	Saccharomyces paradoxus	1	-79	151	100
868	Eukaryota	Ascomycota	Saccharomycetes	Saccharomycetales	Saccharomycopsidaceae	Ambrosiozyma	Ambrosiozyma ambrosiae	1	-31	68	100
869	Eukaryota	Ascomycota	Saccharomycetes	Saccharomycetales	Trichomonascaceae	Trichomonascus	Trichomonascus ciferrii	1	-42	87	100
870	Eukaryota	Ascomycota	Saccharomycetes	Saccharomycetales	Trichomonascaceae	Wickerhamiella	Wickerhamiella cacticola	1	-39	82	100
871	Eukaryota	Ascomycota	Saccharomycetes	Saccharomycetales	Trichomonascaceae	Zygoascus	Zygoascus tannicolus	1	-57	112	100
872	Eukaryota	Ascomycota	Saccharomycetes	Saccharomycetales	unclassified (derived from Saccharomycetales)	Blastobotrys	Blastobotrys sp. NRRL YB-2290	1	-55	109	100
873	Eukaryota	Ascomycota	Saccharomycetes	Saccharomycetales	unclassified (derived from Saccharomycetales)	Candida	Candida boidinii	1	-56	113	99.121
874	Eukaryota	Ascomycota	Saccharomycetes	Saccharomycetales	unclassified (derived from Saccharomycetales)	Candida	Candida caseinolytica	1	-33	72	100
875	Eukaryota	Ascomycota	Saccharomycetes	Saccharomycetales	unclassified (derived from Saccharomycetales)	Candida	Candida silvicultrix	1	-103	191	100
876	Eukaryota	Ascomycota	Saccharomycetes	Saccharomycetales	unclassified (derived from Saccharomycetales)	Candida	Candida solani	1	-33	73	98.63
877	Eukaryota	Ascomycota	Schizosaccharomycetes	Schizosaccharomycetales	Schizosaccharomycetaceae	Schizosaccharomyces	Schizosaccharomyces japonicus	3	-60.666	118	100
878	Eukaryota	Ascomycota	Sordariomycetes	Chaetosphaeriales	Chaetosphaeriaceae	Chaetosphaeria	Chaetosphaeria spinosa	2	-38.5	80.5	100
879	Eukaryota	Ascomycota	Sordariomycetes	Diaporthales	Valsaceae	Amphiporthe	Amphiporthe hranicensis	1	-25	58	100
880	Eukaryota	Ascomycota	Sordariomycetes	Hypocreales	Clavicipitaceae	Epichloe	Epichloe typhina	1	-29	63	100
881	Eukaryota	Ascomycota	Sordariomycetes	Hypocreales	Clavicipitaceae	Metarhizium	Metarhizium anisopliae	1	-68	131	100
882	Eukaryota	Ascomycota	Sordariomycetes	Hypocreales	Cordycipitaceae	Cordyceps	Beauveria bassiana	3	-62	121	100
883	Eukaryota	Ascomycota	Sordariomycetes	Hypocreales	Cordycipitaceae	Lecanicillium	Lecanicillium psalliotae	2	-28	62.5	100
884	Eukaryota	Ascomycota	Sordariomycetes	Hypocreales	Hypocreaceae	Hypocrea	Hypocrea americana	11	-73.181	138.819	100
885	Eukaryota	Ascomycota	Sordariomycetes	Hypocreales	Hypocreaceae	Hypocrea	Hypocrea citrina	1	-102	188	100
886	Eukaryota	Ascomycota	Sordariomycetes	Hypocreales	Hypocreaceae	Hypocrea	Hypocrea jecorina	45	-84.422	158.712	99.69
887	Eukaryota	Ascomycota	Sordariomycetes	Hypocreales	Hypocreaceae	Hypocrea	Hypocrea koningii	6	-110.667	203.333	100
888	Eukaryota	Ascomycota	Sordariomycetes	Hypocreales	Hypocreaceae	Hypocrea	Hypocrea rufa	29	-110.31	201.379	99.9492
889	Eukaryota	Ascomycota	Sordariomycetes	Hypocreales	Hypocreaceae	Hypocrea	Hypocrea viridescens	1	-93	171	100
890	Eukaryota	Ascomycota	Sordariomycetes	Hypocreales	Hypocreaceae	Hypomyces	Hypomyces polyporinus	2	-80	151	100
891	Eukaryota	Ascomycota	Sordariomycetes	Hypocreales	Hypocreaceae	Sphaerostilbella	Sphaerostilbella aureonitens	8	-133.125	241	100
892	Eukaryota	Ascomycota	Sordariomycetes	Hypocreales	Hypocreaceae	Trichoderma	Trichoderma atroviride	3	-99	182	100
893	Eukaryota	Ascomycota	Sordariomycetes	Hypocreales	Hypocreaceae	Trichoderma	Trichoderma viride	7	-113.429	206.143	100
894	Eukaryota	Ascomycota	Sordariomycetes	Hypocreales	Nectriaceae	Gibberella	Gibberella zeae	1	-150	270	100
895	Eukaryota	Ascomycota	Sordariomycetes	Hypocreales	Nectriaceae	Nectria	Nectria haematococca	15	-45.5329	92.2005	99.912
896	Eukaryota	Ascomycota	Sordariomycetes	Hypocreales	Nectriaceae	Neonectria	Neonectria radicicola	2	-47	96	100
897	Eukaryota	Ascomycota	Sordariomycetes	Hypocreales	Ophiocordycipitaceae	Elaphocordyceps	Elaphocordyceps ophioglossoides	1	-71	138	100
898	Eukaryota	Ascomycota	Sordariomycetes	Hypocreales	Ophiocordycipitaceae	Haptocillium	Haptocillium sinense	1	-51	100	100
899	Eukaryota	Ascomycota	Sordariomycetes	Hypocreales	Ophiocordycipitaceae	Ophiocordyceps	Ophiocordyceps sinensis	3	-49.333	98.667	100
900	Eukaryota	Ascomycota	Sordariomycetes	Hypocreales	unclassified (derived from Hypocreales)	Fusarium	Fusarium solani	1	-20	50	100
901	Eukaryota	Ascomycota	Sordariomycetes	Hypocreales	unclassified (derived from Hypocreales)	Myrothecium	Myrothecium verrucaria	1	-141	254	100
902	Eukaryota	Ascomycota	Sordariomycetes	Magnaporthales	Magnaporthaceae	Magnaporthe	Magnaporthe oryzae	3	-25.666	59	100
903	Eukaryota	Ascomycota	Sordariomycetes	Magnaporthales	Magnaporthaceae	Phialophora	Phialophora alba	7	-64.571	125.858	99.64
904	Eukaryota	Ascomycota	Sordariomycetes	Magnaporthales	Magnaporthaceae	Phialophora	Phialophora europaea	3	-34.333	73.334	100
905	Eukaryota	Ascomycota	Sordariomycetes	Microascales	Microascaceae	Scedosporium	Scedosporium apiospermum	6	-30.166	66.834	100
906	Eukaryota	Ascomycota	Sordariomycetes	Ophiostomatales	Ophiostomataceae	Sporothrix	Sporothrix schenckii	3	-38.333	81.334	99.464
907	Eukaryota	Ascomycota	Sordariomycetes	Phyllachorales	unclassified (derived from Phyllachorales)	Verticillium	Verticillium albo-atrum	1	-39	80	100
908	Eukaryota	Ascomycota	Sordariomycetes	Sordariales	Chaetomiaceae	Chaetomium	Chaetomium globosum	1	-79	151	99.34
909	Eukaryota	Ascomycota	Sordariomycetes	Sordariales	Lasiosphaeriaceae	Bombardia	Bombardia bombarda	1	-40	83	100
910	Eukaryota	Ascomycota	Sordariomycetes	Sordariales	Lasiosphaeriaceae	Lasiosphaeria	Lasiosphaeria ovina	1	-41	85	100
911	Eukaryota	Ascomycota	Sordariomycetes	Sordariales	Sordariaceae	Neurospora	Neurospora crassa	1	-28	62	100
912	Eukaryota	Ascomycota	Sordariomycetes	Sordariales	Sordariaceae	Sordaria	Sordaria macrospora	428	-35.95	75.393	99.999
913	Eukaryota	Ascomycota	Sordariomycetes	unclassified (derived from Sordariomycetes)	Glomerellaceae	Colletotrichum	Colletotrichum coccodes	10	-33	72	100
914	Eukaryota	Ascomycota	Sordariomycetes	unclassified (derived from Sordariomycetes)	Glomerellaceae	Glomerella	Glomerella graminicola	6	-56.3333	111	100
915	Eukaryota	Ascomycota	Sordariomycetes	Xylariales	Xylariaceae	Annulohypoxylon	Annulohypoxylon multiforme	2	-57	114	100
916	Eukaryota	Ascomycota	Sordariomycetes	Xylariales	Xylariaceae	Xylaria	Xylaria hypoxylon	1	-24	56	100
917	Eukaryota	Ascomycota	unclassified (derived from Ascomycota)	unclassified (derived from Ascomycota)	Thelenellaceae	Chromatochlamys	Chromatochlamys muscorum	1	-54	106	100
918	Eukaryota	Ascomycota	unclassified (derived from Ascomycota)	unclassified (derived from Ascomycota)	unclassified (derived from Ascomycota)	Coniosporium	Coniosporium apollinis	1	-27	61	100
919	Eukaryota	Ascomycota	unclassified (derived from Ascomycota)	unclassified (derived from Ascomycota)	unclassified (derived from Ascomycota)	Coniosporium	Coniosporium uncinatum	1	-67	129	100
920	Eukaryota	Ascomycota	unclassified (derived from Ascomycota)	unclassified (derived from Ascomycota)	unclassified (derived from Ascomycota)	Fonsecaea	Fonsecaea monophora	3	-21.333	51.667	100
921	Eukaryota	Ascomycota	unclassified (derived from Ascomycota)	unclassified (derived from Ascomycota)	unclassified (derived from Ascomycota)	Fonsecaea	Fonsecaea pedrosoi	1	-38	80	100
922	Eukaryota	Ascomycota	unclassified (derived from Ascomycota)	unclassified (derived from Ascomycota)	unclassified (derived from Ascomycota)	Phoma	Phoma clematidina	5	-131.6	238	100
923	Eukaryota	Ascomycota	unclassified (derived from Ascomycota)	unclassified (derived from Ascomycota)	unclassified (derived from Ascomycota)	Phoma	Phoma herbarum	2	-69.5	133	99.285
924	Eukaryota	Ascomycota	unclassified (derived from Ascomycota)	unclassified (derived from Ascomycota)	unclassified (derived from Ascomycota)	Phoma	Phoma negriana	5	-132.2	238.2	100
925	Eukaryota	Ascomycota	unclassified (derived from Ascomycota)	unclassified (derived from Ascomycota)	unclassified (derived from Ascomycota)	Symbiotaphrina	Symbiotaphrina buchneri	16	-26.437	59.688	100
926	Eukaryota	Ascomycota	unclassified (derived from Ascomycota)	unclassified (derived from Ascomycota)	unclassified (derived from Ascomycota)	Symbiotaphrina	Symbiotaphrina kochii	23	-96.913	182.653	99.158
927	Eukaryota	Ascomycota	unclassified (derived from Ascomycota)	unclassified (derived from Ascomycota)	unclassified (derived from Ascomycota)	Thermomyces	Thermomyces lanuginosus	2	-75	143	99.301
928	Eukaryota	Bacillariophyta	Bacillariophyceae	Naviculales	Phaeodactylaceae	Phaeodactylum	Phaeodactylum tricornutum	1	-30	67	100
929	Eukaryota	Bacillariophyta	Coscinodiscophyceae	Eupodiscales	Eupodiscaceae	Odontella	Odontella sinensis	1	-124	228	99.56
930	Eukaryota	Bacillariophyta	Coscinodiscophyceae	unclassified (derived from Coscinodiscophyceae)	Thalassiosiraceae	Thalassiosira	Thalassiosira pseudonana	2	-63.5	122.5	100
931	Eukaryota	Basidiomycota	Agaricomycetes	Agaricales	Amanitaceae	Amanita	Amanita subjunquillea	1	-54	108	100
932	Eukaryota	Basidiomycota	Agaricomycetes	Agaricales	Bolbitiaceae	Bolbitius	Bolbitius vitellinus	1	-43	88	100
933	Eukaryota	Basidiomycota	Agaricomycetes	Agaricales	Clavariaceae	Clavaria	Clavaria zollingeri	1	-59	117	100
934	Eukaryota	Basidiomycota	Agaricomycetes	Agaricales	Entolomataceae	Clitopilus	Clitopilus geminus	1	-91	172	99.42
935	Eukaryota	Basidiomycota	Agaricomycetes	Agaricales	Nidulariaceae	Nidula	Nidula niveotomentosa	1	-35	75	100
936	Eukaryota	Basidiomycota	Agaricomycetes	Agaricales	Strophariaceae	Tubaria	Tubaria hiemalis	1	-40	84	100
937	Eukaryota	Basidiomycota	Agaricomycetes	Agaricales	Tricholomataceae	Laccaria	Laccaria bicolor	1	-22	53	100
938	Eukaryota	Basidiomycota	Agaricomycetes	Agaricales	Tricholomataceae	Megacollybia	Megacollybia platyphylla	1	-49	99	100
939	Eukaryota	Basidiomycota	Agaricomycetes	Agaricales	Tricholomataceae	Rhodocollybia	Rhodocollybia maculata	1	-59	118	99.151
940	Eukaryota	Basidiomycota	Agaricomycetes	Agaricales	Tricholomataceae	Tricholoma	Tricholoma matsutake	5	-78.4	151	99.662
941	Eukaryota	Basidiomycota	Agaricomycetes	Agaricales	Tricholomataceae	Tricholomopsis	Tricholomopsis decora	1	-43	88	100
942	Eukaryota	Basidiomycota	Agaricomycetes	Agaricales	unclassified (derived from Agaricales)	Inocybe	Inocybe maculata	1	-75	146	98.63
943	Eukaryota	Basidiomycota	Agaricomycetes	Agaricales	unclassified (derived from Agaricales)	Mallocybe	Mallocybe dulcamara	1	-64	125	100
944	Eukaryota	Basidiomycota	Agaricomycetes	Amylocorticiales	Amylocorticiaceae	Anomoloma	Anomoloma albolutescens	2	-24	55.5	100
945	Eukaryota	Basidiomycota	Agaricomycetes	Boletales	Boletaceae	Sclerogaster	Sclerogaster sp. KH-NZ06-209	1	-24	57	100
946	Eukaryota	Basidiomycota	Agaricomycetes	Boletales	Paxillaceae	Paxillus	Paxillus vernalis	1	-42	87	100
947	Eukaryota	Basidiomycota	Agaricomycetes	Boletales	Serpulaceae	Serpula	Serpula himantioides	1	-31	69	100
948	Eukaryota	Basidiomycota	Agaricomycetes	Boletales	Serpulaceae	Serpula	Serpula similis	1	-33	72	100
949	Eukaryota	Basidiomycota	Agaricomycetes	Boletales	Suillaceae	Suillus	Suillus pictus	1	-61	118	100
950	Eukaryota	Basidiomycota	Agaricomycetes	Cantharellales	Cantharellaceae	Craterellus	Craterellus tubaeformis	1	-23	54	100
951	Eukaryota	Basidiomycota	Agaricomycetes	Cantharellales	Tulasnellaceae	Tulasnella	Tulasnella violea	1	-29	65	100
952	Eukaryota	Basidiomycota	Agaricomycetes	Hymenochaetales	Hymenochaetaceae	Phaeolus	Phaeolus schweinitzii	1	-77	146	99.32
953	Eukaryota	Basidiomycota	Agaricomycetes	Jaapiales	Jaapiaceae	Jaapia	Jaapia argillacea	1	-26	59	100
954	Eukaryota	Basidiomycota	Agaricomycetes	Polyporales	Coriolaceae	Antrodia	Antrodia juniperina	1	-78	148	100
955	Eukaryota	Basidiomycota	Agaricomycetes	Polyporales	Coriolaceae	Donkioporia	Donkioporia expansa	2	-50.5	101	100
956	Eukaryota	Basidiomycota	Agaricomycetes	Polyporales	Coriolaceae	Trametes	Trametes versicolor	2	-107	197	100
957	Eukaryota	Basidiomycota	Agaricomycetes	Polyporales	Ganodermataceae	Ganoderma	Ganoderma lucidum	5	-71.6	137	100
958	Eukaryota	Basidiomycota	Agaricomycetes	Polyporales	Lachnocladiaceae	Scytinostroma	Scytinostroma alutum	1	-26	60	100
959	Eukaryota	Basidiomycota	Agaricomycetes	Polyporales	Polyporaceae	Lignosus	Lignosus rhinocerus	2	-75.5	144.5	100
960	Eukaryota	Basidiomycota	Agaricomycetes	Polyporales	Polyporaceae	Polyporus	Polyporus dictyopus	1	-23	55	100
961	Eukaryota	Basidiomycota	Agaricomycetes	Polyporales	Polyporaceae	Polyporus	Polyporus varius	2	-29	64.5	100
962	Eukaryota	Basidiomycota	Agaricomycetes	Russulales	Meruliaceae	Ceraceomyces	Ceraceomyces borealis	1	-24	55	100
963	Eukaryota	Basidiomycota	Agaricomycetes	Russulales	Meruliaceae	Climacodon	Climacodon septentrionalis	1	-68	130	100
964	Eukaryota	Basidiomycota	Agaricomycetes	Russulales	Russulaceae	Russula	Russula ochroleuca	2	-30	66	100
965	Eukaryota	Basidiomycota	Agaricomycetes	Sebacinales	Sebacinaceae	Piriformospora	Piriformospora indica	3	-48.666	98.334	99.714
966	Eukaryota	Basidiomycota	Agaricomycetes	Sebacinales	Sebacinaceae	Sebacina	Sebacina incrustans	2	-42.5	87	100
967	Eukaryota	Basidiomycota	Dacrymycetes	Dacrymycetales	Dacrymycetaceae	Calocera	Calocera viscosa	2	-85.5	161	100
968	Eukaryota	Basidiomycota	Entorrhizomycetes	Entorrhizales	Entorrhizaceae	Entorrhiza	Entorrhiza casparyana	1	-74	144	99.31
969	Eukaryota	Basidiomycota	Exobasidiomycetes	Malasseziales	Malasseziaceae	Malassezia	Malassezia restricta	2	-73.5	139.5	100
970	Eukaryota	Basidiomycota	Exobasidiomycetes	Tilletiales	Tilletiaceae	Tilletia	Tilletia controversa	1	-51	101	100
971	Eukaryota	Basidiomycota	Tremellomycetes	Tremellales	Tremellaceae	Filobasidiella	Cryptococcus neoformans	2	-49.5	100	100
972	Eukaryota	Basidiomycota	Tremellomycetes	Tremellales	Tremellaceae	Tremella	Tremella mesenterica	1	-122	223	100
973	Eukaryota	Basidiomycota	Tremellomycetes	Tremellales	unclassified (derived from Tremellales)	Cryptococcus	Cryptococcus laurentii	1	-79	151	99.34
974	Eukaryota	Basidiomycota	unclassified (derived from Basidiomycota)	unclassified (derived from Basidiomycota)	unclassified (derived from Basidiomycota)	Jaculispora	Jaculispora submersa	1	-29	65	100
975	Eukaryota	Blastocladiomycota	Blastocladiomycetes	Blastocladiales	Blastocladiaceae	Microallomyces	Microallomyces sp. CR74	1	-41	85	100
976	Eukaryota	Brachiopoda	Lingulata	Lingulida	Lingulidae	Glottidia	Glottidia pyramidata	1	-33	72	100
977	Eukaryota	Bryozoa	Phylactolaemata	unclassified (derived from Phylactolaemata)	Pectinatellidae	Pectinatella	Pectinatella magnifica	1	-40	82	100
978	Eukaryota	Chlorophyta	Chlorophyceae	Chaetophorales	Chaetophoraceae	Coccobotrys	Coccobotrys verrucariae	1	-86	161	100
979	Eukaryota	Chlorophyta	Chlorophyceae	Chlamydomonadales	Chlamydomonadaceae	Carteria	Carteria lunzensis	1	-25	58	100
980	Eukaryota	Chlorophyta	Chlorophyceae	Chlamydomonadales	Chlamydomonadaceae	Carteria	Carteria radiosa	1	-44	90	100
981	Eukaryota	Chlorophyta	Chlorophyceae	Chlamydomonadales	Chlamydomonadaceae	Chlamydomonas	Chlamydomonas applanata	4	-49	98	100
982	Eukaryota	Chlorophyta	Chlorophyceae	Chlamydomonadales	Chlamydomonadaceae	Chlamydomonas	Chlamydomonas parkeae	1	-44	91	100
983	Eukaryota	Chlorophyta	Chlorophyceae	Chlamydomonadales	Chlamydomonadaceae	Chlamydomonas	Chlamydomonas pitschmannii	1	-32	70	100
984	Eukaryota	Chlorophyta	Chlorophyceae	Chlamydomonadales	Chlamydomonadaceae	Chlamydomonas	Chlamydomonas reinhardtii	2	-25.5	58.5	100
985	Eukaryota	Chlorophyta	Chlorophyceae	Chlamydomonadales	Chlamydomonadaceae	Chloromonas	Chloromonas serbinowi	1	-66	128	100
986	Eukaryota	Chlorophyta	Chlorophyceae	Chlamydomonadales	Chlamydomonadaceae	Lobochlamys	Lobochlamys segnis	1	-25	57	100
987	Eukaryota	Chlorophyta	Chlorophyceae	Chlamydomonadales	Chlamydomonadaceae	Oogamochlamys	Oogamochlamys gigantea	4	-23	54	100
988	Eukaryota	Chlorophyta	Chlorophyceae	Sphaeropleales	Hydrodictyaceae	Hydrodictyon	Hydrodictyon reticulatum	3	-40.333	83.667	100
989	Eukaryota	Chlorophyta	Chlorophyceae	Sphaeropleales	Hydrodictyaceae	Stauridium	Stauridium tetras	1	-20	50	100
990	Eukaryota	Chlorophyta	Chlorophyceae	Sphaeropleales	unclassified (derived from Sphaeropleales)	Bracteacoccus	Bracteacoccus giganteus	1	-54	109	99.081
991	Eukaryota	Chlorophyta	Prasinophyceae	Chlorodendrales	Chlorodendraceae	Tetraselmis	Tetraselmis striata	1	-27	60	100
992	Eukaryota	Chlorophyta	Prasinophyceae	Mamiellales	unclassified (derived from Mamiellales)	Crustomastix	Crustomastix stigmatica	10	-39.5	82.1	100
993	Eukaryota	Chlorophyta	Prasinophyceae	Mamiellales	unclassified (derived from Mamiellales)	Micromonas	Micromonas pusilla	4	-32.7498	71.2502	100
994	Eukaryota	Chlorophyta	Prasinophyceae	Pseudoscourfieldiales	Pycnococcaceae	Nephroselmis	Nephroselmis olivacea	10	-33.3998	72.0004	100
995	Eukaryota	Chlorophyta	Prasinophyceae	Pseudoscourfieldiales	Pycnococcaceae	Pseudoscourfieldia	Pseudoscourfieldia marina	1	-21	50	100
996	Eukaryota	Chlorophyta	Trebouxiophyceae	Chlorellales	Chlorellaceae	Chlorella	Chlorella vulgaris	2	-27	62	100
997	Eukaryota	Chlorophyta	Trebouxiophyceae	Microthamniales	unclassified (derived from Microthamniales)	Trebouxia	Trebouxia suecica	1	-38	80	100
998	Eukaryota	Chlorophyta	Trebouxiophyceae	unclassified (derived from Trebouxiophyceae)	unclassified (derived from Trebouxiophyceae)	Neochloris	Neochloris vigensis	1	-44	90	100
999	Eukaryota	Chordata	Ascidiacea	Enterogona	Cionidae	Ciona	Ciona savignyi	1	-21	51	100
1000	Eukaryota	Chordata	Mammalia	Carnivora	Canidae	Canis	Canis lupus	646	-29.905	67.321	100
1001	Eukaryota	Chordata	Mammalia	Primates	Hominidae	Gorilla	Gorilla gorilla	3	-92	167.667	100
1002	Eukaryota	Chordata	Mammalia	Primates	Hominidae	Homo	Homo sapiens	25	-65.3999	126.241	99.6249
1003	Eukaryota	Chordata	Mammalia	Rodentia	Heteromyidae	Dipodomys	Dipodomys ordii	1	-91	169	100
1004	Eukaryota	Chordata	Mammalia	Rodentia	Muridae	Mus	Mus musculus	4	-51.75	104	99.6453
1005	Eukaryota	Chordata	Mammalia	Rodentia	Muridae	Rattus	Rattus norvegicus	1	-124	222	100
1006	Eukaryota	Chytridiomycota	Chytridiomycetes	Chytridiales	Synchytriaceae	Synchytrium	Synchytrium macrosporum	3	-28	64	100
1007	Eukaryota	Chytridiomycota	Chytridiomycetes	Chytridiales	unclassified (derived from Chytridiales)	Batrachochytrium	Batrachochytrium dendrobatidis	2	-37.5	80	99.181
1008	Eukaryota	Chytridiomycota	Chytridiomycetes	Cladochytriales	Cladochytriaceae	Cladochytrium	Cladochytrium replicatum	1	-31	68	100
1009	Eukaryota	Chytridiomycota	Chytridiomycetes	Cladochytriales	Cladochytriaceae	Polychytrium	Polychytrium aggregatum	6	-32.333	70.334	100
1010	Eukaryota	Chytridiomycota	Chytridiomycetes	Rhizophydiales	Rhizophydiaceae	Rhizophydium	Rhizophydium sphaerotheca	1	-23	54	100
1011	Eukaryota	Chytridiomycota	Chytridiomycetes	Rhizophydiales	Terramycetaceae	Boothiomyces	Boothiomyces macroporosum	1	-35	75	100
1012	Eukaryota	Chytridiomycota	Chytridiomycetes	Spizellomycetales	Olpidiaceae	Olpidium	Olpidium brassicae	1	-20	50	100
1013	Eukaryota	Chytridiomycota	Chytridiomycetes	Spizellomycetales	Spizellomycetaceae	Gaertneriomyces	Gaertneriomyces semiglobifer	2	-95	177.5	100
1014	Eukaryota	Chytridiomycota	Chytridiomycetes	Spizellomycetales	Spizellomycetaceae	Rhizophlyctis	Rhizophlyctis harderi	1	-104	192	100
1015	Eukaryota	Chytridiomycota	Chytridiomycetes	Spizellomycetales	Spizellomycetaceae	Rhizophlyctis	Rhizophlyctis rosea	3	-48	97	100
1016	Eukaryota	Chytridiomycota	Chytridiomycetes	Spizellomycetales	unclassified (derived from Spizellomycetales)	Rozella	Rozella allomycis	1	-39	82	100
1017	Eukaryota	Chytridiomycota	Chytridiomycetes	Spizellomycetales	unclassified (derived from Spizellomycetales)	Rozella	Rozella sp. JEL347	1	-27	61	100
1018	Eukaryota	Cnidaria	Anthozoa	Scleractinia	Pocilloporidae	Pocillopora	Pocillopora eydouxi	21	-34.714	74.572	100
1019	Eukaryota	Cnidaria	Hydrozoa	Siphonophora	Agalmatidae	Halistemma	Halistemma rubrum	3	-31	68	100
1020	Eukaryota	Cnidaria	Hydrozoa	Siphonophora	Forskaliidae	Forskalia	Forskalia edwardsi	1	-35	77	97.401
1021	Eukaryota	Cnidaria	Hydrozoa	Trachylina	Halicreatidae	Botrynema	Botrynema brucei	1	-27	62	100
1022	Eukaryota	Cnidaria	Hydrozoa	Trachylina	unclassified (derived from Trachylina)	Tetraplatia	Tetraplatia volitans	1	-22	53	100
1023	Eukaryota	Ctenophora	unclassified (derived from Ctenophora)	Lobata	Bolinopsidae	Mnemiopsis	Mnemiopsis leidyi	1	-60	119	99.161
1024	Eukaryota	Echinodermata	Asteroidea	Velatida	Pterasteridae	Pteraster	Pteraster tesselatus	1	-27	60	100
1025	Eukaryota	Euglenida	unclassified (derived from Euglenida)	Euglenales	unclassified (derived from Euglenales)	Euglena	Euglena stellata	1	-30	66	100
1026	Eukaryota	Euglenida	unclassified (derived from Euglenida)	Euglenales	unclassified (derived from Euglenales)	Phacus	Phacus similis	1	-27	60	100
1027	Eukaryota	Glomeromycota	Glomeromycetes	Archaeosporales	Geosiphonaceae	Geosiphon	Geosiphon pyriformis	2	-40.5	84.5	100
1028	Eukaryota	Glomeromycota	Glomeromycetes	Glomerales	Glomeraceae	Glomus	Glomus intraradices	6	-42.6667	87.6668	100
1029	Eukaryota	Glomeromycota	Glomeromycetes	Paraglomerales	Paraglomeraceae	Paraglomus	Paraglomus occultum	7	-53.285	106	100
1030	Eukaryota	Mollusca	Bivalvia	Mytiloida	Mytilidae	Mytilus	Mytilus edulis	1	-23	54	100
1031	Eukaryota	Mollusca	Bivalvia	Pectinoida	Pectinidae	Excellichlamys	Excellichlamys spectabilis	2	-23	55	100
1032	Eukaryota	Mollusca	Bivalvia	Pterioida	Isognomonidae	Isognomon	Isognomon legumen	1	-38	80	100
1033	Eukaryota	Mollusca	Gastropoda	unclassified (derived from Gastropoda)	Batillariidae	Batillaria	Batillaria attramentaria	1	-36	77	100
1034	Eukaryota	Nematoda	Chromadorea	Rhabditida	Bunonematidae	Bunonema	Bunonema reticulatum	3	-58.333	113.334	100
1035	Eukaryota	Nematoda	Chromadorea	Rhabditida	Panagrolaimidae	Panagrolaimus	Panagrolaimus detritophagus	1	-21	51	100
1036	Eukaryota	Nematoda	Chromadorea	Rhabditida	Protostrongylidae	Parelaphostrongylus	Parelaphostrongylus odocoilei	1	-36	76	100
1037	Eukaryota	Nematoda	Chromadorea	Rhabditida	Rhabditidae	Caenorhabditis	Caenorhabditis elegans	1	-79	149	100
1038	Eukaryota	Nematoda	Chromadorea	Rhabditida	Rhabditidae	Caenorhabditis	Caenorhabditis remanei	12	-29.916	65.917	100
1039	Eukaryota	Nematoda	Chromadorea	Rhabditida	Rhabditidae	Oscheius	Oscheius myriophila	1	-38	79	100
1040	Eukaryota	Nematoda	Chromadorea	Rhabditida	Rhabditidae	Rhabditis	Rhabditis blumi	1	-23	55	100
1041	Eukaryota	Nematoda	Chromadorea	Rhabditida	Rhabditidae	Teratorhabditis	Teratorhabditis palmarum	2	-108	198	100
1042	Eukaryota	Nematoda	Chromadorea	Spirurida	Gongylonematidae	Gongylonema	Gongylonema pulchrum	2	-31	68.5	100
1043	Eukaryota	Nematoda	Chromadorea	Tylenchida	Heteroderidae	Heterodera	Heterodera glycines	2	-63.5	123	100
1044	Eukaryota	Nematoda	Chromadorea	Tylenchida	Meloidogynidae	Meloidogyne	Meloidogyne artiellia	3	-49	98.667	100
1045	Eukaryota	Nematoda	Chromadorea	Tylenchida	Pratylenchidae	Pratylenchus	Pratylenchus penetrans	1	-29	64	100
1046	Eukaryota	Nematomorpha	Gordioida	Gordea	Gordiidae	Gordius	Gordius aquaticus	1	-30	67	100
1047	Eukaryota	Placozoa	unclassified (derived from Placozoa)	unclassified (derived from Placozoa)	unclassified (derived from Placozoa)	Trichoplax	Trichoplax adhaerens	1	-30	66	100
1048	Eukaryota	Platyhelminthes	Trematoda	Strigeidida	Schistosomatidae	Griphobilharzia	Griphobilharzia amoena	1	-27	62	100
1049	Eukaryota	Platyhelminthes	Trematoda	Strigeidida	Schistosomatidae	Schistosoma	Schistosoma mansoni	1	-44	90	100
1050	Eukaryota	Platyhelminthes	Turbellaria	Polycladida	Stylochidae	Stylochus	Stylochus zebra	1	-33	71	100
1051	Eukaryota	Platyhelminthes	Turbellaria	Tricladida	Dugesiidae	Schmidtea	Schmidtea mediterranea	1	-48	98	100
1052	Eukaryota	Porifera	Demospongiae	Hadromerida	Chondrillidae	Chondrosia	Chondrosia sp. UCMPWC1004	1	-30	67	100
1053	Eukaryota	Porifera	Demospongiae	Haplosclerida	Niphatidae	Amphimedon	Amphimedon queenslandica	2	-28	62.5	100
1054	Eukaryota	Priapulida	unclassified (derived from Priapulida)	unclassified (derived from Priapulida)	Priapulidae	Halicryptus	Halicryptus spinulosus	1	-63	123	99.191
1055	Eukaryota	Rotifera	Bdelloidea	Adinetida	Adinetidae	Adineta	Adineta vaga	15	-66.8664	129.8	99.9312
1056	Eukaryota	Rotifera	Bdelloidea	Philodinida	Philodinidae	Dissotrocha	Dissotrocha macrostyla	2	-71	137	100
1057	Eukaryota	Rotifera	Bdelloidea	Philodinida	Philodinidae	Philodina	Philodina roseola	2	-57	116	99.725
1058	Eukaryota	Rotifera	Bdelloidea	unclassified (derived from Bdelloidea)	unclassified (derived from Bdelloidea)	Rotaria	Rotaria magnacalcarata	2	-71.5	137.5	99.76
1059	Eukaryota	Rotifera	Bdelloidea	unclassified (derived from Bdelloidea)	unclassified (derived from Bdelloidea)	Rotaria	Rotaria tardigrada	2	-37.5	79.5	100
1060	Eukaryota	Rotifera	Monogononta	Ploimida	Brachionidae	Brachionus	Brachionus patulus	1	-63	122	100
1061	Eukaryota	Streptophyta	Andreaeobryopsida	Andreaeobryales	Andreaeobryaceae	Andreaeobryum	Andreaeobryum macrosporum	21	-124.952	228.858	99.559
1062	Eukaryota	Streptophyta	Andreaeopsida	Andreaeales	Andreaeaceae	Andreaea	Andreaea nivalis	209	-135.679	246.225	99.744
1063	Eukaryota	Streptophyta	Andreaeopsida	Andreaeales	Andreaeaceae	Andreaea	Andreaea rothii	2	-25	57	100
1064	Eukaryota	Streptophyta	Anthocerotopsida	Anthocerotales	Anthocerotaceae	Anthoceros	Anthoceros formosae	3	-89.333	167	99.76
1065	Eukaryota	Streptophyta	Anthocerotopsida	Dendrocerotales	Dendrocerotaceae	Nothoceros	Nothoceros aenigmaticus	66	-39.181	80.985	100
1066	Eukaryota	Streptophyta	Anthocerotopsida	Notothyladales	Notothyladaceae	Notothylas	Notothylas breutelii	1	-25	58	100
1067	Eukaryota	Streptophyta	Bryopsida	Aulacomniales	Aulacomniaceae	Aulacomnium	Aulacomnium palustre	1	-28	63	100
1068	Eukaryota	Streptophyta	Bryopsida	Bryales	Bryaceae	Imbribryum	Imbribryum blandum	1	-51	102	100
1069	Eukaryota	Streptophyta	Bryopsida	Dicranales	Leucobryaceae	Leucobryum	Leucobryum glaucum	26	-100	185	100
1070	Eukaryota	Streptophyta	Bryopsida	Dicranales	Leucobryaceae	Leucobryum	Leucobryum sp. Vanderpoorten s.n.	2	-29.5	65.5	100
1071	Eukaryota	Streptophyta	Bryopsida	Diphysciales	Diphysciaceae	Diphyscium	Diphyscium foliosum	722	-154.027	277.337	99.619
1072	Eukaryota	Streptophyta	Bryopsida	Funariales	Funariaceae	Physcomitrella	Physcomitrella patens	53	-37.7735	79.2648	100
1073	Eukaryota	Streptophyta	Bryopsida	Grimmiales	Ptychomitriaceae	Ptychomitrium	Ptychomitrium incurvum	1	-31	68	100
1074	Eukaryota	Streptophyta	Bryopsida	Hypnales	Amblystegiaceae	Drepanocladus	Drepanocladus polygamus	136	-39.47	82.295	100
1075	Eukaryota	Streptophyta	Bryopsida	Hypnales	Amblystegiaceae	Hygrohypnum	Hygrohypnum ochraceum	172	-64.941	126.338	99.21
1076	Eukaryota	Streptophyta	Bryopsida	Hypnales	Climaciaceae	Climacium	Climacium dendroides	15	-110.2	202.467	99.551
1077	Eukaryota	Streptophyta	Bryopsida	Hypnales	Entodontaceae	Mesonodon	Mesonodon flavescens	2	-28	62	100
1078	Eukaryota	Streptophyta	Bryopsida	Hypnales	Hypnaceae	Hypnum	Hypnum imponens	1	-49	99	100
1079	Eukaryota	Streptophyta	Bryopsida	Pottiales	Pottiaceae	Tortella	Tortella arctica	3	-63	123	99.191
1080	Eukaryota	Streptophyta	Bryopsida	Splachnales	Meesiaceae	Leptobryum	Leptobryum pyriforme	106	-81.113	153.67	99.888
1081	Eukaryota	Streptophyta	Charophyceae	Charales	Characeae	Chara	Chara globularis	1	-35	74	100
1082	Eukaryota	Streptophyta	Chlorokybophyceae	Chlorokybales	Chlorokybaceae	Chlorokybus	Chlorokybus atmophyticus	2	-27	61.5	100
1083	Eukaryota	Streptophyta	Coniferopsida	Coniferales	Pinaceae	Pinus	Pinus canariensis	1	-114	209	100
1084	Eukaryota	Streptophyta	Coniferopsida	Coniferales	Pinaceae	Pinus	Pinus krempfii	1	-146	261	100
1085	Eukaryota	Streptophyta	Coniferopsida	Coniferales	Podocarpaceae	Dacrydium	Dacrydium pierrei	1	-105	198	98.99
1086	Eukaryota	Streptophyta	Coniferopsida	Coniferales	Podocarpaceae	Phyllocladus	Phyllocladus aspleniifolius	1	-52	104	100
1087	Eukaryota	Streptophyta	Cycadopsida	Cycadales	Cycadaceae	Cycas	Cycas taitungensis	90	-22	52	100
1088	Eukaryota	Streptophyta	Gnetopsida	Gnetales	Gnetaceae	Gnetum	Gnetum gnemon	2	-28	63	100
1089	Eukaryota	Streptophyta	Isoetopsida	Selaginellales	Selaginellaceae	Selaginella	Selaginella lepidophylla	3	-25.666	59	100
1090	Eukaryota	Streptophyta	Isoetopsida	Selaginellales	Selaginellaceae	Selaginella	Selaginella lingulata	1	-27	60	100
1091	Eukaryota	Streptophyta	Jungermanniopsida	Fossombroniales	Calyculariaceae	Calycularia	Calycularia crispula	1	-90	166	100
1092	Eukaryota	Streptophyta	Jungermanniopsida	Jungermanniales	Balantiopsidaceae	Isotachis	Isotachis humectata	1	-25	56	100
1093	Eukaryota	Streptophyta	Jungermanniopsida	Jungermanniales	Lepicoleaceae	Lepicolea	Lepicolea attenuata	1	-161	288	100
1094	Eukaryota	Streptophyta	Jungermanniopsida	Jungermanniales	Myliaceae	Leiomylia	Leiomylia anomala	3	-77	145	100
1095	Eukaryota	Streptophyta	Jungermanniopsida	Jungermanniales	Trichocoleaceae	Trichocolea	Trichocolea tomentella	1	-138	248	100
1096	Eukaryota	Streptophyta	Jungermanniopsida	Metzgeriales	Aneuraceae	Aneura	Aneura pinguis	2	-44.5	91	100
1097	Eukaryota	Streptophyta	Jungermanniopsida	Metzgeriales	Metzgeriaceae	Metzgeria	Metzgeria furcata	142	-43.922	88.874	100
1098	Eukaryota	Streptophyta	Jungermanniopsida	Metzgeriales	Metzgeriaceae	Metzgeria	Metzgeria liebmanniana	1	-33	71	100
1099	Eukaryota	Streptophyta	Jungermanniopsida	Pallaviciniales	Hymenophytaceae	Hymenophyton	Hymenophyton flabellatum	1	-49	98	100
1100	Eukaryota	Streptophyta	Jungermanniopsida	Pallaviciniales	Pallaviciniaceae	Pallavicinia	Pallavicinia lyellii	2	-35	74	100
1101	Eukaryota	Streptophyta	Jungermanniopsida	Pelliales	Pelliaceae	Pellia	Pellia epiphylla	3	-66.6667	128.333	100
1102	Eukaryota	Streptophyta	Jungermanniopsida	Pelliales	Pelliaceae	Pellia	Pellia neesiana	24	-126.417	228.334	99.9853
1103	Eukaryota	Streptophyta	Jungermanniopsida	Pleuroziales	Pleuroziaceae	Pleurozia	Pleurozia purpurea	2	-26.5	60	100
1104	Eukaryota	Streptophyta	Jungermanniopsida	Ptilidiales	Neotrichocoleaceae	Trichocoleopsis	Trichocoleopsis sacculata	2	-149	266	100
1105	Eukaryota	Streptophyta	Leiosporocerotopsida	Leiosporocerotales	Leiosporocerotaceae	Leiosporoceros	Leiosporoceros dussii	30	-21	51	100
1106	Eukaryota	Streptophyta	Liliopsida	Alismatales	Tofieldiaceae	Tofieldia	Tofieldia calyculata	1	-83	156	100
1107	Eukaryota	Streptophyta	Liliopsida	Asparagales	Orchidaceae	Vanilla	Vanilla edwallii	1	-26	59	100
1108	Eukaryota	Streptophyta	Liliopsida	Poales	Poaceae	Oryza	Oryza sativa	326	-42.0056	88.1539	99.8803
1109	Eukaryota	Streptophyta	Liliopsida	Poales	Poaceae	Zea	Zea mays	2	-61.5	119.5	100
1110	Eukaryota	Streptophyta	Lycopodiopsida	Lycopodiales	Lycopodiaceae	Huperzia	Huperzia serrata	2	-35	75	100
1111	Eukaryota	Streptophyta	Lycopodiopsida	Lycopodiales	Lycopodiaceae	Lycopodium	Lycopodium clavatum	134	-165	294	100
1112	Eukaryota	Streptophyta	Marattiopsida	Marattiales	Marattiaceae	Danaea	Danaea elliptica	1	-152	273	100
1113	Eukaryota	Streptophyta	Marchantiopsida	Marchantiales	Cleveaceae	Athalamia	Athalamia hyalina	1	-31	68	98.53
1114	Eukaryota	Streptophyta	Marchantiopsida	Marchantiales	Conocephalaceae	Conocephalum	Conocephalum conicum	3	-42.333	86.667	100
1115	Eukaryota	Streptophyta	Mesostigmatophyceae	Mesostigmatales	Mesostigmataceae	Mesostigma	Mesostigma viride	1	-57	111	100
1116	Eukaryota	Streptophyta	Ophioglossopsida	Ophioglossales	Ophioglossaceae	Ophioglossum	Ophioglossum lusitanicum	1	-71	135	100
1117	Eukaryota	Streptophyta	Polypodiopsida	Cyatheales	Cyatheaceae	Alsophila	Alsophila spinulosa	1	-30	65	100
1118	Eukaryota	Streptophyta	Polypodiopsida	Polypodiales	Aspleniaceae	Asplenium	Asplenium wrightii	2	-41.5	85	100
1119	Eukaryota	Streptophyta	Polypodiopsida	Polypodiales	Blechnaceae	Blechnum	Blechnum gibbum	5	-104.8	195.4	99.614
1120	Eukaryota	Streptophyta	Polypodiopsida	Polypodiales	Polypodiaceae	Polypodium	Polypodium polycarpon	1	-28	63	100
1121	Eukaryota	Streptophyta	Polypodiopsida	Polypodiales	Pteridaceae	Adiantum	Adiantum capillus-veneris	1	-39	81	100
1122	Eukaryota	Streptophyta	Polytrichopsida	Polytrichales	Polytrichaceae	Polytrichum	Polytrichum juniperinum	29	-95.1723	179.103	99.5248
1123	Eukaryota	Streptophyta	Sphagnopsida	Sphagnales	Sphagnaceae	Sphagnum	Sphagnum affine	309	-156.543	282.839	100
1124	Eukaryota	Streptophyta	Sphagnopsida	Sphagnales	Sphagnaceae	Sphagnum	Sphagnum recurvum	7	-111.285	204.715	99.623
1125	Eukaryota	Streptophyta	Sphagnopsida	Sphagnales	Sphagnaceae	Sphagnum	Sphagnum rubellum	457	-100.997	186.215	99.936
1126	Eukaryota	Streptophyta	Takakiopsida	Takakiales	Takakiaceae	Takakia	Takakia ceratophylla	504	-127.891	233.056	99.8136
1127	Eukaryota	Streptophyta	Takakiopsida	Takakiales	Takakiaceae	Takakia	Takakia lepidozioides	5121	-148.953	267.306	99.8939
1128	Eukaryota	Streptophyta	Tetraphidopsida	Tetraphidales	Tetraphidaceae	Tetraphis	Tetraphis pellucida	26	-52.423	104.039	100
1129	Eukaryota	Streptophyta	unclassified (derived from Streptophyta)	Apiales	Apiaceae	Mackinlaya	Mackinlaya macrosciadia	2	-35	75	100
1130	Eukaryota	Streptophyta	unclassified (derived from Streptophyta)	Apiales	Apiaceae	Pimpinella	Pimpinella saxifraga	1	-56	108	100
1131	Eukaryota	Streptophyta	unclassified (derived from Streptophyta)	Apiales	Araliaceae	Hedera	Hedera helix	2	-133	240	100
1132	Eukaryota	Streptophyta	unclassified (derived from Streptophyta)	Apiales	Araliaceae	Panax	Panax ginseng	5	-77.6	147.4	100
1133	Eukaryota	Streptophyta	unclassified (derived from Streptophyta)	Apiales	Torricelliaceae	Melanophylla	Melanophylla alnifolia	1	-21	50	100
1134	Eukaryota	Streptophyta	unclassified (derived from Streptophyta)	Aquifoliales	Aquifoliaceae	Ilex	Ilex repanda	1	-66	127	100
1135	Eukaryota	Streptophyta	unclassified (derived from Streptophyta)	Asterales	Asteraceae	Nassauvia	Nassauvia digitata	1	-77	145	100
1136	Eukaryota	Streptophyta	unclassified (derived from Streptophyta)	Asterales	Asteraceae	Parthenium	Parthenium argentatum	1	-21	51	100
1137	Eukaryota	Streptophyta	unclassified (derived from Streptophyta)	Asterales	Asteraceae	Senecio	Senecio inaequidens	1	-85	164	99.39
1138	Eukaryota	Streptophyta	unclassified (derived from Streptophyta)	Asterales	Asteraceae	Tragopogon	Tragopogon dubius	1	-90	166	100
1139	Eukaryota	Streptophyta	unclassified (derived from Streptophyta)	Asterales	Campanulaceae	Codonopsis	Codonopsis pilosula	1	-80	151	100
1140	Eukaryota	Streptophyta	unclassified (derived from Streptophyta)	Brassicales	Brassicaceae	Brassica	Brassica rapa	19	-46.947	94.843	99.963
1141	Eukaryota	Streptophyta	unclassified (derived from Streptophyta)	Caryophyllales	Amaranthaceae	Amaranthus	Amaranthus tricolor	161	-26.472	61.05	100
1142	Eukaryota	Streptophyta	unclassified (derived from Streptophyta)	Caryophyllales	Amaranthaceae	Beta	Beta vulgaris	4	-91	169	100
1143	Eukaryota	Streptophyta	unclassified (derived from Streptophyta)	Cornales	Hydrangeaceae	Broussaisia	Broussaisia arguta	1	-58	112	100
1144	Eukaryota	Streptophyta	unclassified (derived from Streptophyta)	Cucurbitales	Corynocarpaceae	Corynocarpus	Corynocarpus laevigata	1	-92	173	98.84
1145	Eukaryota	Streptophyta	unclassified (derived from Streptophyta)	Ericales	Ericaceae	Chimaphila	Chimaphila umbellata	2	-136	245	100
1146	Eukaryota	Streptophyta	unclassified (derived from Streptophyta)	Ericales	Ericaceae	Dimorphanthera	Dimorphanthera keysseri	1	-88	166	99.401
1147	Eukaryota	Streptophyta	unclassified (derived from Streptophyta)	Ericales	Ericaceae	Dracophyllum	Dracophyllum acerosum	1	-29	64	100
1148	Eukaryota	Streptophyta	unclassified (derived from Streptophyta)	Ericales	Ericaceae	Empetrum	Empetrum hermaphroditum	6	-109.5	200.334	100
1149	Eukaryota	Streptophyta	unclassified (derived from Streptophyta)	Ericales	Ericaceae	Enkianthus	Enkianthus campanulatus	3	-160	286	99.651
1150	Eukaryota	Streptophyta	unclassified (derived from Streptophyta)	Ericales	Ericaceae	Oxydendrum	Oxydendrum arboreum	1	-112	205	99.511
1151	Eukaryota	Streptophyta	unclassified (derived from Streptophyta)	Ericales	Ericaceae	Rhododendron	Rhododendron canescens	3	-136	245	100
1152	Eukaryota	Streptophyta	unclassified (derived from Streptophyta)	Ericales	Ericaceae	Rhododendron	Rhododendron simsii	1	-99	184	100
1153	Eukaryota	Streptophyta	unclassified (derived from Streptophyta)	Ericales	Ericaceae	Vaccinium	Vaccinium myrtillus	1	-114	208	100
1154	Eukaryota	Streptophyta	unclassified (derived from Streptophyta)	Ericales	Fouquieriaceae	Fouquieria	Fouquieria columnaris	1	-137	247	100
1155	Eukaryota	Streptophyta	unclassified (derived from Streptophyta)	Ericales	Primulaceae	Samolus	Samolus valerandi	1	-32	68	100
1156	Eukaryota	Streptophyta	unclassified (derived from Streptophyta)	Ericales	Styracaceae	Halesia	Halesia diptera	1	-77	147	99.32
1157	Eukaryota	Streptophyta	unclassified (derived from Streptophyta)	Ericales	Styracaceae	Styrax	Styrax japonicus	1	-52	104	100
1158	Eukaryota	Streptophyta	unclassified (derived from Streptophyta)	Ericales	Theaceae	Gordonia	Gordonia lasianthus	1	-93	172	100
1159	Eukaryota	Streptophyta	unclassified (derived from Streptophyta)	Fabales	Fabaceae	Lotus	Lotus japonicus	1	-81	153	100
1160	Eukaryota	Streptophyta	unclassified (derived from Streptophyta)	Gunnerales	Gunneraceae	Gunnera	Gunnera magellanica	1	-31	67	100
1161	Eukaryota	Streptophyta	unclassified (derived from Streptophyta)	Lamiales	Lamiaceae	Perilla	Perilla frutescens	1	-53	105	100
1162	Eukaryota	Streptophyta	unclassified (derived from Streptophyta)	Laurales	Calycanthaceae	Calycanthus	Calycanthus floridus	2	-24	56	100
1163	Eukaryota	Streptophyta	unclassified (derived from Streptophyta)	Malpighiales	Euphorbiaceae	Ricinus	Ricinus communis	3	-25.3333	58.3333	100
1164	Eukaryota	Streptophyta	unclassified (derived from Streptophyta)	Malpighiales	Humiriaceae	Humiria	Humiria balsamifera	2	-75	141	99.291
1165	Eukaryota	Streptophyta	unclassified (derived from Streptophyta)	Malpighiales	Passifloraceae	Passiflora	Passiflora deidamioides	1	-50	99	100
1166	Eukaryota	Streptophyta	unclassified (derived from Streptophyta)	Malpighiales	Rafflesiaceae	Rhizanthes	Rhizanthes zippelii	2	-53	104	100
1167	Eukaryota	Streptophyta	unclassified (derived from Streptophyta)	Malpighiales	Rhizophoraceae	Rhizophora	Rhizophora stylosa	1	-61	119	100
1168	Eukaryota	Streptophyta	unclassified (derived from Streptophyta)	Piperales	Hydnoraceae	Prosopanche	Prosopanche americana	1	-29	65	100
1169	Eukaryota	Streptophyta	unclassified (derived from Streptophyta)	Rosales	Rosaceae	Fragaria	Fragaria vesca	2	-98	182.5	99.431
1170	Eukaryota	Streptophyta	unclassified (derived from Streptophyta)	Rosales	Ulmaceae	Zelkova	Zelkova serrata	1	-34	73	100
1171	Eukaryota	Streptophyta	unclassified (derived from Streptophyta)	Santalales	Loranthaceae	Loranthus	Loranthus europaeus	1	-38	80	100
1172	Eukaryota	Streptophyta	unclassified (derived from Streptophyta)	Saxifragales	Aphanopetalaceae	Aphanopetalum	Aphanopetalum resinosum	1	-108	214	97.661
1173	Eukaryota	Streptophyta	unclassified (derived from Streptophyta)	Saxifragales	Tetracarpaeaceae	Tetracarpaea	Tetracarpaea tasmanica	1	-33	71	100
1174	Eukaryota	Streptophyta	unclassified (derived from Streptophyta)	unclassified (derived from Streptophyta)	Cynomoriaceae	Cynomorium	Cynomorium coccineum	24	-43	87	100
1175	Eukaryota	Streptophyta	Zygnemophyceae	Desmidiales	Closteriaceae	Closterium	Closterium lunula	1	-42	86	100
1176	Eukaryota	Streptophyta	Zygnemophyceae	Desmidiales	Desmidiaceae	Cosmarium	Cosmarium sinostegos	1	-42	87	100
1177	Eukaryota	Streptophyta	Zygnemophyceae	Zygnematales	Zygnemataceae	Spirogyra	Spirogyra sp. M1843	1	-28	62	100
1178	Eukaryota	Streptophyta	Zygnemophyceae	Zygnematales	Zygnemataceae	Zygnema	Zygnema circumcarinatum	1	-32	69	100
1179	Eukaryota	unclassified (derived from Eukaryota)	Bangiophyceae	Bangiales	Bangiaceae	Porphyra	Porphyra sp. LLG037	1	-24	55	100
1180	Eukaryota	unclassified (derived from Eukaryota)	Bangiophyceae	Bangiales	Bangiaceae	Porphyra	Porphyra yezoensis	1	-30	66	100
1181	Eukaryota	unclassified (derived from Eukaryota)	Bangiophyceae	Cyanidiales	Cyanidiaceae	Cyanidioschyzon	Cyanidioschyzon merolae	8	-22.9998	54.25	100
1182	Eukaryota	unclassified (derived from Eukaryota)	Bangiophyceae	Cyanidiales	Cyanidiaceae	Cyanidium	Cyanidium caldarium	2	-45	91	100
1183	Eukaryota	unclassified (derived from Eukaryota)	Chrysophyceae	Chromulinales	Chrysolepidomonadaceae	Chrysolepidomonas	Chrysolepidomonas dendrolepidota	7	-48.142	97.858	99.925
1184	Eukaryota	unclassified (derived from Eukaryota)	Cryptophyta	Cryptomonadales	Cryptomonadaceae	Cryptomonas	Cryptomonas curvata	3	-24.333	56.667	100
1185	Eukaryota	unclassified (derived from Eukaryota)	Cryptophyta	Cryptomonadales	Cryptomonadaceae	Cryptomonas	Cryptomonas paramecium	1	-48	97	100
1186	Eukaryota	unclassified (derived from Eukaryota)	Cryptophyta	Pyrenomonadales	Geminigeraceae	Guillardia	Guillardia theta	2	-35	74	100
1187	Eukaryota	unclassified (derived from Eukaryota)	Florideophyceae	Batrachospermales	unclassified (derived from Batrachospermales)	Balliopsis	Balliopsis prieurii	1	-21	51	100
1188	Eukaryota	unclassified (derived from Eukaryota)	Florideophyceae	Gigartinales	Dumontiaceae	Neodilsea	Neodilsea borealis	1	-48	97	100
1189	Eukaryota	unclassified (derived from Eukaryota)	Florideophyceae	Gigartinales	Petrocelidaceae	Mastocarpus	Mastocarpus papillatus s.l. clade 1	1	-33	71	100
1190	Eukaryota	unclassified (derived from Eukaryota)	Florideophyceae	Palmariales	Palmariaceae	Palmaria	Palmaria palmata	9	-44.7772	90.7782	100
1191	Eukaryota	unclassified (derived from Eukaryota)	Glaucocystophyceae	Gloeochaetales	Gloeochaetaceae	Gloeochaete	Gloeochaete wittrockiana	1	-42	87	100
1192	Eukaryota	unclassified (derived from Eukaryota)	Glaucocystophyceae	unclassified (derived from Glaucocystophyceae)	Cyanophoraceae	Cyanophora	Cyanophora paradoxa	1	-51	102	100
1193	Eukaryota	unclassified (derived from Eukaryota)	Heterotrichea	Heterotrichida	Spirostomidae	Spirostomum	Spirostomum ambiguum	1	-29	65	100
1194	Eukaryota	unclassified (derived from Eukaryota)	Katablepharidophyta	unclassified (derived from Katablepharidophyta)	unclassified (derived from Katablepharidophyta)	Roombia	Roombia truncata	1	-44	90	100
1195	Eukaryota	unclassified (derived from Eukaryota)	Oligohymenophorea	Hymenostomatida	Tetrahymenidae	Tetrahymena	Tetrahymena pyriformis	1	-22	52	100
1196	Eukaryota	unclassified (derived from Eukaryota)	Oligohymenophorea	unclassified (derived from Oligohymenophorea)	Vorticellidae	Carchesium	Carchesium polypinum	1	-24	57	100
1197	Eukaryota	unclassified (derived from Eukaryota)	Pelagophyceae	unclassified (derived from Pelagophyceae)	unclassified (derived from Pelagophyceae)	Aureococcus	Aureococcus anophagefferens	3	-39.3333	81.6667	100
1198	Eukaryota	unclassified (derived from Eukaryota)	Raphidophyceae	Chattonellales	Chattonellaceae	Heterosigma	Heterosigma akashiwo	3	-31.6667	68.6667	100
1199	Eukaryota	unclassified (derived from Eukaryota)	Spirotrichea	Sporadotrichida	Oxytrichidae	Oxytricha	Oxytricha granulifera	1	-53	105	100
1200	Eukaryota	unclassified (derived from Eukaryota)	Spirotrichea	Sporadotrichida	Oxytrichidae	Sterkiella	Sterkiella histriomuscorum	5	-40	83.4	100
1201	Eukaryota	unclassified (derived from Eukaryota)	Synurophyceae	Synurales	Mallomonadaceae	Mallomonas	Mallomonas asmundae	1	-39	82	100
1202	Eukaryota	unclassified (derived from Eukaryota)	unclassified (derived from Eukaryota)	Bicosoecida	unclassified (derived from Bicosoecida)	Caecitellus	Caecitellus parvulus	1	-45	91	100
1203	Eukaryota	unclassified (derived from Eukaryota)	unclassified (derived from Eukaryota)	Cercomonadida	Cercomonadidae	Cercomonas	Cercomonas longicauda	1	-34	73	100
1204	Eukaryota	unclassified (derived from Eukaryota)	unclassified (derived from Eukaryota)	Cercomonadida	Heteromitidae	Bodomorpha	Bodomorpha minima	65	-84.6611	159.647	99.9342
1205	Eukaryota	unclassified (derived from Eukaryota)	unclassified (derived from Eukaryota)	Cercomonadida	Heteromitidae	Heteromita	Heteromita globosa	17	-49.352	99.53	99.957
1206	Eukaryota	unclassified (derived from Eukaryota)	unclassified (derived from Eukaryota)	Choanoflagellida	Acanthoecidae	Diaphanoeca	Diaphanoeca grandis	5	-30.2	66.8	100
1207	Eukaryota	unclassified (derived from Eukaryota)	unclassified (derived from Eukaryota)	Choanoflagellida	Salpingoecidae	Salpingoeca	Salpingoeca infusionum	1	-66	127	100
1208	Eukaryota	unclassified (derived from Eukaryota)	unclassified (derived from Eukaryota)	Dictyosteliida	unclassified (derived from Dictyosteliida)	Dictyostelium	Dictyostelium polycephalum	2	-21	51.5	100
1209	Eukaryota	unclassified (derived from Eukaryota)	unclassified (derived from Eukaryota)	Euglyphida	Euglyphidae	Euglypha	Euglypha rotunda	5	-48.6	98.2	100
1210	Eukaryota	unclassified (derived from Eukaryota)	unclassified (derived from Eukaryota)	Euglyphida	Paulinellidae	Paulinella	Paulinella chromatophora	5	-61	120.4	99.6304
1211	Eukaryota	unclassified (derived from Eukaryota)	unclassified (derived from Eukaryota)	Kinetoplastida	Bodonidae	Neobodo	Neobodo designis	7	-64.9997	126.857	99.6571
1212	Eukaryota	unclassified (derived from Eukaryota)	unclassified (derived from Eukaryota)	Kinetoplastida	Bodonidae	Neobodo	Neobodo saliens	1	-87	164	99.39
1213	Eukaryota	unclassified (derived from Eukaryota)	unclassified (derived from Eukaryota)	Kinetoplastida	Bodonidae	Parabodo	Parabodo caudatus	1	-31	67	100
1214	Eukaryota	unclassified (derived from Eukaryota)	unclassified (derived from Eukaryota)	Kinetoplastida	Trypanosomatidae	Leishmania	Leishmania major	6	-71.3333	135.333	100
1215	Eukaryota	unclassified (derived from Eukaryota)	unclassified (derived from Eukaryota)	Kinetoplastida	Trypanosomatidae	Trypanosoma	Trypanosoma brucei	1	-38	81	100
1216	Eukaryota	unclassified (derived from Eukaryota)	unclassified (derived from Eukaryota)	Kinetoplastida	Trypanosomatidae	Trypanosoma	Trypanosoma grosi	6	-48.166	97	100
1217	Eukaryota	unclassified (derived from Eukaryota)	unclassified (derived from Eukaryota)	Kinetoplastida	Trypanosomatidae	Trypanosoma	Trypanosoma minasense	2	-61	122	99.181
1218	Eukaryota	unclassified (derived from Eukaryota)	unclassified (derived from Eukaryota)	Peronosporales	Peronosporaceae	Peronospora	Peronospora sanguisorbae	1	-25	58	100
1219	Eukaryota	unclassified (derived from Eukaryota)	unclassified (derived from Eukaryota)	Phaeocystales	Phaeocystaceae	Phaeocystis	Phaeocystis antarctica	1	-28	64	100
1220	Eukaryota	unclassified (derived from Eukaryota)	unclassified (derived from Eukaryota)	Physariida	unclassified (derived from Physariida)	Didymium	Didymium iridis	1	-27	61	100
1221	Eukaryota	unclassified (derived from Eukaryota)	unclassified (derived from Eukaryota)	Telonemida	unclassified (derived from Telonemida)	Telonema	Telonema subtile	1	-52	103	100
1222	Eukaryota	unclassified (derived from Eukaryota)	unclassified (derived from Eukaryota)	Thaumatomonadida	Thaumatomastigidae	Thaumatomonas	Thaumatomonas sp. TMT002	8	-52.25	104.25	99.856
1223	Eukaryota	unclassified (derived from Eukaryota)	unclassified (derived from Eukaryota)	unclassified (derived from Eukaryota)	Apusomonadidae	Apusomonas	Apusomonas proboscidea	2	-47	96	100
1224	Eukaryota	unclassified (derived from Eukaryota)	unclassified (derived from Eukaryota)	unclassified (derived from Eukaryota)	Hartmannellidae	Hartmannella	Hartmannella vermiformis	1	-29	64	100
1225	Eukaryota	unclassified (derived from Eukaryota)	unclassified (derived from Eukaryota)	unclassified (derived from Eukaryota)	Plasmodiophoridae	Plasmodiophora	Plasmodiophora brassicae	6	-48	96.834	100
1226	Eukaryota	unclassified (derived from Eukaryota)	unclassified (derived from Eukaryota)	unclassified (derived from Eukaryota)	Plasmodiophoridae	Polymyxa	Polymyxa graminis	2	-36	77.5	100
1227	Eukaryota	unclassified (derived from Eukaryota)	unclassified (derived from Eukaryota)	unclassified (derived from Eukaryota)	unclassified (derived from Eukaryota)	Acanthamoeba	Acanthamoeba castellanii	4	-26.5	60.75	100
1228	Eukaryota	unclassified (derived from Eukaryota)	unclassified (derived from Eukaryota)	unclassified (derived from Eukaryota)	unclassified (derived from Eukaryota)	Bigelowiella	Bigelowiella natans	3	-36.6667	77.6667	100
1229	Eukaryota	unclassified (derived from Eukaryota)	unclassified (derived from Eukaryota)	unclassified (derived from Eukaryota)	unclassified (derived from Eukaryota)	Chlorarachnion	Chlorarachnion reptans	1	-42	86	100
1230	Eukaryota	unclassified (derived from Eukaryota)	unclassified (derived from Eukaryota)	unclassified (derived from Eukaryota)	unclassified (derived from Eukaryota)	Corallochytrium	Corallochytrium limacisporum	2	-27	61	100
1231	Eukaryota	unclassified (derived from Eukaryota)	unclassified (derived from Eukaryota)	unclassified (derived from Eukaryota)	unclassified (derived from Eukaryota)	Gymnochlora	Gymnochlora stellata	4	-29.25	65.7502	100
1232	Eukaryota	unclassified (derived from Eukaryota)	unclassified (derived from Eukaryota)	unclassified (derived from Eukaryota)	unclassified (derived from Eukaryota)	Gymnophrys	Gymnophrys sp. ATCC 50923	11	-40.909	85.364	100
1233	Eukaryota	unclassified (derived from Eukaryota)	unclassified (derived from Eukaryota)	unclassified (derived from Eukaryota)	unclassified (derived from Eukaryota)	Lotharella	Lotharella vacuolata	1	-66	128	100
1234	Eukaryota	unclassified (derived from Fungi)	unclassified (derived from Fungi)	Endogonales	Endogonaceae	Endogone	Endogone pisiformis	8	-46.375	94	100
1235	Eukaryota	unclassified (derived from Fungi)	unclassified (derived from Fungi)	Entomophthorales	Ancylistaceae	Conidiobolus	Conidiobolus coronatus	2	-45.5	93	100
1236	Eukaryota	unclassified (derived from Fungi)	unclassified (derived from Fungi)	Entomophthorales	Basidiobolaceae	Basidiobolus	Basidiobolus ranarum	7	-52.714	105.286	100
1237	Eukaryota	unclassified (derived from Fungi)	unclassified (derived from Fungi)	Entomophthorales	Entomophthoraceae	Entomophthora	Entomophthora muscae	3	-59	117.334	99.82
1238	Eukaryota	unclassified (derived from Fungi)	unclassified (derived from Fungi)	Harpellales	Legeriomycetaceae	Orphella	Orphella haysii	1	-44	90	100
1239	Eukaryota	unclassified (derived from Fungi)	unclassified (derived from Fungi)	Kickxellales	Kickxellaceae	Linderina	Linderina macrospora	4	-34	73	100
1240	Eukaryota	unclassified (derived from Fungi)	unclassified (derived from Fungi)	Kickxellales	Kickxellaceae	Spiromyces	Spiromyces aspiralis	2	-30.5	67	100
1241	Eukaryota	unclassified (derived from Fungi)	unclassified (derived from Fungi)	Mortierellales	Mortierellaceae	Dissophora	Dissophora decumbens	1	-23	54	100
1242	Eukaryota	unclassified (derived from Fungi)	unclassified (derived from Fungi)	Mortierellales	Mortierellaceae	Mortierella	Mortierella globalpina	4	-46.75	95	100
1243	Eukaryota	unclassified (derived from Fungi)	unclassified (derived from Fungi)	Mortierellales	Mortierellaceae	Mortierella	Mortierella hyalina	1	-25	58	100
1244	Eukaryota	unclassified (derived from Fungi)	unclassified (derived from Fungi)	Mortierellales	Mortierellaceae	Mortierella	Mortierella ramanniana	3	-34	73.667	100
1245	Eukaryota	unclassified (derived from Fungi)	unclassified (derived from Fungi)	Mortierellales	Mortierellaceae	Mortierella	Mortierella verticillata	32	-63.093	122.782	99.98
1246	Eukaryota	unclassified (derived from Fungi)	unclassified (derived from Fungi)	Mucorales	Mucoraceae	Phycomyces	Phycomyces blakesleeanus	124	-131.435	240.009	99.711
1247	Eukaryota	unclassified (derived from Fungi)	unclassified (derived from Fungi)	unclassified (derived from Fungi)	unclassified (derived from Fungi)	unclassified (derived from Fungi)	fungal sp. M122	10	-117.6	217.1	99.805
1248	Eukaryota	unclassified (derived from Fungi)	unclassified (derived from Fungi)	unclassified (derived from Fungi)	unclassified (derived from Fungi)	unclassified (derived from Fungi)	fungal sp. M145	4	-68.25	132.5	100
1249	Eukaryota	unclassified (derived from Fungi)	unclassified (derived from Fungi)	unclassified (derived from Fungi)	unclassified (derived from Fungi)	unclassified (derived from Fungi)	fungal sp. M160	3	-43.333	90.334	100
1250	Eukaryota	unclassified (derived from Fungi)	unclassified (derived from Fungi)	unclassified (derived from Fungi)	unclassified (derived from Fungi)	unclassified (derived from Fungi)	fungal sp. M171	48	-120.479	219.875	99.566
1251	Eukaryota	unclassified (derived from Fungi)	unclassified (derived from Fungi)	unclassified (derived from Fungi)	unclassified (derived from Fungi)	unclassified (derived from Fungi)	fungal sp. M174	1	-58	114	99.121
1252	Eukaryota	unclassified (derived from Fungi)	unclassified (derived from Fungi)	unclassified (derived from Fungi)	unclassified (derived from Fungi)	unclassified (derived from Fungi)	fungal sp. M187	1	-47	96	100
1253	Eukaryota	unclassified (derived from Fungi)	unclassified (derived from Fungi)	unclassified (derived from Fungi)	unclassified (derived from Fungi)	unclassified (derived from Fungi)	fungal sp. M19 (TL-2008)	170	-138.635	251.018	99.939
1254	Eukaryota	unclassified (derived from Fungi)	unclassified (derived from Fungi)	unclassified (derived from Fungi)	unclassified (derived from Fungi)	unclassified (derived from Fungi)	fungal sp. M193	5	-75.6	144.6	99.28
1255	Eukaryota	unclassified (derived from Fungi)	unclassified (derived from Fungi)	unclassified (derived from Fungi)	unclassified (derived from Fungi)	unclassified (derived from Fungi)	fungal sp. M195	4	-74.25	141.25	100
1256	Eukaryota	unclassified (derived from Fungi)	unclassified (derived from Fungi)	unclassified (derived from Fungi)	unclassified (derived from Fungi)	unclassified (derived from Fungi)	fungal sp. M198	5	-73	140	99.291
1257	Eukaryota	unclassified (derived from Fungi)	unclassified (derived from Fungi)	unclassified (derived from Fungi)	unclassified (derived from Fungi)	unclassified (derived from Fungi)	fungal sp. M218	31	-149	269	100
1258	Eukaryota	unclassified (derived from Fungi)	unclassified (derived from Fungi)	unclassified (derived from Fungi)	unclassified (derived from Fungi)	unclassified (derived from Fungi)	fungal sp. M223	14	-88.785	166	100
1259	Eukaryota	unclassified (derived from Fungi)	unclassified (derived from Fungi)	unclassified (derived from Fungi)	unclassified (derived from Fungi)	unclassified (derived from Fungi)	fungal sp. M258	1	-38	80	100
1260	Eukaryota	unclassified (derived from Fungi)	unclassified (derived from Fungi)	unclassified (derived from Fungi)	unclassified (derived from Fungi)	unclassified (derived from Fungi)	fungal sp. M283	28	-67.785	131.572	99.875
1261	Eukaryota	unclassified (derived from Fungi)	unclassified (derived from Fungi)	unclassified (derived from Fungi)	unclassified (derived from Fungi)	unclassified (derived from Fungi)	fungal sp. M288	4	-129	239	99.161
1262	Eukaryota	unclassified (derived from Fungi)	unclassified (derived from Fungi)	unclassified (derived from Fungi)	unclassified (derived from Fungi)	unclassified (derived from Fungi)	fungal sp. M329	81	-159.913	288.284	99.845
1263	Eukaryota	unclassified (derived from Fungi)	unclassified (derived from Fungi)	unclassified (derived from Fungi)	unclassified (derived from Fungi)	unclassified (derived from Fungi)	fungal sp. M35	1	-73	140	100
1264	Eukaryota	unclassified (derived from Fungi)	unclassified (derived from Fungi)	Zoopagales	Helicocephalidaceae	Rhopalomyces	Rhopalomyces elegans	2	-47.5	95.5	100
1265	Eukaryota	unclassified (derived from Fungi)	unclassified (derived from Fungi)	Zoopagales	Piptocephalidaceae	Piptocephalis	Piptocephalis corymbifera	3	-38.666	80.667	100
1266	Eukaryota	Xanthophyceae	unclassified (derived from Xanthophyceae)	Mischococcales	Botryochloridaceae	Chlorellidium	Chlorellidium tetrabotrys	1	-25	59	100
1267	Eukaryota	Xanthophyceae	unclassified (derived from Xanthophyceae)	Vaucheriales	Vaucheriaceae	Vaucheria	Vaucheria litorea	2	-22	52	100
1268	other sequences	unclassified (derived from other sequences)	unclassified (derived from other sequences)	unclassified (derived from other sequences)	unclassified (derived from other sequences)	unclassified (derived from other sequences)	Insertion vector pmyCYACTn	1	-21	52	100
1269	Viruses	unclassified (derived from Viruses)	unclassified (derived from Viruses)	unclassified (derived from Viruses)	unclassified (derived from Viruses)	unclassified (derived from Viruses)	Lactobacillus phage Sal3	1	-41	84	100
1270	Viruses	unclassified (derived from Viruses)	unclassified (derived from Viruses)	unclassified (derived from Viruses)	unclassified (derived from Viruses)	unclassified (derived from Viruses)	Phage Swp3	2	-21	51	100
1271	Viruses	unclassified (derived from Viruses)	unclassified (derived from Viruses)	unclassified (derived from Viruses)	unclassified (derived from Viruses)	unclassified (derived from Viruses)	unidentified phage	1	-86	162	99.38
