# Supplementary material for: Microbiome and related structural features of Earth’s most archaic plant indicate early plant symbiosis attributes
Source: Sci Rep. 2022 Apr 20;12:6423. doi: 10.1038/s41598-022-10186-z (PMC9021317; doi:10.1038/s41598-022-10186-z)
Supplement: Supplementary file 6 — Supplementary Table 5. [file 41598_2022_10186_MOESM6_ESM.xlsx]

## Sheet: SSU annotation results of unass
Supplementary Table 5. Prokaryotic and eukaryotic taxonomic annotation results from the unassembled Takakia lepidozioides reads based on the m5nr SSU database, together with read abundance.
No.	Domain	Phylum	Class	Order	Family	Genus	Species	abundance	e-value	alignment length	percent identity
1	Bacteria	Acidobacteria	Acidobacteria (class)	Acidobacteriales	Acidobacteriaceae	Acidobacterium	Acidobacterium capsulatum	1056	-59.7352	116.89	99.5086
2	Bacteria	Acidobacteria	Acidobacteria (class)	Acidobacteriales	Acidobacteriaceae	Terriglobus	Terriglobus saanensis	86	-78.837	150.605	99.471
3	Bacteria	Acidobacteria	Solibacteres	Solibacterales	Solibacteraceae	Candidatus Solibacter	Candidatus Solibacter usitatus	464	-50.0341	99.7483	99.95
4	Bacteria	Acidobacteria	unclassified (derived from Acidobacteria)	unclassified (derived from Acidobacteria)	unclassified (derived from Acidobacteria)	Candidatus Chloracidobacterium	Candidatus Chloracidobacterium thermophilum	7	-30.571	66.858	100
5	Bacteria	Acidobacteria	unclassified (derived from Acidobacteria)	unclassified (derived from Acidobacteria)	unclassified (derived from Acidobacteria)	Candidatus Koribacter	Candidatus Koribacter versatilis	788	-54.5578	108.894	98.8977
6	Bacteria	Actinobacteria	Actinobacteria (class)	Acidimicrobiales	Acidimicrobiaceae	Acidimicrobium	Acidimicrobium ferrooxidans	18	-44.2774	91.3334	99.4591
7	Bacteria	Actinobacteria	Actinobacteria (class)	Acidimicrobiales	Acidimicrobiaceae	Acidithiomicrobium	Acidithiomicrobium sp. P1	2	-56.5	111	99.7
8	Bacteria	Actinobacteria	Actinobacteria (class)	Acidimicrobiales	Acidimicrobiaceae	Acidithiomicrobium	Acidithiomicrobium sp. P2	22	-36.454	75.955	100
9	Bacteria	Actinobacteria	Actinobacteria (class)	Actinomycetales	Acidothermaceae	Acidothermus	Acidothermus cellulolyticus	14	-57.8564	112.858	100
10	Bacteria	Actinobacteria	Actinobacteria (class)	Actinomycetales	Actinomycetaceae	Actinobaculum	Actinobaculum schaalii	3	-31	67	100
11	Bacteria	Actinobacteria	Actinobacteria (class)	Actinomycetales	Actinomycetaceae	Actinomyces	Actinomyces viscosus	9	-44	90	100
12	Bacteria	Actinobacteria	Actinobacteria (class)	Actinomycetales	Actinosynnemataceae	Lechevalieria	Lechevalieria aerocolonigenes	1	-36	76	100
13	Bacteria	Actinobacteria	Actinobacteria (class)	Actinomycetales	Beutenbergiaceae	Beutenbergia	Beutenbergia cavernae	1	-43	88	100
14	Bacteria	Actinobacteria	Actinobacteria (class)	Actinomycetales	Brevibacteriaceae	Brevibacterium	Brevibacterium casei	1	-41	84	100
15	Bacteria	Actinobacteria	Actinobacteria (class)	Actinomycetales	Catenulisporaceae	Catenulispora	Catenulispora yoronensis	2	-42	86	100
16	Bacteria	Actinobacteria	Actinobacteria (class)	Actinomycetales	Cellulomonadaceae	Actinotalea	Actinotalea fermentans	2	-42.5	86.5	100
17	Bacteria	Actinobacteria	Actinobacteria (class)	Actinomycetales	Cellulomonadaceae	Cellulomonas	Cellulomonas fimi	1	-66	128	99.221
18	Bacteria	Actinobacteria	Actinobacteria (class)	Actinomycetales	Corynebacteriaceae	Corynebacterium	Corynebacterium bovis	2	-42.5	86	100
19	Bacteria	Actinobacteria	Actinobacteria (class)	Actinomycetales	Corynebacteriaceae	Corynebacterium	Corynebacterium durum	1	-126	234	99.57
20	Bacteria	Actinobacteria	Actinobacteria (class)	Actinomycetales	Corynebacteriaceae	Corynebacterium	Corynebacterium sp. 89349	2	-30	66	100
21	Bacteria	Actinobacteria	Actinobacteria (class)	Actinomycetales	Corynebacteriaceae	Corynebacterium	Corynebacterium suicordis	6	-33.5	71	100
22	Bacteria	Actinobacteria	Actinobacteria (class)	Actinomycetales	Corynebacteriaceae	Corynebacterium	Corynebacterium tuberculostearicum	1	-31	68	100
23	Bacteria	Actinobacteria	Actinobacteria (class)	Actinomycetales	Corynebacteriaceae	Corynebacterium	Corynebacterium variabile	1	-30	66	100
24	Bacteria	Actinobacteria	Actinobacteria (class)	Actinomycetales	Dietziaceae	Dietzia	Dietzia maris	1	-38	79	100
25	Bacteria	Actinobacteria	Actinobacteria (class)	Actinomycetales	Frankiaceae	Frankia	Frankia sp.	30	-102.299	186.967	99.953
26	Bacteria	Actinobacteria	Actinobacteria (class)	Actinomycetales	Geodermatophilaceae	Geodermatophilus	Geodermatophilus obscurus	2	-54	105.5	100
27	Bacteria	Actinobacteria	Actinobacteria (class)	Actinomycetales	Gordoniaceae	Gordonia	Gordonia amicalis	1	-50	99	100
28	Bacteria	Actinobacteria	Actinobacteria (class)	Actinomycetales	Gordoniaceae	Gordonia	Gordonia sp. DEOB200	1	-50	99	100
29	Bacteria	Actinobacteria	Actinobacteria (class)	Actinomycetales	Intrasporangiaceae	Janibacter	Janibacter sp. BY48	1	-70	134	100
30	Bacteria	Actinobacteria	Actinobacteria (class)	Actinomycetales	Intrasporangiaceae	Janibacter	Janibacter sp. XJ-1	1	-25	57	100
31	Bacteria	Actinobacteria	Actinobacteria (class)	Actinomycetales	Intrasporangiaceae	Serinicoccus	Serinicoccus marinus	1	-51	101	100
32	Bacteria	Actinobacteria	Actinobacteria (class)	Actinomycetales	Intrasporangiaceae	Terrabacter	Terrabacter sp. YK3	3	-57	112	100
33	Bacteria	Actinobacteria	Actinobacteria (class)	Actinomycetales	Microbacteriaceae	Agrococcus	Agrococcus jenensis	1	-43	87	100
34	Bacteria	Actinobacteria	Actinobacteria (class)	Actinomycetales	Microbacteriaceae	Agromyces	Agromyces salentinus	2	-21	50	100
35	Bacteria	Actinobacteria	Actinobacteria (class)	Actinomycetales	Microbacteriaceae	Curtobacterium	Curtobacterium albidum	1	-37	77	100
36	Bacteria	Actinobacteria	Actinobacteria (class)	Actinomycetales	Microbacteriaceae	Curtobacterium	Curtobacterium flaccumfaciens	2	-43	88	100
37	Bacteria	Actinobacteria	Actinobacteria (class)	Actinomycetales	Microbacteriaceae	Glaciibacter	Glaciibacter superstes	2	-52	102.5	100
38	Bacteria	Actinobacteria	Actinobacteria (class)	Actinomycetales	Microbacteriaceae	Leifsonia	Leifsonia aquatica	1	-84	157	100
39	Bacteria	Actinobacteria	Actinobacteria (class)	Actinomycetales	Microbacteriaceae	Leifsonia	Leifsonia poae	3	-67	127.333	100
40	Bacteria	Actinobacteria	Actinobacteria (class)	Actinomycetales	Microbacteriaceae	Leifsonia	Leifsonia shinshuensis	2	-97.5	180.5	99.76
41	Bacteria	Actinobacteria	Actinobacteria (class)	Actinomycetales	Microbacteriaceae	Leifsonia	Leifsonia xyli	1	-104	190	100
42	Bacteria	Actinobacteria	Actinobacteria (class)	Actinomycetales	Microbacteriaceae	Leucobacter	Leucobacter komagatae	1	-75	141	100
43	Bacteria	Actinobacteria	Actinobacteria (class)	Actinomycetales	Microbacteriaceae	Microbacterium	Microbacterium aurum	11	-47.7273	96.0909	99.9627
44	Bacteria	Actinobacteria	Actinobacteria (class)	Actinomycetales	Microbacteriaceae	Microbacterium	Microbacterium oxydans	4	-32	69	100
45	Bacteria	Actinobacteria	Actinobacteria (class)	Actinomycetales	Microbacteriaceae	Mycetocola	Mycetocola saprophilus	1	-95	175	100
46	Bacteria	Actinobacteria	Actinobacteria (class)	Actinomycetales	Microbacteriaceae	Plantibacter	Plantibacter flavus	3	-34.3333	74	99.3603
47	Bacteria	Actinobacteria	Actinobacteria (class)	Actinomycetales	Microbacteriaceae	Pseudoclavibacter	Pseudoclavibacter helvolus	1	-81	152	99.34
48	Bacteria	Actinobacteria	Actinobacteria (class)	Actinomycetales	Microbacteriaceae	Salinibacterium	Salinibacterium amurskyense	1	-133	240	100
49	Bacteria	Actinobacteria	Actinobacteria (class)	Actinomycetales	Microbacteriaceae	Subtercola	Subtercola frigoramans	3	-56.333	110.667	99.834
50	Bacteria	Actinobacteria	Actinobacteria (class)	Actinomycetales	Micrococcaceae	Arthrobacter	Arthrobacter citreus	2	-68	130	99.655
51	Bacteria	Actinobacteria	Actinobacteria (class)	Actinomycetales	Micrococcaceae	Arthrobacter	Arthrobacter protophormiae	1	-45	91	100
52	Bacteria	Actinobacteria	Actinobacteria (class)	Actinomycetales	Micrococcaceae	Micrococcus	Micrococcus luteus	3	-34.6667	73.6667	99.3333
53	Bacteria	Actinobacteria	Actinobacteria (class)	Actinomycetales	Micrococcaceae	Nesterenkonia	Nesterenkonia sp. 10004	16	-33	71	100
54	Bacteria	Actinobacteria	Actinobacteria (class)	Actinomycetales	Micrococcaceae	Rothia	Rothia nasimurium	2	-28	63	100
55	Bacteria	Actinobacteria	Actinobacteria (class)	Actinomycetales	Micromonosporaceae	Actinoplanes	Actinoplanes garbadinensis	6	-61.333	118.334	100
56	Bacteria	Actinobacteria	Actinobacteria (class)	Actinomycetales	Micromonosporaceae	Actinoplanes	Actinoplanes utahensis	6	-62	119.167	100
57	Bacteria	Actinobacteria	Actinobacteria (class)	Actinomycetales	Micromonosporaceae	Dactylosporangium	Dactylosporangium aurantiacum	1	-115	210	99.52
58	Bacteria	Actinobacteria	Actinobacteria (class)	Actinomycetales	Micromonosporaceae	Dactylosporangium	Dactylosporangium sp. BK51	2	-110	203	99.006
59	Bacteria	Actinobacteria	Actinobacteria (class)	Actinomycetales	Micromonosporaceae	Micromonospora	Micromonospora aurantiaca	1	-35	74	100
60	Bacteria	Actinobacteria	Actinobacteria (class)	Actinomycetales	Micromonosporaceae	Micromonospora	Micromonospora chaiyaphumensis	2	-72	137	100
61	Bacteria	Actinobacteria	Actinobacteria (class)	Actinomycetales	Micromonosporaceae	Micromonospora	Micromonospora chokoriensis	3	-34	72	100
62	Bacteria	Actinobacteria	Actinobacteria (class)	Actinomycetales	Micromonosporaceae	Micromonospora	Micromonospora echinaurantiaca	1	-22	52	100
63	Bacteria	Actinobacteria	Actinobacteria (class)	Actinomycetales	Micromonosporaceae	Micromonospora	Micromonospora echinospora	33	-60	116	100
64	Bacteria	Actinobacteria	Actinobacteria (class)	Actinomycetales	Micromonosporaceae	Salinispora	Salinispora arenicola	1	-36	75	100
65	Bacteria	Actinobacteria	Actinobacteria (class)	Actinomycetales	Mycobacteriaceae	Mycobacterium	Mycobacterium angelicum	2	-75.5	142.5	100
66	Bacteria	Actinobacteria	Actinobacteria (class)	Actinomycetales	Mycobacteriaceae	Mycobacterium	Mycobacterium aurum	1	-21	51	100
67	Bacteria	Actinobacteria	Actinobacteria (class)	Actinomycetales	Mycobacteriaceae	Mycobacterium	Mycobacterium bohemicum	1	-47	94	100
68	Bacteria	Actinobacteria	Actinobacteria (class)	Actinomycetales	Mycobacteriaceae	Mycobacterium	Mycobacterium celatum	1	-81	151	100
69	Bacteria	Actinobacteria	Actinobacteria (class)	Actinomycetales	Mycobacteriaceae	Mycobacterium	Mycobacterium cookii	6	-93.1667	177.5	98.5357
70	Bacteria	Actinobacteria	Actinobacteria (class)	Actinomycetales	Mycobacteriaceae	Mycobacterium	Mycobacterium frederiksbergense	4	-142.25	255	100
71	Bacteria	Actinobacteria	Actinobacteria (class)	Actinomycetales	Mycobacteriaceae	Mycobacterium	Mycobacterium gilvum	17	-152.294	271.648	100
72	Bacteria	Actinobacteria	Actinobacteria (class)	Actinomycetales	Mycobacteriaceae	Mycobacterium	Mycobacterium haemophilum	1	-118	218	99.081
73	Bacteria	Actinobacteria	Actinobacteria (class)	Actinomycetales	Mycobacteriaceae	Mycobacterium	Mycobacterium heckeshornense	1	-45	90	100
74	Bacteria	Actinobacteria	Actinobacteria (class)	Actinomycetales	Mycobacteriaceae	Mycobacterium	Mycobacterium hodleri	27	-128.778	236.371	99.5868
75	Bacteria	Actinobacteria	Actinobacteria (class)	Actinomycetales	Mycobacteriaceae	Mycobacterium	Mycobacterium holsaticum	1	-22	53	100
76	Bacteria	Actinobacteria	Actinobacteria (class)	Actinomycetales	Mycobacteriaceae	Mycobacterium	Mycobacterium immunogenum	1	-81	152	99.34
77	Bacteria	Actinobacteria	Actinobacteria (class)	Actinomycetales	Mycobacteriaceae	Mycobacterium	Mycobacterium insubricum	1	-22	53	100
78	Bacteria	Actinobacteria	Actinobacteria (class)	Actinomycetales	Mycobacteriaceae	Mycobacterium	Mycobacterium intracellulare	2	-86	159.5	100
79	Bacteria	Actinobacteria	Actinobacteria (class)	Actinomycetales	Mycobacteriaceae	Mycobacterium	Mycobacterium leprae	1	-29	64	100
80	Bacteria	Actinobacteria	Actinobacteria (class)	Actinomycetales	Mycobacteriaceae	Mycobacterium	Mycobacterium madagascariense	1	-98	179	100
81	Bacteria	Actinobacteria	Actinobacteria (class)	Actinomycetales	Mycobacteriaceae	Mycobacterium	Mycobacterium manitobense	1	-38	80	100
82	Bacteria	Actinobacteria	Actinobacteria (class)	Actinomycetales	Mycobacteriaceae	Mycobacterium	Mycobacterium marinum	1	-24	56	100
83	Bacteria	Actinobacteria	Actinobacteria (class)	Actinomycetales	Mycobacteriaceae	Mycobacterium	Mycobacterium monacense	3	-104.666	193.334	99.477
84	Bacteria	Actinobacteria	Actinobacteria (class)	Actinomycetales	Mycobacteriaceae	Mycobacterium	Mycobacterium montefiorense	1	-68	130	100
85	Bacteria	Actinobacteria	Actinobacteria (class)	Actinomycetales	Mycobacteriaceae	Mycobacterium	Mycobacterium murale	17	-151.823	270.824	100
86	Bacteria	Actinobacteria	Actinobacteria (class)	Actinomycetales	Mycobacteriaceae	Mycobacterium	Mycobacterium rhodesiae	5	-119	216	100
87	Bacteria	Actinobacteria	Actinobacteria (class)	Actinomycetales	Mycobacteriaceae	Mycobacterium	Mycobacterium riyadhense	1	-114	210	99.051
88	Bacteria	Actinobacteria	Actinobacteria (class)	Actinomycetales	Mycobacteriaceae	Mycobacterium	Mycobacterium salmoniphilum	14	-63.214	121.572	100
89	Bacteria	Actinobacteria	Actinobacteria (class)	Actinomycetales	Mycobacteriaceae	Mycobacterium	Mycobacterium scrofulaceum	5	-72	137	100
90	Bacteria	Actinobacteria	Actinobacteria (class)	Actinomycetales	Mycobacteriaceae	Mycobacterium	Mycobacterium sherrisii	3	-77	146	99.32
91	Bacteria	Actinobacteria	Actinobacteria (class)	Actinomycetales	Mycobacteriaceae	Mycobacterium	Mycobacterium shimoidei	4	-78	152	99.34
92	Bacteria	Actinobacteria	Actinobacteria (class)	Actinomycetales	Mycobacteriaceae	Mycobacterium	Mycobacterium simulans	23	-40.695	83.653	100
93	Bacteria	Actinobacteria	Actinobacteria (class)	Actinomycetales	Mycobacteriaceae	Mycobacterium	Mycobacterium sp.	5	-110.4	201.8	99.6682
94	Bacteria	Actinobacteria	Actinobacteria (class)	Actinomycetales	Mycobacteriaceae	Mycobacterium	Mycobacterium sp. 'graecum DL049'	1	-92	169	100
95	Bacteria	Actinobacteria	Actinobacteria (class)	Actinomycetales	Mycobacteriaceae	Mycobacterium	Mycobacterium sp. 2000-301020	1	-80	150	100
96	Bacteria	Actinobacteria	Actinobacteria (class)	Actinomycetales	Mycobacteriaceae	Mycobacterium	Mycobacterium sp. 2333	1	-109	200	99.5
97	Bacteria	Actinobacteria	Actinobacteria (class)	Actinomycetales	Mycobacteriaceae	Mycobacterium	Mycobacterium sp. JS624	1	-42	86	100
98	Bacteria	Actinobacteria	Actinobacteria (class)	Actinomycetales	Mycobacteriaceae	Mycobacterium	Mycobacterium sp. K128Y	1	-49	98	100
99	Bacteria	Actinobacteria	Actinobacteria (class)	Actinomycetales	Mycobacteriaceae	Mycobacterium	Mycobacterium sp. STR-18	1	-74	140	100
100	Bacteria	Actinobacteria	Actinobacteria (class)	Actinomycetales	Mycobacteriaceae	Mycobacterium	Mycobacterium thermoresistibile	1	-47	94	100
101	Bacteria	Actinobacteria	Actinobacteria (class)	Actinomycetales	Mycobacteriaceae	Mycobacterium	Mycobacterium tuberculosis	6	-78.5	149.5	99.33
102	Bacteria	Actinobacteria	Actinobacteria (class)	Actinomycetales	Mycobacteriaceae	Mycobacterium	Mycobacterium vanbaalenii	32	-136	245	99.59
103	Bacteria	Actinobacteria	Actinobacteria (class)	Actinomycetales	Nakamurellaceae	Nakamurella	Nakamurella multipartita	1	-50	99	100
104	Bacteria	Actinobacteria	Actinobacteria (class)	Actinomycetales	Nocardiaceae	Nocardia	Nocardia brevicatena	1	-22	52	100
105	Bacteria	Actinobacteria	Actinobacteria (class)	Actinomycetales	Nocardiaceae	Nocardia	Nocardia farcinica	6	-34	72.334	100
106	Bacteria	Actinobacteria	Actinobacteria (class)	Actinomycetales	Nocardiaceae	Rhodococcus	Rhodococcus coprophilus	1	-79	148	100
107	Bacteria	Actinobacteria	Actinobacteria (class)	Actinomycetales	Nocardiaceae	Rhodococcus	Rhodococcus equi	3	-29.3333	65	100
108	Bacteria	Actinobacteria	Actinobacteria (class)	Actinomycetales	Nocardiaceae	Rhodococcus	Rhodococcus jostii	1	-31	67	100
109	Bacteria	Actinobacteria	Actinobacteria (class)	Actinomycetales	Nocardiaceae	Rhodococcus	Rhodococcus opacus	2	-22.5	52.5	100
110	Bacteria	Actinobacteria	Actinobacteria (class)	Actinomycetales	Nocardiaceae	Rhodococcus	Rhodococcus rhodochrous	8	-79.75	149.75	99.329
111	Bacteria	Actinobacteria	Actinobacteria (class)	Actinomycetales	Nocardiaceae	Rhodococcus	Rhodococcus ruber	2	-73	139	99.655
112	Bacteria	Actinobacteria	Actinobacteria (class)	Actinomycetales	Nocardiaceae	Rhodococcus	Rhodococcus sp.	3	-63	122	100
113	Bacteria	Actinobacteria	Actinobacteria (class)	Actinomycetales	Nocardiaceae	Rhodococcus	Rhodococcus sp. DEE5151	33	-138.484	247.122	100
114	Bacteria	Actinobacteria	Actinobacteria (class)	Actinomycetales	Nocardiaceae	Rhodococcus	Rhodococcus sp. MOP100	3	-46	92	100
115	Bacteria	Actinobacteria	Actinobacteria (class)	Actinomycetales	Nocardiaceae	Rhodococcus	Rhodococcus sp. SoF	3	-29.666	65	100
116	Bacteria	Actinobacteria	Actinobacteria (class)	Actinomycetales	Nocardioidaceae	Aeromicrobium	Aeromicrobium marinum	2	-65	125	99.685
117	Bacteria	Actinobacteria	Actinobacteria (class)	Actinomycetales	Nocardioidaceae	Nocardioides	Nocardioides albus	5	-90.2	167	100
118	Bacteria	Actinobacteria	Actinobacteria (class)	Actinomycetales	Nocardioidaceae	Nocardioides	Nocardioides sp.	1	-41	85	100
119	Bacteria	Actinobacteria	Actinobacteria (class)	Actinomycetales	Nocardioidaceae	Pimelobacter	Pimelobacter simplex	1	-56	110	100
120	Bacteria	Actinobacteria	Actinobacteria (class)	Actinomycetales	Nocardiopsaceae	Nocardiopsis	Nocardiopsis composta	13	-73.615	139.385	100
121	Bacteria	Actinobacteria	Actinobacteria (class)	Actinomycetales	Nocardiopsaceae	Nocardiopsis	Nocardiopsis dassonvillei	2	-31.5	68.5	100
122	Bacteria	Actinobacteria	Actinobacteria (class)	Actinomycetales	Nocardiopsaceae	Nocardiopsis	Nocardiopsis halotolerans	2	-34.5	73	100
123	Bacteria	Actinobacteria	Actinobacteria (class)	Actinomycetales	Nocardiopsaceae	Nocardiopsis	Nocardiopsis umidischolae	1	-29	64	100
124	Bacteria	Actinobacteria	Actinobacteria (class)	Actinomycetales	Nocardiopsaceae	Streptomonospora	Streptomonospora salina	2	-40.5	83	100
125	Bacteria	Actinobacteria	Actinobacteria (class)	Actinomycetales	Nocardiopsaceae	Thermobifida	Thermobifida alba	1	-36	76	100
126	Bacteria	Actinobacteria	Actinobacteria (class)	Actinomycetales	Nocardiopsaceae	Thermobifida	Thermobifida fusca	1	-85	159	99.371
127	Bacteria	Actinobacteria	Actinobacteria (class)	Actinomycetales	Nocardiopsaceae	Thermobifida	Thermobifida sp. BCC23166	6	-42	86	100
128	Bacteria	Actinobacteria	Actinobacteria (class)	Actinomycetales	Promicromonosporaceae	Promicromonospora	Promicromonospora sukumoe	2	-46.5	93.5	100
129	Bacteria	Actinobacteria	Actinobacteria (class)	Actinomycetales	Propionibacteriaceae	Microlunatus	Microlunatus phosphovorus	12	-80.416	151.667	99.475
130	Bacteria	Actinobacteria	Actinobacteria (class)	Actinomycetales	Propionibacteriaceae	Propionibacterium	Propionibacterium acnes	6	-74.3333	140.333	100
131	Bacteria	Actinobacteria	Actinobacteria (class)	Actinomycetales	Propionibacteriaceae	Propionibacterium	Propionibacterium freudenreichii	1	-34	73	100
132	Bacteria	Actinobacteria	Actinobacteria (class)	Actinomycetales	Propionibacteriaceae	Propionibacterium	Propionibacterium granulosum	1	-28	62	100
133	Bacteria	Actinobacteria	Actinobacteria (class)	Actinomycetales	Propionibacteriaceae	unclassified (derived from Propionibacteriaceae)	Propionibacteriaceae bacterium MOB600	1	-29	63	100
134	Bacteria	Actinobacteria	Actinobacteria (class)	Actinomycetales	Pseudonocardiaceae	Amycolatopsis	Amycolatopsis benzoatilytica	1	-37	77	100
135	Bacteria	Actinobacteria	Actinobacteria (class)	Actinomycetales	Pseudonocardiaceae	Amycolatopsis	Amycolatopsis methanolica	3	-23	54	100
136	Bacteria	Actinobacteria	Actinobacteria (class)	Actinomycetales	Pseudonocardiaceae	Amycolatopsis	Amycolatopsis sp. GY154	1	-38	79	100
137	Bacteria	Actinobacteria	Actinobacteria (class)	Actinomycetales	Pseudonocardiaceae	Kibdelosporangium	Kibdelosporangium aridum	4	-59.75	115.75	100
138	Bacteria	Actinobacteria	Actinobacteria (class)	Actinomycetales	Pseudonocardiaceae	Pseudonocardia	Pseudonocardia oroxyli	1	-76	142	100
139	Bacteria	Actinobacteria	Actinobacteria (class)	Actinomycetales	Pseudonocardiaceae	Pseudonocardia	Pseudonocardia sp. AL040118-01	1	-67	132	98.481
140	Bacteria	Actinobacteria	Actinobacteria (class)	Actinomycetales	Pseudonocardiaceae	Pseudonocardia	Pseudonocardia sp. AL040410-06	2	-65	124.5	100
141	Bacteria	Actinobacteria	Actinobacteria (class)	Actinomycetales	Pseudonocardiaceae	Pseudonocardia	Pseudonocardia sp. AL050513-04	1	-49	98	100
142	Bacteria	Actinobacteria	Actinobacteria (class)	Actinomycetales	Pseudonocardiaceae	Pseudonocardia	Pseudonocardia thermophila	8	-45.25	90.25	100
143	Bacteria	Actinobacteria	Actinobacteria (class)	Actinomycetales	Pseudonocardiaceae	Saccharopolyspora	Saccharopolyspora hirsuta	3	-30.666	66.334	100
144	Bacteria	Actinobacteria	Actinobacteria (class)	Actinomycetales	Pseudonocardiaceae	Thermobispora	Thermobispora bispora	2	-25.5	58	100
145	Bacteria	Actinobacteria	Actinobacteria (class)	Actinomycetales	Rarobacteraceae	Rarobacter	Rarobacter faecitabidus	3	-40	83	100
146	Bacteria	Actinobacteria	Actinobacteria (class)	Actinomycetales	Streptomycetaceae	Kitasatospora	Kitasatospora mediocidica	1	-97	178	100
147	Bacteria	Actinobacteria	Actinobacteria (class)	Actinomycetales	Streptomycetaceae	Streptacidiphilus	Streptacidiphilus neutrinimicus	1	-39	80	100
148	Bacteria	Actinobacteria	Actinobacteria (class)	Actinomycetales	Streptomycetaceae	Streptomyces	Streptomyces cinereorectus	1	-80	150	100
149	Bacteria	Actinobacteria	Actinobacteria (class)	Actinomycetales	Streptomycetaceae	Streptomyces	Streptomyces griseus	1	-45	91	100
150	Bacteria	Actinobacteria	Actinobacteria (class)	Actinomycetales	Streptomycetaceae	Streptomyces	Streptomyces hiroshimensis	2	-41	85	99.57
151	Bacteria	Actinobacteria	Actinobacteria (class)	Actinomycetales	Streptomycetaceae	Streptomyces	Streptomyces humidus	1	-64	124	99.191
152	Bacteria	Actinobacteria	Actinobacteria (class)	Actinomycetales	Streptomycetaceae	Streptomyces	Streptomyces lavendulae	1	-85	165	98.791
153	Bacteria	Actinobacteria	Actinobacteria (class)	Actinomycetales	Streptomycetaceae	Streptomyces	Streptomyces lienomycini	1	-26	60	100
154	Bacteria	Actinobacteria	Actinobacteria (class)	Actinomycetales	Streptomycetaceae	Streptomyces	Streptomyces macrosporus	2	-61.5	119.5	99.335
155	Bacteria	Actinobacteria	Actinobacteria (class)	Actinomycetales	Streptomycetaceae	Streptomyces	Streptomyces netropsis	1	-50	99	100
156	Bacteria	Actinobacteria	Actinobacteria (class)	Actinomycetales	Streptomycetaceae	Streptomyces	Streptomyces prasinopilosus	1	-49	98	100
157	Bacteria	Actinobacteria	Actinobacteria (class)	Actinomycetales	Streptomycetaceae	Streptomyces	Streptomyces scabiei	1	-27	61	100
158	Bacteria	Actinobacteria	Actinobacteria (class)	Actinomycetales	Streptomycetaceae	Streptomyces	Streptomyces sulfonofaciens	1	-25	57	100
159	Bacteria	Actinobacteria	Actinobacteria (class)	Actinomycetales	Streptomycetaceae	Streptomyces	Streptomyces vietnamensis	1	-36	75	100
160	Bacteria	Actinobacteria	Actinobacteria (class)	Actinomycetales	Streptomycetaceae	Streptomyces	Streptomyces virginiae	2	-47.5	98.5	99.23
161	Bacteria	Actinobacteria	Actinobacteria (class)	Actinomycetales	Streptomycetaceae	Streptomyces	Streptomyces viridifaciens	2	-32	69	100
162	Bacteria	Actinobacteria	Actinobacteria (class)	Actinomycetales	Streptomycetaceae	Streptomyces	Streptomyces viridochromogenes	5	-40.8	84	100
163	Bacteria	Actinobacteria	Actinobacteria (class)	Actinomycetales	Streptosporangiaceae	Planobispora	Planobispora rosea	1	-74	138	100
164	Bacteria	Actinobacteria	Actinobacteria (class)	Actinomycetales	Streptosporangiaceae	Streptosporangium	Streptosporangium nondiastaticum	8	-77.875	149.75	98.95
165	Bacteria	Actinobacteria	Actinobacteria (class)	Actinomycetales	Thermomonosporaceae	Actinoallomurus	Actinoallomurus spadix	9	-50.6667	100.444	100
166	Bacteria	Actinobacteria	Actinobacteria (class)	Actinomycetales	Thermomonosporaceae	Actinocorallia	Actinocorallia glomerata	49	-54.306	106.306	100
167	Bacteria	Actinobacteria	Actinobacteria (class)	Actinomycetales	Thermomonosporaceae	Actinomadura	Actinomadura cremea	1	-40	82	100
168	Bacteria	Actinobacteria	Actinobacteria (class)	Actinomycetales	Thermomonosporaceae	Actinomadura	Actinomadura formosensis	21	-94.285	174.715	99.503
169	Bacteria	Actinobacteria	Actinobacteria (class)	Actinomycetales	Thermomonosporaceae	Actinomadura	Actinomadura pelletieri	3	-58.333	114	99.484
170	Bacteria	Actinobacteria	Actinobacteria (class)	Actinomycetales	Thermomonosporaceae	Actinomadura	Actinomadura viridis	1	-43	88	98.861
171	Bacteria	Actinobacteria	Actinobacteria (class)	Actinomycetales	Thermomonosporaceae	Thermomonospora	Thermomonospora curvata	2	-54	108	99.07
172	Bacteria	Actinobacteria	Actinobacteria (class)	Actinomycetales	Thermomonosporaceae	unclassified (derived from Thermomonosporaceae)	actinomycete 7501	12	-55.833	109.167	100
173	Bacteria	Actinobacteria	Actinobacteria (class)	Actinomycetales	Tsukamurellaceae	Tsukamurella	Tsukamurella strandjordii	7	-73	137	100
174	Bacteria	Actinobacteria	Actinobacteria (class)	Actinomycetales	unclassified (derived from Actinomycetales)	Tropheryma	Tropheryma whipplei	6	-30.6665	66.667	100
175	Bacteria	Actinobacteria	Actinobacteria (class)	Bifidobacteriales	Bifidobacteriaceae	Bifidobacterium	Bifidobacterium bifidum	3	-21	51	100
176	Bacteria	Actinobacteria	Actinobacteria (class)	Bifidobacteriales	Bifidobacteriaceae	Gardnerella	Gardnerella vaginalis	1	-56	109	100
177	Bacteria	Actinobacteria	Actinobacteria (class)	Bifidobacteriales	Bifidobacteriaceae	Metascardovia	Metascardovia criceti	2	-29	64	100
178	Bacteria	Actinobacteria	Actinobacteria (class)	Coriobacteriales	Coriobacteriaceae	Atopobium	Atopobium minutum	1	-21	51	100
179	Bacteria	Actinobacteria	Actinobacteria (class)	Coriobacteriales	Coriobacteriaceae	Atopobium	Atopobium parvulum	1	-44	89	100
180	Bacteria	Actinobacteria	Actinobacteria (class)	Coriobacteriales	Coriobacteriaceae	Atopobium	Atopobium vaginae	5	-35.8	75.4	100
181	Bacteria	Actinobacteria	Actinobacteria (class)	Coriobacteriales	Coriobacteriaceae	Collinsella	Collinsella intestinalis	2	-31	67	100
182	Bacteria	Actinobacteria	Actinobacteria (class)	Coriobacteriales	Coriobacteriaceae	Cryptobacterium	Cryptobacterium curtum	1	-34	72	100
183	Bacteria	Actinobacteria	Actinobacteria (class)	Coriobacteriales	Coriobacteriaceae	Eggerthella	Eggerthella lenta	1	-27	60	100
184	Bacteria	Actinobacteria	Actinobacteria (class)	Coriobacteriales	Coriobacteriaceae	Slackia	Slackia exigua	1	-26	59	100
185	Bacteria	Actinobacteria	Actinobacteria (class)	Coriobacteriales	Coriobacteriaceae	Slackia	Slackia heliotrinireducens	3	-51	101	100
186	Bacteria	Actinobacteria	Actinobacteria (class)	Solirubrobacterales	Conexibacteraceae	Conexibacter	Conexibacter woesei	35	-64.342	124.029	99.674
187	Bacteria	Actinobacteria	Actinobacteria (class)	Thermoleophilales	Thermoleophilaceae	Thermoleophilum	Thermoleophilum album	7	-44.857	91	99.806
188	Bacteria	Actinobacteria	Actinobacteria (class)	unclassified (derived from Actinobacteria (class))	unclassified (derived from Actinobacteria (class))	unclassified (derived from Actinobacteria (class))	actinobacterium MWH-Uga1	1	-96	177	100
189	Bacteria	Aquificae	Aquificae (class)	Aquificales	Desulfurobacteriaceae	Balnearium	Balnearium lithotrophicum	2	-23.5	54.5	100
190	Bacteria	Bacteroidetes	Bacteroidia	Bacteroidales	Bacteroidaceae	Bacteroides	Bacteroides capillosus	2	-27	61	100
191	Bacteria	Bacteroidetes	Bacteroidia	Bacteroidales	Bacteroidaceae	Bacteroides	Bacteroides massiliensis	1	-27	61	100
192	Bacteria	Bacteroidetes	Bacteroidia	Bacteroidales	Bacteroidaceae	Bacteroides	Bacteroides nordii	15	-32.466	70.4	100
193	Bacteria	Bacteroidetes	Bacteroidia	Bacteroidales	Bacteroidaceae	Bacteroides	Bacteroides ovatus	2	-31.5	70.5	97.16
194	Bacteria	Bacteroidetes	Bacteroidia	Bacteroidales	Bacteroidaceae	Bacteroides	Bacteroides sp. 3_1_33FAA	1	-30	66	100
195	Bacteria	Bacteroidetes	Bacteroidia	Bacteroidales	Porphyromonadaceae	Parabacteroides	Parabacteroides distasonis	8	-41.25	85.375	100
196	Bacteria	Bacteroidetes	Bacteroidia	Bacteroidales	Porphyromonadaceae	Parabacteroides	Parabacteroides goldsteinii	11	-39.636	81.455	100
197	Bacteria	Bacteroidetes	Bacteroidia	Bacteroidales	Porphyromonadaceae	Parabacteroides	Parabacteroides gordonii	1	-24	56	100
198	Bacteria	Bacteroidetes	Bacteroidia	Bacteroidales	Porphyromonadaceae	Parabacteroides	Parabacteroides merdae	1	-32	69	100
199	Bacteria	Bacteroidetes	Bacteroidia	Bacteroidales	Porphyromonadaceae	Porphyromonas	Porphyromonas endodontalis	1	-22	52	100
200	Bacteria	Bacteroidetes	Bacteroidia	Bacteroidales	Porphyromonadaceae	Porphyromonas	uncultured Porphyromonas sp.	2	-47	94.5	100
201	Bacteria	Bacteroidetes	Bacteroidia	Bacteroidales	Prevotellaceae	Prevotella	Prevotella corporis	1	-24	56	98.21
202	Bacteria	Bacteroidetes	Bacteroidia	Bacteroidales	Prevotellaceae	Prevotella	Prevotella timonensis	1	-24	56	100
203	Bacteria	Bacteroidetes	Bacteroidia	Bacteroidales	Rikenellaceae	Alistipes	Alistipes finegoldii	5	-32.4	68.8	100
204	Bacteria	Bacteroidetes	Bacteroidia	Bacteroidales	Rikenellaceae	Alistipes	Alistipes putredinis	2	-34	73	98.63
205	Bacteria	Bacteroidetes	Bacteroidia	Bacteroidales	Rikenellaceae	Rikenella	Rikenella microfusus	1	-42	87	98.85
206	Bacteria	Bacteroidetes	Cytophagia	Cytophagales	Cytophagaceae	Cytophaga	Cytophaga hutchinsonii	12	-38.5833	80.6667	100
207	Bacteria	Bacteroidetes	Cytophagia	Cytophagales	Cytophagaceae	Cytophaga	Cytophaga sp.	11	-31	67	100
208	Bacteria	Bacteroidetes	Cytophagia	Cytophagales	Cytophagaceae	Cytophaga	Cytophaga sp. I-1787	12	-36.416	76.334	100
209	Bacteria	Bacteroidetes	Cytophagia	Cytophagales	Cytophagaceae	Cytophaga	Cytophaga sp. I-2031	1	-26	59	100
210	Bacteria	Bacteroidetes	Cytophagia	Cytophagales	Cytophagaceae	Cytophaga	Cytophaga sp. MBIC01539	1	-24	56	100
211	Bacteria	Bacteroidetes	Cytophagia	Cytophagales	Cytophagaceae	Flexibacter	Flexibacter elegans	1	-24	55	100
212	Bacteria	Bacteroidetes	Cytophagia	Cytophagales	Cytophagaceae	Flexibacter	Flexibacter flexilis	13	-35.3077	74.9231	100
213	Bacteria	Bacteroidetes	Cytophagia	Cytophagales	Cytophagaceae	Flexibacter	Flexibacter litoralis	5	-33	70.8	100
214	Bacteria	Bacteroidetes	Cytophagia	Cytophagales	Cytophagaceae	Hymenobacter	Hymenobacter antarcticus	9	-32.888	70.223	100
215	Bacteria	Bacteroidetes	Cytophagia	Cytophagales	Cytophagaceae	Hymenobacter	Hymenobacter gelipurpurascens	1	-29	64	100
216	Bacteria	Bacteroidetes	Cytophagia	Cytophagales	Cytophagaceae	Hymenobacter	Hymenobacter ocellatus	2	-26.5	60.5	100
217	Bacteria	Bacteroidetes	Cytophagia	Cytophagales	Cytophagaceae	Hymenobacter	Hymenobacter rigui	1	-23	54	100
218	Bacteria	Bacteroidetes	Cytophagia	Cytophagales	Cytophagaceae	Marinoscillum	Marinoscillum furvescens	8	-38.9998	81.2501	100
219	Bacteria	Bacteroidetes	Cytophagia	Cytophagales	Cytophagaceae	Microscilla	Microscilla marina	24	-55.833	109.75	100
220	Bacteria	Bacteroidetes	Cytophagia	Cytophagales	Flammeovirgaceae	Flammeovirga	Flammeovirga aprica	3	-29.333	64.667	100
221	Bacteria	Bacteroidetes	Cytophagia	Cytophagales	Flammeovirgaceae	Flexithrix	Flexithrix dorotheae	9	-29.6662	65.1113	99.7947
222	Bacteria	Bacteroidetes	Flavobacteria	Flavobacteriales	Blattabacteriaceae	Blattabacterium	Blattabacterium sp. (Periplaneta americana)	1	-28	62	100
223	Bacteria	Bacteroidetes	Flavobacteria	Flavobacteriales	Flavobacteriaceae	Capnocytophaga	Capnocytophaga cynodegmi	7	-35.428	75.429	100
224	Bacteria	Bacteroidetes	Flavobacteria	Flavobacteriales	Flavobacteriaceae	Chryseobacterium	Chryseobacterium haifense	1	-30	67	100
225	Bacteria	Bacteroidetes	Flavobacteria	Flavobacteriales	Flavobacteriaceae	Chryseobacterium	Chryseobacterium indologenes	1	-51	102	100
226	Bacteria	Bacteroidetes	Flavobacteria	Flavobacteriales	Flavobacteriaceae	Chryseobacterium	Chryseobacterium soldanellicola	2	-61	119	100
227	Bacteria	Bacteroidetes	Flavobacteria	Flavobacteriales	Flavobacteriaceae	Dokdonia	Dokdonia donghaensis	1	-28	63	100
228	Bacteria	Bacteroidetes	Flavobacteria	Flavobacteriales	Flavobacteriaceae	Elizabethkingia	Elizabethkingia meningoseptica	3	-43.3333	88.6667	100
229	Bacteria	Bacteroidetes	Flavobacteria	Flavobacteriales	Flavobacteriaceae	Flavobacterium	Flavobacterium johnsoniae	6	-119.5	217.5	100
230	Bacteria	Bacteroidetes	Flavobacteria	Flavobacteriales	Flavobacteriaceae	Flavobacterium	Flavobacterium psychrophilum	1	-28	63	100
231	Bacteria	Bacteroidetes	Flavobacteria	Flavobacteriales	Flavobacteriaceae	Leeuwenhoekiella	Leeuwenhoekiella marinoflava	3	-24	56	100
232	Bacteria	Bacteroidetes	Flavobacteria	Flavobacteriales	Flavobacteriaceae	Psychroflexus	Psychroflexus torquis	16	-40.8746	84.313	100
233	Bacteria	Bacteroidetes	Flavobacteria	Flavobacteriales	Flavobacteriaceae	Riemerella	Riemerella anatipestifer	1	-105	193	100
234	Bacteria	Bacteroidetes	Flavobacteria	Flavobacteriales	Flavobacteriaceae	Riemerella	Riemerella columbina	1	-31	68	100
235	Bacteria	Bacteroidetes	Flavobacteria	Flavobacteriales	Flavobacteriaceae	unclassified (derived from Flavobacteriaceae)	Flavobacteriaceae bacterium 3519-10	1	-28	63	100
236	Bacteria	Bacteroidetes	Sphingobacteria	Sphingobacteriales	Rhodothermaceae	Rhodothermus	Rhodothermus marinus	1	-35	74	100
237	Bacteria	Bacteroidetes	Sphingobacteria	Sphingobacteriales	Rhodothermaceae	Salinibacter	Salinibacter ruber	3	-40.6667	83.3333	100
238	Bacteria	Bacteroidetes	Sphingobacteria	Sphingobacteriales	Saprospiraceae	Saprospira	Saprospira sp. SS98-5	2	-23.5	55	100
239	Bacteria	Bacteroidetes	Sphingobacteria	Sphingobacteriales	Sphingobacteriaceae	Pedobacter	Pedobacter heparinus	76	-54.1965	107.303	99.9059
240	Bacteria	Bacteroidetes	Sphingobacteria	Sphingobacteriales	Sphingobacteriaceae	Pedobacter	Pedobacter nyackensis	6	-39.333	81.5	100
241	Bacteria	Bacteroidetes	Sphingobacteria	Sphingobacteriales	Sphingobacteriaceae	Pedobacter	Pedobacter sp. 4236	21	-101.285	189.048	99.867
242	Bacteria	Bacteroidetes	Sphingobacteria	Sphingobacteriales	Sphingobacteriaceae	Pedobacter	Pedobacter sp. BAL39	1	-64	124	100
243	Bacteria	Bacteroidetes	Sphingobacteria	Sphingobacteriales	Sphingobacteriaceae	Pedobacter	Pedobacter sp. KP-2	11	-71.363	135.182	100
244	Bacteria	Bacteroidetes	Sphingobacteria	Sphingobacteriales	Sphingobacteriaceae	Pedobacter	Pedobacter sp. MJ11	4	-44.25	90.25	100
245	Bacteria	Bacteroidetes	Sphingobacteria	Sphingobacteriales	Sphingobacteriaceae	Sphingobacterium	Sphingobacterium kitahiroshimense	1	-29	65	100
246	Bacteria	Bacteroidetes	Sphingobacteria	Sphingobacteriales	Sphingobacteriaceae	Sphingobacterium	Sphingobacterium multivorum	23	-49.652	98.392	100
247	Bacteria	Bacteroidetes	Sphingobacteria	Sphingobacteriales	Sphingobacteriaceae	Sphingobacterium	Sphingobacterium sp. PM2-P1-29	1	-30	66	100
248	Bacteria	Bacteroidetes	Sphingobacteria	Sphingobacteriales	Sphingobacteriaceae	Sphingobacterium	Sphingobacterium sp. TN19	4	-51.75	102.25	100
249	Bacteria	Bacteroidetes	Sphingobacteria	Sphingobacteriales	Sphingobacteriaceae	Sphingobacterium	Sphingobacterium spiritivorum	10	-91.5998	170	100
250	Bacteria	Bacteroidetes	Sphingobacteria	Sphingobacteriales	Sphingobacteriaceae	Sphingobacterium	Sphingobacterium thalpophilum	19	-32.2632	69.8948	100
251	Bacteria	Bacteroidetes	Sphingobacteria	Sphingobacteriales	Sphingobacteriaceae	unclassified (derived from Sphingobacteriaceae)	Sphingobacteriaceae bacterium SOC A20(36)	54	-62.444	121.538	99.618
252	Bacteria	Bacteroidetes	Sphingobacteria	Sphingobacteriales	unclassified (derived from Sphingobacteriales)	Chitinophaga	Chitinophaga pinensis	10	-43.8	89.6	99.79
253	Bacteria	Bacteroidetes	Sphingobacteria	Sphingobacteriales	unclassified (derived from Sphingobacteriales)	Chitinophaga	Chitinophaga sancti	48	-38.2289	79.8545	99.9277
254	Bacteria	Bacteroidetes	Sphingobacteria	Sphingobacteriales	unclassified (derived from Sphingobacteriales)	Terrimonas	Terrimonas ferruginea	106	-43.0089	88.2173	99.897
255	Bacteria	Bacteroidetes	Sphingobacteria	Sphingobacteriales	unclassified (derived from Sphingobacteriales)	Terrimonas	Terrimonas lutea	34	-50.176	106.559	98.045
256	Bacteria	Bacteroidetes	unclassified (derived from Bacteroidetes)	unclassified (derived from Bacteroidetes)	unclassified (derived from Bacteroidetes)	Candidatus Amoebophilus	Candidatus Amoebophilus asiaticus	3	-27.6667	62	100
257	Bacteria	Bacteroidetes	unclassified (derived from Bacteroidetes)	unclassified (derived from Bacteroidetes)	unclassified (derived from Bacteroidetes)	Candidatus Cardinium	Candidatus Cardinium hertigii	2	-34.5	74	98.646
258	Bacteria	Bacteroidetes	unclassified (derived from Bacteroidetes)	unclassified (derived from Bacteroidetes)	unclassified (derived from Bacteroidetes)	unclassified (derived from Bacteroidetes)	marine CFB-group bacterium MBIC01599	3	-62	120.334	100
259	Bacteria	Candidatus Poribacteria	unclassified (derived from Candidatus Poribacteria)	unclassified (derived from Candidatus Poribacteria)	unclassified (derived from Candidatus Poribacteria)	unclassified (derived from Candidatus Poribacteria)	Candidatus Poribacteria sp. WGA-A3	1	-23	53	100
260	Bacteria	Chlamydiae	Chlamydiae (class)	Chlamydiales	Chlamydiaceae	Chlamydia	Chlamydia suis	1	-58	113	100
261	Bacteria	Chlamydiae	Chlamydiae (class)	Chlamydiales	Chlamydiaceae	Chlamydophila	Chlamydophila felis	3	-31.666	69	100
262	Bacteria	Chlamydiae	Chlamydiae (class)	Chlamydiales	Chlamydiaceae	Chlamydophila	Chlamydophila pneumoniae	1	-21	51	100
263	Bacteria	Chlamydiae	Chlamydiae (class)	Chlamydiales	Chlamydiaceae	Chlamydophila	Chlamydophila sp. 08-1274_Flock23	1	-25	58	100
264	Bacteria	Chlamydiae	Chlamydiae (class)	Chlamydiales	Criblamydiaceae	Criblamydia	Criblamydia sequanensis	1	-23	55	100
265	Bacteria	Chlamydiae	Chlamydiae (class)	Chlamydiales	Parachlamydiaceae	Candidatus Protochlamydia	Protochlamydia naegleriophila	3	-33	70.667	100
266	Bacteria	Chlamydiae	Chlamydiae (class)	Chlamydiales	Parachlamydiaceae	Neochlamydia	Neochlamydia hartmannellae	6	-53.333	106	99.474
267	Bacteria	Chlamydiae	Chlamydiae (class)	Chlamydiales	Parachlamydiaceae	Parachlamydia	Parachlamydia acanthamoebae	10	-38.1999	80.2	99.9181
268	Bacteria	Chlamydiae	Chlamydiae (class)	Chlamydiales	Parachlamydiaceae	unclassified (derived from Parachlamydiaceae)	endosymbiont of Acanthamoeba sp. UWC22	6	-54.166	108	99.481
269	Bacteria	Chlamydiae	Chlamydiae (class)	Chlamydiales	Simkaniaceae	Candidatus Fritschea	Candidatus Fritschea bemisiae	3	-31.333	68.334	100
270	Bacteria	Chlamydiae	Chlamydiae (class)	Chlamydiales	Simkaniaceae	Simkania	Simkania negevensis	3	-24	55.334	100
271	Bacteria	Chlorobi	Chlorobia	Chlorobiales	Chlorobiaceae	Chlorobaculum	Chlorobaculum parvum	3	-35	74.3333	100
272	Bacteria	Chlorobi	Chlorobia	Chlorobiales	Chlorobiaceae	Chlorobium	Chlorobium limicola	2	-24.5	56.5	100
273	Bacteria	Chlorobi	Chlorobia	Chlorobiales	Chlorobiaceae	Chloroherpeton	Chloroherpeton thalassium	2	-28	62	100
274	Bacteria	Chloroflexi	Chloroflexi (class)	Chloroflexales	Chloroflexaceae	Chloroflexus	Chloroflexus aggregans	1	-21	51	100
275	Bacteria	Chloroflexi	Chloroflexi (class)	Chloroflexales	Chloroflexaceae	Chloroflexus	Chloroflexus aurantiacus	4	-31.75	68.25	100
276	Bacteria	Chloroflexi	Chloroflexi (class)	Chloroflexales	Chloroflexaceae	Chloroflexus	Chloroflexus sp. Y-400-fl	2	-27.5	61.5	100
277	Bacteria	Chloroflexi	Chloroflexi (class)	Chloroflexales	Chloroflexaceae	Roseiflexus	Roseiflexus castenholzii	2	-28.5	63	100
278	Bacteria	Chloroflexi	Chloroflexi (class)	Chloroflexales	Chloroflexaceae	Roseiflexus	Roseiflexus sp. RS-1	1	-27	61	100
279	Bacteria	Chloroflexi	Chloroflexi (class)	Chloroflexales	Oscillochloridaceae	Oscillochloris	Oscillochloris trichoides	1	-25	58	100
280	Bacteria	Chloroflexi	Chloroflexi (class)	Herpetosiphonales	Herpetosiphonaceae	Herpetosiphon	Herpetosiphon aurantiacus	1	-24	55	100
281	Bacteria	Chloroflexi	Dehalococcoidetes	unclassified (derived from Dehalococcoidetes)	unclassified (derived from Dehalococcoidetes)	Dehalococcoides	Dehalococcoides ethenogenes	1	-39	81	100
282	Bacteria	Chloroflexi	Dehalococcoidetes	unclassified (derived from Dehalococcoidetes)	unclassified (derived from Dehalococcoidetes)	Dehalococcoides	Dehalococcoides sp. FL2	2	-33	71	100
283	Bacteria	Chloroflexi	Dehalococcoidetes	unclassified (derived from Dehalococcoidetes)	unclassified (derived from Dehalococcoidetes)	Dehalogenimonas	Dehalogenimonas lykanthroporepellens	1	-21	51	100
284	Bacteria	Chloroflexi	Ktedonobacteria	Ktedonobacterales	Ktedonobacteraceae	Ktedonobacter	bacterium SOSP1-30	8	-31.125	67.125	100
285	Bacteria	Chloroflexi	Ktedonobacteria	Ktedonobacterales	Ktedonobacteraceae	Ktedonobacter	Ktedonobacter racemifer	23	-34.869	74.044	100
286	Bacteria	Chloroflexi	Ktedonobacteria	unclassified (derived from Ktedonobacteria)	unclassified (derived from Ktedonobacteria)	unclassified (derived from Ktedonobacteria)	bacterium SOSP1-142	14	-52.857	104.072	100
287	Bacteria	Chloroflexi	Thermomicrobia (class)	Thermomicrobiales	Thermomicrobiaceae	Thermomicrobium	Thermomicrobium roseum	1	-43	87	100
288	Bacteria	Cyanobacteria	unclassified (derived from Cyanobacteria)	Chroococcales	unclassified (derived from Chroococcales)	Halothece	Halothece sp. MPI 96P605	1	-24	55	100
289	Bacteria	Cyanobacteria	unclassified (derived from Cyanobacteria)	Chroococcales	unclassified (derived from Chroococcales)	Microcystis	Microcystis sp. CYN06	1	-21	50	100
290	Bacteria	Cyanobacteria	unclassified (derived from Cyanobacteria)	Chroococcales	unclassified (derived from Chroococcales)	Synechococcus	Synechococcus sp. PCC 7002	1	-30	65	100
291	Bacteria	Cyanobacteria	unclassified (derived from Cyanobacteria)	Nostocales	Nostocaceae	Anabaena	Anabaena sp. BIR361	1	-24	55	100
292	Bacteria	Cyanobacteria	unclassified (derived from Cyanobacteria)	Nostocales	Nostocaceae	Dolichospermum	Dolichospermum macrosporum	10	-33.6	72	100
293	Bacteria	Cyanobacteria	unclassified (derived from Cyanobacteria)	Nostocales	Nostocaceae	Trichormus	Trichormus doliolum	1	-23	54	100
294	Bacteria	Cyanobacteria	unclassified (derived from Cyanobacteria)	Oscillatoriales	unclassified (derived from Oscillatoriales)	Geitlerinema	Geitlerinema sp. PCC 7105	1	-24	55	100
295	Bacteria	Cyanobacteria	unclassified (derived from Cyanobacteria)	Pleurocapsales	unclassified (derived from Pleurocapsales)	Pleurocapsa	Pleurocapsa sp. PCC 7314	1	-23	55	100
296	Bacteria	Cyanobacteria	unclassified (derived from Cyanobacteria)	Prochlorales	Prochlorococcaceae	Prochlorococcus	Prochlorococcus marinus	1	-21	51	100
297	Bacteria	Deferribacteres	Deferribacteres (class)	Deferribacterales	Deferribacteraceae	Denitrovibrio	Denitrovibrio acetiphilus	4	-26	58.5	100
298	Bacteria	Deinococcus-Thermus	Deinococci	Thermales	Thermaceae	Meiothermus	Meiothermus silvanus	1	-47	95	100
299	Bacteria	Fibrobacteres	Fibrobacteres (class)	Fibrobacterales	Fibrobacteraceae	Fibrobacter	Fibrobacter succinogenes	2	-29.5	64.5	100
300	Bacteria	Firmicutes	Bacilli	Bacillales	Bacillaceae	Bacillus	Bacillus agaradhaerens	1	-42	86	100
301	Bacteria	Firmicutes	Bacilli	Bacillales	Bacillaceae	Bacillus	Bacillus amyloliquefaciens	1	-26	60	100
302	Bacteria	Firmicutes	Bacilli	Bacillales	Bacillaceae	Bacillus	Bacillus anthracis	1	-21	50	100
303	Bacteria	Firmicutes	Bacilli	Bacillales	Bacillaceae	Bacillus	Bacillus cereus	2	-54.5	107.5	100
304	Bacteria	Firmicutes	Bacilli	Bacillales	Bacillaceae	Bacillus	Bacillus circulans	3	-149	266	100
305	Bacteria	Firmicutes	Bacilli	Bacillales	Bacillaceae	Bacillus	Bacillus coagulans	9	-27	60	100
306	Bacteria	Firmicutes	Bacilli	Bacillales	Bacillaceae	Bacillus	Bacillus mycoides	1	-80	151	100
307	Bacteria	Firmicutes	Bacilli	Bacillales	Bacillaceae	Bacillus	Bacillus pseudofirmus	123	-40	82	100
308	Bacteria	Firmicutes	Bacilli	Bacillales	Bacillaceae	Bacillus	Bacillus pumilus	1	-23	54	100
309	Bacteria	Firmicutes	Bacilli	Bacillales	Bacillaceae	Bacillus	Bacillus samanii	1	-28	63	100
310	Bacteria	Firmicutes	Bacilli	Bacillales	Bacillaceae	Bacillus	Bacillus sp.	2	-31	67	100
311	Bacteria	Firmicutes	Bacilli	Bacillales	Bacillaceae	Bacillus	Bacillus subtilis	11	-28.3636	63.2732	100
312	Bacteria	Firmicutes	Bacilli	Bacillales	Bacillaceae	Bacillus	Bacillus thuringiensis	1	-25	57	100
313	Bacteria	Firmicutes	Bacilli	Bacillales	Bacillaceae	Geobacillus	Geobacillus kaustophilus	27	-31.1481	67.4452	100
314	Bacteria	Firmicutes	Bacilli	Bacillales	Bacillaceae	Geobacillus	Geobacillus stearothermophilus	2	-26	59	100
315	Bacteria	Firmicutes	Bacilli	Bacillales	Bacillaceae	Lysinibacillus	Lysinibacillus fusiformis	7	-37	77	100
316	Bacteria	Firmicutes	Bacilli	Bacillales	Bacillaceae	Lysinibacillus	Lysinibacillus sphaericus	1	-23	54	100
317	Bacteria	Firmicutes	Bacilli	Bacillales	Paenibacillaceae	Brevibacillus	Brevibacillus laterosporus	1	-42	86	100
318	Bacteria	Firmicutes	Bacilli	Bacillales	Paenibacillaceae	Brevibacillus	Brevibacillus thermoruber	3	-33.666	72	100
319	Bacteria	Firmicutes	Bacilli	Bacillales	Paenibacillaceae	Paenibacillus	Paenibacillus borealis	2	-47	94.5	100
320	Bacteria	Firmicutes	Bacilli	Bacillales	Paenibacillaceae	Paenibacillus	Paenibacillus fujiensis	1	-42	86	100
321	Bacteria	Firmicutes	Bacilli	Bacillales	Paenibacillaceae	Paenibacillus	Paenibacillus massiliensis	2	-24	56	100
322	Bacteria	Firmicutes	Bacilli	Bacillales	Paenibacillaceae	Paenibacillus	Paenibacillus polymyxa	4	-25	57	100
323	Bacteria	Firmicutes	Bacilli	Bacillales	Paenibacillaceae	Paenibacillus	Paenibacillus sp. ZY-8	1	-31	67	100
324	Bacteria	Firmicutes	Bacilli	Bacillales	Paenibacillaceae	Paenibacillus	Paenibacillus validus	1	-43	87	100
325	Bacteria	Firmicutes	Bacilli	Bacillales	Thermoactinomycetaceae	Laceyella	Laceyella sacchari	1	-24	56	100
326	Bacteria	Firmicutes	Bacilli	Bacillales	Thermoactinomycetaceae	Seinonella	Seinonella peptonophila	1	-26	59	100
327	Bacteria	Firmicutes	Bacilli	Bacillales	unclassified (derived from Bacillales)	Exiguobacterium	Exiguobacterium sp. LY3	2	-36.5	76.5	100
328	Bacteria	Firmicutes	Bacilli	Lactobacillales	Aerococcaceae	Abiotrophia	Abiotrophia defectiva	3	-39	81	100
329	Bacteria	Firmicutes	Bacilli	Lactobacillales	Carnobacteriaceae	Granulicatella	Granulicatella adiacens	1	-28	62	100
330	Bacteria	Firmicutes	Bacilli	Lactobacillales	Enterococcaceae	Enterococcus	Enterococcus casseliflavus	1	-30	66	100
331	Bacteria	Firmicutes	Bacilli	Lactobacillales	Enterococcaceae	Enterococcus	Enterococcus faecium	2	-30	66	100
332	Bacteria	Firmicutes	Bacilli	Lactobacillales	Enterococcaceae	Enterococcus	Enterococcus italicus	1	-21	51	100
333	Bacteria	Firmicutes	Bacilli	Lactobacillales	Lactobacillaceae	Lactobacillus	Lactobacillus animalis	17	-30	66	100
334	Bacteria	Firmicutes	Bacilli	Lactobacillales	Lactobacillaceae	Lactobacillus	Lactobacillus casei	1	-28	62	100
335	Bacteria	Firmicutes	Bacilli	Lactobacillales	Lactobacillaceae	Lactobacillus	Lactobacillus delbrueckii	1	-23	54	100
336	Bacteria	Firmicutes	Bacilli	Lactobacillales	Lactobacillaceae	Lactobacillus	Lactobacillus gasseri	2	-34	72.5	100
337	Bacteria	Firmicutes	Bacilli	Lactobacillales	Lactobacillaceae	Lactobacillus	Lactobacillus paracollinoides	40	-38	79	100
338	Bacteria	Firmicutes	Bacilli	Lactobacillales	Lactobacillaceae	Lactobacillus	Lactobacillus plantarum	19	-29.5263	64.9474	100
339	Bacteria	Firmicutes	Bacilli	Lactobacillales	Lactobacillaceae	Lactobacillus	Lactobacillus rhamnosus	1	-25	57	100
340	Bacteria	Firmicutes	Bacilli	Lactobacillales	Leuconostocaceae	Leuconostoc	Leuconostoc lactis	5	-73.2	139.2	100
341	Bacteria	Firmicutes	Bacilli	Lactobacillales	Leuconostocaceae	Leuconostoc	Leuconostoc mesenteroides	2	-27.5	61.5	100
342	Bacteria	Firmicutes	Bacilli	Lactobacillales	Leuconostocaceae	Oenococcus	Oenococcus oeni	1	-22	52	100
343	Bacteria	Firmicutes	Bacilli	Lactobacillales	Streptococcaceae	Lactococcus	Lactococcus lactis	1	-106	196	100
344	Bacteria	Firmicutes	Clostridia	Clostridiales	Clostridiaceae	Candidatus Arthromitus	Candidatus Arthromitus sp. SFB-mouse	1	-24	55	100
345	Bacteria	Firmicutes	Clostridia	Clostridiales	Clostridiaceae	Clostridium	Clostridium acetobutylicum	1	-29	65	100
346	Bacteria	Firmicutes	Clostridia	Clostridiales	Clostridiaceae	Clostridium	Clostridium aminobutyricum	1	-41	85	100
347	Bacteria	Firmicutes	Clostridia	Clostridiales	Clostridiaceae	Clostridium	Clostridium aminophilum	1	-21	50	100
348	Bacteria	Firmicutes	Clostridia	Clostridiales	Clostridiaceae	Clostridium	Clostridium botulinum	41	-30.6585	66.4638	100
349	Bacteria	Firmicutes	Clostridia	Clostridiales	Clostridiaceae	Clostridium	Clostridium cellulovorans	2	-29	64.5	100
350	Bacteria	Firmicutes	Clostridia	Clostridiales	Clostridiaceae	Clostridium	Clostridium cylindrosporum	1	-41	85	100
351	Bacteria	Firmicutes	Clostridia	Clostridiales	Clostridiaceae	Clostridium	Clostridium difficile	1	-25	58	100
352	Bacteria	Firmicutes	Clostridia	Clostridiales	Clostridiaceae	Clostridium	Clostridium novyi	6	-33	71	100
353	Bacteria	Firmicutes	Clostridia	Clostridiales	Clostridiaceae	Clostridium	Clostridium perfringens	35	-29.8283	65.7435	100
354	Bacteria	Firmicutes	Clostridia	Clostridiales	Clostridiaceae	Clostridium	Clostridium sardiniense	7	-25.714	58.572	100
355	Bacteria	Firmicutes	Clostridia	Clostridiales	Clostridiaceae	Clostridium	Clostridium sp. SS2/1	5	-22	52	100
356	Bacteria	Firmicutes	Clostridia	Clostridiales	Clostridiaceae	Clostridium	Clostridium tetani	1	-29	64	100
357	Bacteria	Firmicutes	Clostridia	Clostridiales	Clostridiaceae	Clostridium	Clostridium tyrobutyricum	1	-99	184	100
358	Bacteria	Firmicutes	Clostridia	Clostridiales	Clostridiaceae	Clostridium	Clostridium ultunense	1	-22	53	100
359	Bacteria	Firmicutes	Clostridia	Clostridiales	Clostridiales Family XI. Incertae Sedis	Peptoniphilus	Peptoniphilus indolicus	2	-29	63	100
360	Bacteria	Firmicutes	Clostridia	Clostridiales	Clostridiales Family XI. Incertae Sedis	Sedimentibacter	Sedimentibacter hydroxybenzoicus	2	-24	55.5	100
361	Bacteria	Firmicutes	Clostridia	Clostridiales	Clostridiales Family XI. Incertae Sedis	Sporanaerobacter	Sporanaerobacter acetigenes	10	-32.4	69.4	100
362	Bacteria	Firmicutes	Clostridia	Clostridiales	Clostridiales Family XI. Incertae Sedis	Tissierella	Tissierella creatinophila	1	-22	53	100
363	Bacteria	Firmicutes	Clostridia	Clostridiales	Clostridiales Family XVII. Incertae Sedis	Thermaerobacter	Thermaerobacter marianensis	1	-25	56	100
364	Bacteria	Firmicutes	Clostridia	Clostridiales	Clostridiales Family XVIII. Incertae Sedis	Symbiobacterium	Symbiobacterium thermophilum	4	-27.25	61	100
365	Bacteria	Firmicutes	Clostridia	Clostridiales	Eubacteriaceae	Eubacterium	Eubacterium ventriosum	1	-28	63	100
366	Bacteria	Firmicutes	Clostridia	Clostridiales	Heliobacteriaceae	Heliobacterium	Heliobacterium gestii	3	-26.666	59.667	100
367	Bacteria	Firmicutes	Clostridia	Clostridiales	Lachnospiraceae	Oribacterium	Oribacterium sinus	1	-26	60	100
368	Bacteria	Firmicutes	Clostridia	Clostridiales	Lachnospiraceae	unclassified (derived from Lachnospiraceae)	Marvinbryantia formatexigens	3	-26	60	100
369	Bacteria	Firmicutes	Clostridia	Clostridiales	Peptococcaceae	Candidatus Desulforudis	Candidatus Desulforudis audaxviator	1	-25	58	100
370	Bacteria	Firmicutes	Clostridia	Clostridiales	Peptococcaceae	Desulfitobacterium	Desulfitobacterium dehalogenans	9	-29.444	64.445	100
371	Bacteria	Firmicutes	Clostridia	Clostridiales	Peptococcaceae	Desulfitobacterium	Desulfitobacterium hafniense	4	-41.4995	85	100
372	Bacteria	Firmicutes	Clostridia	Clostridiales	Peptococcaceae	Desulfonispora	Desulfonispora thiosulfatigenes	4	-22	52	100
373	Bacteria	Firmicutes	Clostridia	Clostridiales	Peptococcaceae	Desulfosporosinus	Desulfosporosinus meridiei	2	-36.5	78.5	98.691
374	Bacteria	Firmicutes	Clostridia	Clostridiales	Peptococcaceae	Desulfotomaculum	Desulfotomaculum kuznetsovii	41	-24.682	56.269	100
375	Bacteria	Firmicutes	Clostridia	Clostridiales	Peptococcaceae	Desulfotomaculum	Desulfotomaculum solfataricum	1	-28	62	100
376	Bacteria	Firmicutes	Clostridia	Clostridiales	Peptococcaceae	Desulfotomaculum	Desulfotomaculum sp. Lac2	2	-28	62	100
377	Bacteria	Firmicutes	Clostridia	Clostridiales	Peptococcaceae	Desulfotomaculum	Desulfotomaculum thermoacetoxidans	1	-27	61	100
378	Bacteria	Firmicutes	Clostridia	Clostridiales	Peptococcaceae	Desulfotomaculum	Desulfotomaculum thermosapovorans	1	-28	62	100
379	Bacteria	Firmicutes	Clostridia	Clostridiales	Peptococcaceae	Thermincola	Thermincola potens	6	-35.5	75.1667	100
380	Bacteria	Firmicutes	Clostridia	Clostridiales	Ruminococcaceae	Faecalibacterium	Faecalibacterium prausnitzii	1	-23	54	100
381	Bacteria	Firmicutes	Clostridia	Clostridiales	Ruminococcaceae	Ruminococcus	Ruminococcus flavefaciens	6	-25.5	58.5	100
382	Bacteria	Firmicutes	Clostridia	Clostridiales	Syntrophomonadaceae	Dethiobacter	Dethiobacter alkaliphilus	1	-43	88	100
383	Bacteria	Firmicutes	Clostridia	Clostridiales	Syntrophomonadaceae	Syntrophomonas	Syntrophomonas wolfei	1	-37	78	100
384	Bacteria	Firmicutes	Clostridia	Halanaerobiales	Halanaerobiaceae	Halothermothrix	Halothermothrix orenii	2	-29	64	100
385	Bacteria	Firmicutes	Clostridia	Natranaerobiales	Natranaerobiaceae	Natranaerobius	Natranaerobius thermophilus	2	-30	65.5	100
386	Bacteria	Firmicutes	Clostridia	Thermoanaerobacterales	Thermoanaerobacteraceae	Caldanaerobacter	Caldanaerobacter subterraneus	1	-33	71	100
387	Bacteria	Firmicutes	Clostridia	Thermoanaerobacterales	Thermoanaerobacteraceae	Caldanaerobius	Caldanaerobius polysaccharolyticus	2	-28	62	100
388	Bacteria	Firmicutes	Clostridia	Thermoanaerobacterales	Thermoanaerobacteraceae	Carboxydothermus	Carboxydothermus hydrogenoformans	1	-25	57	100
389	Bacteria	Firmicutes	Clostridia	Thermoanaerobacterales	Thermoanaerobacteraceae	Thermoanaerobacter	Thermoanaerobacter ethanolicus	1	-21	50	100
390	Bacteria	Firmicutes	Clostridia	Thermoanaerobacterales	Thermoanaerobacteraceae	Thermoanaerobacter	Thermoanaerobacter sp. X514	3	-55	109.667	99.087
391	Bacteria	Firmicutes	Clostridia	Thermoanaerobacterales	Thermoanaerobacterales Family III. Incertae Sedis	Caldicellulosiruptor	Caldicellulosiruptor saccharolyticus	3	-39.666	82.334	100
392	Bacteria	Firmicutes	Clostridia	Thermoanaerobacterales	Thermodesulfobiaceae	Thermodesulfobium	Thermodesulfobium narugense	1	-35	74	100
393	Bacteria	Firmicutes	Erysipelotrichi	Erysipelotrichales	Erysipelotrichaceae	unclassified (derived from Erysipelotrichaceae)	Clostridium ramosum	1	-26	60	100
394	Bacteria	Firmicutes	Negativicutes	Selenomonadales	Acidaminococcaceae	Acidaminococcus	Acidaminococcus fermentans	3	-33	70.667	100
395	Bacteria	Firmicutes	Negativicutes	Selenomonadales	Acidaminococcaceae	Phascolarctobacterium	Phascolarctobacterium sp. YIT 12067	2	-37	77	100
396	Bacteria	Firmicutes	Negativicutes	Selenomonadales	Veillonellaceae	Dialister	Dialister micraerophilus	1	-31	67	100
397	Bacteria	Firmicutes	Negativicutes	Selenomonadales	Veillonellaceae	Megamonas	Megamonas hypermegale	2	-32	69	100
398	Bacteria	Firmicutes	Negativicutes	Selenomonadales	Veillonellaceae	Megasphaera	Megasphaera elsdenii	3	-28	62.3333	100
399	Bacteria	Firmicutes	Negativicutes	Selenomonadales	Veillonellaceae	Megasphaera	Megasphaera genomosp. type_1	2	-31	67	100
400	Bacteria	Firmicutes	Negativicutes	Selenomonadales	Veillonellaceae	Mitsuokella	Mitsuokella multacida	1	-25	57	100
401	Bacteria	Firmicutes	Negativicutes	Selenomonadales	Veillonellaceae	Selenomonas	Selenomonas ruminantium	1	-28	62	100
402	Bacteria	Firmicutes	Negativicutes	Selenomonadales	Veillonellaceae	Thermosinus	Thermosinus carboxydivorans	1	-22	52	100
403	Bacteria	Firmicutes	Negativicutes	Selenomonadales	Veillonellaceae	Veillonella	Veillonella atypica	4	-27.75	61.5	100
404	Bacteria	Fusobacteria	Fusobacteria (class)	Fusobacteriales	Fusobacteriaceae	Fusobacterium	Fusobacterium mortiferum	1	-24	56	100
405	Bacteria	Gemmatimonadetes	Gemmatimonadetes (class)	Gemmatimonadales	Gemmatimonadaceae	Gemmatimonas	Gemmatimonas aurantiaca	1	-27	60	100
406	Bacteria	Nitrospirae	Nitrospira (class)	Nitrospirales	Nitrospiraceae	Leptospirillum	Leptospirillum ferrooxidans	2	-24	56	98.21
407	Bacteria	Nitrospirae	Nitrospira (class)	Nitrospirales	Nitrospiraceae	Nitrospira	Candidatus Nitrospira defluvii	105	-31.971	68.648	100
408	Bacteria	Planctomycetes	Planctomycetacia	Planctomycetales	Planctomycetaceae	Blastopirellula	Blastopirellula marina	4	-33.25	71.2505	100
409	Bacteria	Planctomycetes	Planctomycetacia	Planctomycetales	Planctomycetaceae	Gemmata	Gemmata obscuriglobus	26	-31	67.654	100
410	Bacteria	Planctomycetes	Planctomycetacia	Planctomycetales	Planctomycetaceae	Isosphaera	Isosphaera pallida	72	-34.1248	72.2921	99.7262
411	Bacteria	Planctomycetes	Planctomycetacia	Planctomycetales	Planctomycetaceae	Pirellula	Pirellula staleyi	20	-26.45	60.3004	100
412	Bacteria	Planctomycetes	Planctomycetacia	Planctomycetales	Planctomycetaceae	Planctomyces	Planctomyces limnophilus	18	-35.5551	74.8339	100
413	Bacteria	Planctomycetes	Planctomycetacia	Planctomycetales	Planctomycetaceae	Planctomyces	Planctomyces maris	9	-38.5553	80.5556	100
414	Bacteria	Planctomycetes	Planctomycetacia	Planctomycetales	Planctomycetaceae	Rhodopirellula	Rhodopirellula baltica	19	-35.9994	76.1581	100
415	Bacteria	Planctomycetes	Planctomycetacia	Planctomycetales	Planctomycetaceae	Rhodopirellula	Rhodopirellula sp. 1S	3	-25	57	100
416	Bacteria	Planctomycetes	Planctomycetacia	Planctomycetales	Planctomycetaceae	Rhodopirellula	Rhodopirellula sp. SM43	1	-21	51	100
417	Bacteria	Planctomycetes	Planctomycetacia	Planctomycetales	Planctomycetaceae	Rhodopirellula	Rhodopirellula sp. SM49	13	-29.23	64.924	100
418	Bacteria	Planctomycetes	Planctomycetacia	Planctomycetales	Planctomycetaceae	Rhodopirellula	Rhodopirellula sp. SM50	1	-24	56	100
419	Bacteria	Planctomycetes	Planctomycetacia	Planctomycetales	Planctomycetaceae	unclassified (derived from Planctomycetaceae)	planctomycete KSU-1	2	-28	63	100
420	Bacteria	Planctomycetes	Planctomycetacia	Planctomycetales	Planctomycetaceae	unclassified (derived from Planctomycetaceae)	planctomycete Zi62	1	-31	67	100
421	Bacteria	Planctomycetes	Planctomycetacia	Planctomycetales	unclassified (derived from Planctomycetales)	Candidatus Kuenenia	Candidatus Kuenenia stuttgartiensis	2	-23	53	100
422	Bacteria	Proteobacteria	Alphaproteobacteria	Caulobacterales	Caulobacteraceae	Asticcacaulis	Asticcacaulis biprosthecium	1	-77	150	98.67
423	Bacteria	Proteobacteria	Alphaproteobacteria	Caulobacterales	Caulobacteraceae	Brevundimonas	Brevundimonas bullata	6	-86.6667	161.667	99.4925
424	Bacteria	Proteobacteria	Alphaproteobacteria	Caulobacterales	Caulobacteraceae	Brevundimonas	Brevundimonas diminuta	9	-40.1111	82.8889	100
425	Bacteria	Proteobacteria	Alphaproteobacteria	Caulobacterales	Caulobacteraceae	Brevundimonas	Brevundimonas intermedia	1	-27	61	100
426	Bacteria	Proteobacteria	Alphaproteobacteria	Caulobacterales	Caulobacteraceae	Caulobacter	Caulobacter fusiformis	27	-88.703	165.445	99.58
427	Bacteria	Proteobacteria	Alphaproteobacteria	Caulobacterales	Caulobacteraceae	Caulobacter	Caulobacter henricii	111	-140.639	253.388	99.614
428	Bacteria	Proteobacteria	Alphaproteobacteria	Caulobacterales	Caulobacteraceae	Caulobacter	Caulobacter segnis	22	-105	193	100
429	Bacteria	Proteobacteria	Alphaproteobacteria	Caulobacterales	Caulobacteraceae	Caulobacter	Caulobacter vibrioides	2	-44	90	99.566
430	Bacteria	Proteobacteria	Alphaproteobacteria	Caulobacterales	Caulobacteraceae	Phenylobacterium	Phenylobacterium immobile	5	-86.6	163.4	99.08
431	Bacteria	Proteobacteria	Alphaproteobacteria	Caulobacterales	Caulobacteraceae	Phenylobacterium	Phenylobacterium lituiforme	1	-114	208	100
432	Bacteria	Proteobacteria	Alphaproteobacteria	Caulobacterales	Caulobacteraceae	Phenylobacterium	Phenylobacterium zucineum	5	-134	243	99.591
433	Bacteria	Proteobacteria	Alphaproteobacteria	Caulobacterales	Caulobacteraceae	unclassified (derived from Caulobacteraceae)	Caulobacteraceae bacterium SOC A20(60)	11	-137.181	246.728	100
434	Bacteria	Proteobacteria	Alphaproteobacteria	Rhizobiales	Bartonellaceae	Bartonella	Bartonella henselae	1	-36	75	100
435	Bacteria	Proteobacteria	Alphaproteobacteria	Rhizobiales	Bartonellaceae	Bartonella	Bartonella silvicola	1	-39	81	100
436	Bacteria	Proteobacteria	Alphaproteobacteria	Rhizobiales	Bartonellaceae	Bartonella	Bartonella sp. TR-39	1	-28	62	100
437	Bacteria	Proteobacteria	Alphaproteobacteria	Rhizobiales	Bartonellaceae	Bartonella	Bartonella volans	71	-25.281	57.198	100
438	Bacteria	Proteobacteria	Alphaproteobacteria	Rhizobiales	Beijerinckiaceae	Beijerinckia	Beijerinckia indica	2	-26.5	60	100
439	Bacteria	Proteobacteria	Alphaproteobacteria	Rhizobiales	Beijerinckiaceae	Beijerinckia	Beijerinckia mobilis	14	-116.428	214.072	99.363
440	Bacteria	Proteobacteria	Alphaproteobacteria	Rhizobiales	Beijerinckiaceae	Methylocapsa	Methylocapsa sp. KYG	1	-103	189	100
441	Bacteria	Proteobacteria	Alphaproteobacteria	Rhizobiales	Beijerinckiaceae	Methylocella	Methylocella silvestris	15	-102.266	188.733	99.7181
442	Bacteria	Proteobacteria	Alphaproteobacteria	Rhizobiales	Beijerinckiaceae	Methylocella	Methylocella tundrae	11	-111.181	204.273	99.575
443	Bacteria	Proteobacteria	Alphaproteobacteria	Rhizobiales	Bradyrhizobiaceae	Afipia	Afipia broomeae	8	-135	247	99.191
444	Bacteria	Proteobacteria	Alphaproteobacteria	Rhizobiales	Bradyrhizobiaceae	Bosea	Bosea massiliensis	1	-47	94	100
445	Bacteria	Proteobacteria	Alphaproteobacteria	Rhizobiales	Bradyrhizobiaceae	Bradyrhizobium	Bradyrhizobium canariense	16	-129.75	234.813	100
446	Bacteria	Proteobacteria	Alphaproteobacteria	Rhizobiales	Bradyrhizobiaceae	Bradyrhizobium	Bradyrhizobium elkanii	14	-145.285	259.715	100
447	Bacteria	Proteobacteria	Alphaproteobacteria	Rhizobiales	Bradyrhizobiaceae	Bradyrhizobium	Bradyrhizobium japonicum	3	-75	142	99.607
448	Bacteria	Proteobacteria	Alphaproteobacteria	Rhizobiales	Bradyrhizobiaceae	Bradyrhizobium	Bradyrhizobium sp. CCBAU 7128301	1	-51	101	100
449	Bacteria	Proteobacteria	Alphaproteobacteria	Rhizobiales	Bradyrhizobiaceae	Bradyrhizobium	Bradyrhizobium sp. ICMP 14752	1	-33	72	98.611
450	Bacteria	Proteobacteria	Alphaproteobacteria	Rhizobiales	Bradyrhizobiaceae	Bradyrhizobium	Bradyrhizobium sp. ISLU207	2	-87	164	99.39
451	Bacteria	Proteobacteria	Alphaproteobacteria	Rhizobiales	Bradyrhizobiaceae	Nitrobacter	Nitrobacter sp. Nb-311A	2	-45	90	100
452	Bacteria	Proteobacteria	Alphaproteobacteria	Rhizobiales	Bradyrhizobiaceae	Nitrobacter	Nitrobacter winogradskyi	1	-84	156	100
453	Bacteria	Proteobacteria	Alphaproteobacteria	Rhizobiales	Bradyrhizobiaceae	Rhodopseudomonas	Rhodopseudomonas julia	12	-54.5	107.084	100
454	Bacteria	Proteobacteria	Alphaproteobacteria	Rhizobiales	Bradyrhizobiaceae	Rhodopseudomonas	Rhodopseudomonas palustris	17	-134.941	243.529	100
455	Bacteria	Proteobacteria	Alphaproteobacteria	Rhizobiales	Brucellaceae	Brucella	Brucella abortus	2	-39.5	81.5	100
456	Bacteria	Proteobacteria	Alphaproteobacteria	Rhizobiales	Brucellaceae	Brucella	Brucella ceti	1	-21	50	100
457	Bacteria	Proteobacteria	Alphaproteobacteria	Rhizobiales	Brucellaceae	Ochrobactrum	Ochrobactrum cytisi	1	-22	52	100
458	Bacteria	Proteobacteria	Alphaproteobacteria	Rhizobiales	Hyphomicrobiaceae	Blastochloris	Blastochloris sulfoviridis	28	-96.8564	179.108	99.9431
459	Bacteria	Proteobacteria	Alphaproteobacteria	Rhizobiales	Methylobacteriaceae	Methylobacterium	Methylobacterium radiotolerans	1	-22	53	100
460	Bacteria	Proteobacteria	Alphaproteobacteria	Rhizobiales	Methylobacteriaceae	Methylobacterium	Methylobacterium sp. 4-46	3	-28.333	62.667	100
461	Bacteria	Proteobacteria	Alphaproteobacteria	Rhizobiales	Methylobacteriaceae	Methylobacterium	uncultured Methylobacterium sp.	1	-23	54	100
462	Bacteria	Proteobacteria	Alphaproteobacteria	Rhizobiales	Methylocystaceae	Methylocystis	Methylocystis heyeri	1	-36	77	100
463	Bacteria	Proteobacteria	Alphaproteobacteria	Rhizobiales	Methylocystaceae	Methylocystis	Methylocystis sp. Pi5/4	4	-129	235	99.151
464	Bacteria	Proteobacteria	Alphaproteobacteria	Rhizobiales	Methylocystaceae	Methylosinus	Methylosinus acidophilus	1	-42	86	100
465	Bacteria	Proteobacteria	Alphaproteobacteria	Rhizobiales	Methylocystaceae	Methylosinus	Methylosinus sp. LW3	26	-107.192	197.693	99.491
466	Bacteria	Proteobacteria	Alphaproteobacteria	Rhizobiales	Methylocystaceae	Methylosinus	Methylosinus sp. LW4	1	-47	95	100
467	Bacteria	Proteobacteria	Alphaproteobacteria	Rhizobiales	Methylocystaceae	Methylosinus	Methylosinus sporium	15	-30.3333	65.6	100
468	Bacteria	Proteobacteria	Alphaproteobacteria	Rhizobiales	Methylocystaceae	Methylosinus	Methylosinus trichosporium	1	-73	141	99.291
469	Bacteria	Proteobacteria	Alphaproteobacteria	Rhizobiales	Methylocystaceae	unclassified (derived from Methylocystaceae)	uncultured Methylocystaceae bacterium	24	-107.041	197.042	99.6335
470	Bacteria	Proteobacteria	Alphaproteobacteria	Rhizobiales	Phyllobacteriaceae	Aminobacter	Aminobacter ciceronei	1	-27	61	100
471	Bacteria	Proteobacteria	Alphaproteobacteria	Rhizobiales	Phyllobacteriaceae	Hoeflea	Hoeflea phototrophica	1	-30	65	100
472	Bacteria	Proteobacteria	Alphaproteobacteria	Rhizobiales	Phyllobacteriaceae	Mesorhizobium	Mesorhizobium septentrionale	55	-27.163	60.873	99.956
473	Bacteria	Proteobacteria	Alphaproteobacteria	Rhizobiales	Rhizobiaceae	Agrobacterium	Agrobacterium tumefaciens	6	-51.5	101.833	100
474	Bacteria	Proteobacteria	Alphaproteobacteria	Rhizobiales	Rhizobiaceae	Agrobacterium	Agrobacterium vitis	1	-37	78	100
475	Bacteria	Proteobacteria	Alphaproteobacteria	Rhizobiales	Rhizobiaceae	Rhizobium	Rhizobium etli	19	-37.3157	77.0526	100
476	Bacteria	Proteobacteria	Alphaproteobacteria	Rhizobiales	Rhizobiaceae	Rhizobium	Rhizobium giardinii	12	-22.833	53.25	100
477	Bacteria	Proteobacteria	Alphaproteobacteria	Rhizobiales	Rhizobiaceae	Rhizobium	Rhizobium leguminosarum	6	-27.166	60.5	100
478	Bacteria	Proteobacteria	Alphaproteobacteria	Rhizobiales	Rhizobiaceae	Rhizobium	Rhizobium sp. CCBAU 85051	12	-23.25	54.417	100
479	Bacteria	Proteobacteria	Alphaproteobacteria	Rhizobiales	Rhizobiaceae	Sinorhizobium	Sinorhizobium sp. CCBAU 05638	1	-37	78	100
480	Bacteria	Proteobacteria	Alphaproteobacteria	Rhizobiales	unclassified (derived from Rhizobiales)	unclassified (derived from Rhizobiales)	uncultured Rhizobiales bacterium	13	-75.6917	143.616	99.8415
481	Bacteria	Proteobacteria	Alphaproteobacteria	Rhizobiales	Xanthobacteraceae	Azorhizobium	Azorhizobium caulinodans	1	-41	84	100
482	Bacteria	Proteobacteria	Alphaproteobacteria	Rhizobiales	Xanthobacteraceae	Xanthobacter	Xanthobacter autotrophicus	11	-69.5455	133.364	99.3364
483	Bacteria	Proteobacteria	Alphaproteobacteria	Rhizobiales	Xanthobacteraceae	Xanthobacter	Xanthobacter tagetidis	1	-44	90	100
484	Bacteria	Proteobacteria	Alphaproteobacteria	Rhodobacterales	Rhodobacteraceae	Jannaschia	Jannaschia sp. CCS1	1	-27	60	100
485	Bacteria	Proteobacteria	Alphaproteobacteria	Rhodobacterales	Rhodobacteraceae	Paracoccus	Paracoccus marcusii	1	-59	116	99.14
486	Bacteria	Proteobacteria	Alphaproteobacteria	Rhodobacterales	Rhodobacteraceae	Rhodobacter	Rhodobacter capsulatus	1	-30	66	100
487	Bacteria	Proteobacteria	Alphaproteobacteria	Rhodobacterales	Rhodobacteraceae	Rhodobacter	Rhodobacter sphaeroides	16	-32.312	70.25	100
488	Bacteria	Proteobacteria	Alphaproteobacteria	Rhodobacterales	Rhodobacteraceae	Rhodothalassium	Rhodothalassium salexigens	3	-66	126	100
489	Bacteria	Proteobacteria	Alphaproteobacteria	Rhodobacterales	Rhodobacteraceae	Roseivivax	Roseivivax halodurans	1	-46	93	100
490	Bacteria	Proteobacteria	Alphaproteobacteria	Rhodobacterales	Rhodobacteraceae	Roseobacter	Roseobacter denitrificans	9	-30	66	100
491	Bacteria	Proteobacteria	Alphaproteobacteria	Rhodobacterales	Rhodobacteraceae	Sulfitobacter	Sulfitobacter sp. EE-36	2	-31	68	100
492	Bacteria	Proteobacteria	Alphaproteobacteria	Rhodobacterales	Rhodobacteraceae	unclassified (derived from Rhodobacteraceae)	uncultured Rhodobacteraceae bacterium	1	-32	69	100
493	Bacteria	Proteobacteria	Alphaproteobacteria	Rhodospirillales	Acetobacteraceae	Acetobacter	Acetobacter lovaniensis	3	-29	64	100
494	Bacteria	Proteobacteria	Alphaproteobacteria	Rhodospirillales	Acetobacteraceae	Acetobacter	Acetobacter pasteurianus	1	-27	61	100
495	Bacteria	Proteobacteria	Alphaproteobacteria	Rhodospirillales	Acetobacteraceae	Acetobacter	Acetobacter pomorum	40	-38.025	79.45	100
496	Bacteria	Proteobacteria	Alphaproteobacteria	Rhodospirillales	Acetobacteraceae	Acetobacter	Acetobacter syzygii	1	-29	64	100
497	Bacteria	Proteobacteria	Alphaproteobacteria	Rhodospirillales	Acetobacteraceae	Acetobacter	Acetobacter tropicalis	18	-44.3889	93.3333	99.1236
498	Bacteria	Proteobacteria	Alphaproteobacteria	Rhodospirillales	Acetobacteraceae	Acidiphilium	Acidiphilium cryptum	4	-37.9998	79	100
499	Bacteria	Proteobacteria	Alphaproteobacteria	Rhodospirillales	Acetobacteraceae	Acidiphilium	Acidiphilium rubrum	1	-30	65	100
500	Bacteria	Proteobacteria	Alphaproteobacteria	Rhodospirillales	Acetobacteraceae	Acidiphilium	Acidiphilium sp. DX1-9	6	-34	72.5	100
501	Bacteria	Proteobacteria	Alphaproteobacteria	Rhodospirillales	Acetobacteraceae	Acidocella	Acidocella sp. MM9	1	-26	59	100
502	Bacteria	Proteobacteria	Alphaproteobacteria	Rhodospirillales	Acetobacteraceae	Asaia	Asaia bogorensis	1	-65	125	100
503	Bacteria	Proteobacteria	Alphaproteobacteria	Rhodospirillales	Acetobacteraceae	Asaia	Asaia krungthepensis	1	-36	75	100
504	Bacteria	Proteobacteria	Alphaproteobacteria	Rhodospirillales	Acetobacteraceae	Gluconacetobacter	Gluconacetobacter azotocaptans	1	-32	69	100
505	Bacteria	Proteobacteria	Alphaproteobacteria	Rhodospirillales	Acetobacteraceae	Gluconacetobacter	Gluconacetobacter diazotrophicus	37	-127.838	234.568	99.3115
506	Bacteria	Proteobacteria	Alphaproteobacteria	Rhodospirillales	Acetobacteraceae	Gluconacetobacter	Gluconacetobacter europaeus	1	-106	200	98.5
507	Bacteria	Proteobacteria	Alphaproteobacteria	Rhodospirillales	Acetobacteraceae	Gluconacetobacter	Gluconacetobacter hansenii	1	-40	82	100
508	Bacteria	Proteobacteria	Alphaproteobacteria	Rhodospirillales	Acetobacteraceae	Gluconacetobacter	Gluconacetobacter intermedius	1	-87	164	99.39
509	Bacteria	Proteobacteria	Alphaproteobacteria	Rhodospirillales	Acetobacteraceae	Gluconacetobacter	Gluconacetobacter johannae	1	-100	183	100
510	Bacteria	Proteobacteria	Alphaproteobacteria	Rhodospirillales	Acetobacteraceae	Gluconacetobacter	Gluconacetobacter sacchari	21	-90.7619	168.857	99.4042
511	Bacteria	Proteobacteria	Alphaproteobacteria	Rhodospirillales	Acetobacteraceae	Gluconobacter	Gluconobacter cerinus	3	-28	62.6667	100
512	Bacteria	Proteobacteria	Alphaproteobacteria	Rhodospirillales	Acetobacteraceae	Gluconobacter	Gluconobacter frateurii	4	-70.5	142.5	98.028
513	Bacteria	Proteobacteria	Alphaproteobacteria	Rhodospirillales	Acetobacteraceae	Gluconobacter	Gluconobacter oxydans	28	-24.5714	56.75	100
514	Bacteria	Proteobacteria	Alphaproteobacteria	Rhodospirillales	Acetobacteraceae	Granulibacter	Granulibacter bethesdensis	193	-110.326	202.254	99.8066
515	Bacteria	Proteobacteria	Alphaproteobacteria	Rhodospirillales	Acetobacteraceae	Kozakia	Kozakia baliensis	1	-78	146	100
516	Bacteria	Proteobacteria	Alphaproteobacteria	Rhodospirillales	Acetobacteraceae	Roseomonas	Roseomonas cervicalis	7	-27	60.715	100
517	Bacteria	Proteobacteria	Alphaproteobacteria	Rhodospirillales	Acetobacteraceae	Rubritepida	Rubritepida flocculans	2	-31	68	100
518	Bacteria	Proteobacteria	Alphaproteobacteria	Rhodospirillales	Acetobacteraceae	Swaminathania	Swaminathania salitolerans	31	-80	157	98.73
519	Bacteria	Proteobacteria	Alphaproteobacteria	Rhodospirillales	Rhodospirillaceae	Azospirillum	Azospirillum amazonense	8	-83.875	157.5	100
520	Bacteria	Proteobacteria	Alphaproteobacteria	Rhodospirillales	Rhodospirillaceae	Azospirillum	Azospirillum brasilense	25	-55.72	110.48	99.096
521	Bacteria	Proteobacteria	Alphaproteobacteria	Rhodospirillales	Rhodospirillaceae	Azospirillum	Azospirillum lipoferum	11	-45.0909	91.1818	100
522	Bacteria	Proteobacteria	Alphaproteobacteria	Rhodospirillales	Rhodospirillaceae	Azospirillum	Azospirillum oryzae	3	-46.333	93	100
523	Bacteria	Proteobacteria	Alphaproteobacteria	Rhodospirillales	Rhodospirillaceae	Azospirillum	Azospirillum sp. B510	6	-54.6667	107.167	100
524	Bacteria	Proteobacteria	Alphaproteobacteria	Rhodospirillales	Rhodospirillaceae	Azospirillum	Azospirillum sp. TSA63w	5	-44.4	90.2	100
525	Bacteria	Proteobacteria	Alphaproteobacteria	Rhodospirillales	Rhodospirillaceae	Azospirillum	Azospirillum sp. TSH19	6	-34	72	100
526	Bacteria	Proteobacteria	Alphaproteobacteria	Rhodospirillales	Rhodospirillaceae	Magnetospirillum	Magnetospirillum sp. TS-6	1	-54	107	100
527	Bacteria	Proteobacteria	Alphaproteobacteria	Rhodospirillales	Rhodospirillaceae	Magnetospirillum	uncultured Magnetospirillum sp.	7	-65	125	99.913
528	Bacteria	Proteobacteria	Alphaproteobacteria	Rhodospirillales	Rhodospirillaceae	Rhodocista	Rhodocista pekingensis	1	-22	53	100
529	Bacteria	Proteobacteria	Alphaproteobacteria	Rhodospirillales	Rhodospirillaceae	Rhodospirillum	Rhodospirillum rubrum	2	-40	83	100
530	Bacteria	Proteobacteria	Alphaproteobacteria	Rhodospirillales	Rhodospirillaceae	Rhodovibrio	Rhodovibrio salinarum	1	-37	77	100
531	Bacteria	Proteobacteria	Alphaproteobacteria	Rhodospirillales	Rhodospirillaceae	Telmatospirillum	Telmatospirillum siberiense	14	-54.4994	106.858	100
532	Bacteria	Proteobacteria	Alphaproteobacteria	Rhodospirillales	Rhodospirillaceae	unclassified (derived from Rhodospirillaceae)	uncultured Rhodospirillaceae bacterium	30	-79.9664	150.2	99.9504
533	Bacteria	Proteobacteria	Alphaproteobacteria	Rickettsiales	Anaplasmataceae	Neorickettsia	Neorickettsia sennetsu	5	-38.4	79.8	100
534	Bacteria	Proteobacteria	Alphaproteobacteria	Rickettsiales	Anaplasmataceae	Wolbachia	uncultured Wolbachia sp.	5	-38.6	79.6	100
535	Bacteria	Proteobacteria	Alphaproteobacteria	Rickettsiales	Anaplasmataceae	Wolbachia	Wolbachia endosymbiont of Chorthippus parallelus	1	-32	69	100
536	Bacteria	Proteobacteria	Alphaproteobacteria	Rickettsiales	Anaplasmataceae	Wolbachia	Wolbachia endosymbiont of Cinara cedri	6	-46	93	100
537	Bacteria	Proteobacteria	Alphaproteobacteria	Rickettsiales	Rickettsiaceae	Rickettsia	Rickettsia africae	4	-31.25	67.75	100
538	Bacteria	Proteobacteria	Alphaproteobacteria	Rickettsiales	Rickettsiaceae	Rickettsia	Rickettsia typhi	1	-32	70	100
539	Bacteria	Proteobacteria	Alphaproteobacteria	Rickettsiales	unclassified (derived from Rickettsiales)	Candidatus Midichloria	Candidatus Midichloria mitochondrii	1	-24	56	100
540	Bacteria	Proteobacteria	Alphaproteobacteria	Rickettsiales	unclassified (derived from Rickettsiales)	unclassified (derived from Rickettsiales)	alpha proteobacterium HIMB114	1	-28	63	100
541	Bacteria	Proteobacteria	Alphaproteobacteria	Sphingomonadales	Erythrobacteraceae	Erythrobacter	Erythrobacter litoralis	1	-28	63	100
542	Bacteria	Proteobacteria	Alphaproteobacteria	Sphingomonadales	Erythrobacteraceae	Porphyrobacter	Porphyrobacter neustonensis	1	-27	61	100
543	Bacteria	Proteobacteria	Alphaproteobacteria	Sphingomonadales	Sphingomonadaceae	Novosphingobium	Novosphingobium aromaticivorans	1	-77	147	99.32
544	Bacteria	Proteobacteria	Alphaproteobacteria	Sphingomonadales	Sphingomonadaceae	Novosphingobium	Novosphingobium resinovorum	1	-27	61	100
545	Bacteria	Proteobacteria	Alphaproteobacteria	Sphingomonadales	Sphingomonadaceae	Sphingobium	Sphingobium chungbukense	2	-38.5	79.5	100
546	Bacteria	Proteobacteria	Alphaproteobacteria	Sphingomonadales	Sphingomonadaceae	Sphingobium	Sphingobium sp. K40	1	-103	190	100
547	Bacteria	Proteobacteria	Alphaproteobacteria	Sphingomonadales	Sphingomonadaceae	Sphingomonas	Sphingomonas azotifigens	1	-79	149	100
548	Bacteria	Proteobacteria	Alphaproteobacteria	Sphingomonadales	Sphingomonadaceae	Sphingomonas	Sphingomonas elodea	4	-54.5	106.5	100
549	Bacteria	Proteobacteria	Alphaproteobacteria	Sphingomonadales	Sphingomonadaceae	Sphingomonas	Sphingomonas melonis	6	-84.1667	157.667	100
550	Bacteria	Proteobacteria	Alphaproteobacteria	Sphingomonadales	Sphingomonadaceae	Sphingomonas	Sphingomonas sp.	1	-30	66	100
551	Bacteria	Proteobacteria	Alphaproteobacteria	Sphingomonadales	Sphingomonadaceae	Sphingomonas	Sphingomonas sp. A1	1	-69	132	100
552	Bacteria	Proteobacteria	Alphaproteobacteria	Sphingomonadales	Sphingomonadaceae	Sphingomonas	Sphingomonas wittichii	1	-47	94	100
553	Bacteria	Proteobacteria	Alphaproteobacteria	unclassified (derived from Alphaproteobacteria)	unclassified (derived from Alphaproteobacteria)	unclassified (derived from Alphaproteobacteria)	alpha proteobacterium BAL199	2	-58	112.5	100
554	Bacteria	Proteobacteria	Alphaproteobacteria	unclassified (derived from Alphaproteobacteria)	unclassified (derived from Alphaproteobacteria)	unclassified (derived from Alphaproteobacteria)	uncultured alpha proteobacterium	397	-77.5237	146.723	99.7612
555	Bacteria	Proteobacteria	Betaproteobacteria	Burkholderiales	Alcaligenaceae	Alcaligenes	Alcaligenes sp. 92	7	-47.142	94.715	100
556	Bacteria	Proteobacteria	Betaproteobacteria	Burkholderiales	Burkholderiaceae	Burkholderia	Burkholderia cepacia	51	-164	293	100
557	Bacteria	Proteobacteria	Betaproteobacteria	Burkholderiales	Burkholderiaceae	Burkholderia	Burkholderia endofungorum	10	-37	78	100
558	Bacteria	Proteobacteria	Betaproteobacteria	Burkholderiales	Burkholderiaceae	Burkholderia	Burkholderia glathei	160	-134.418	242.326	99.9188
559	Bacteria	Proteobacteria	Betaproteobacteria	Burkholderiales	Burkholderiaceae	Burkholderia	Burkholderia graminis	23	-26.8693	60.3913	100
560	Bacteria	Proteobacteria	Betaproteobacteria	Burkholderiales	Burkholderiaceae	Burkholderia	Burkholderia phenazinium	1	-113	205	100
561	Bacteria	Proteobacteria	Betaproteobacteria	Burkholderiales	Burkholderiaceae	Burkholderia	Burkholderia phymatum	5	-52	104.6	99.527
562	Bacteria	Proteobacteria	Betaproteobacteria	Burkholderiales	Burkholderiaceae	Burkholderia	Burkholderia plantarii	40	-57.525	112.05	100
563	Bacteria	Proteobacteria	Betaproteobacteria	Burkholderiales	Burkholderiaceae	Burkholderia	Burkholderia sp. 70-VN5-1W	4	-85	168	97.621
564	Bacteria	Proteobacteria	Betaproteobacteria	Burkholderiales	Burkholderiaceae	Burkholderia	Burkholderia sp. CCGE1002	3	-126	229	99.56
565	Bacteria	Proteobacteria	Betaproteobacteria	Burkholderiales	Burkholderiaceae	Burkholderia	Burkholderia sp. IpA-51	1	-38	80	100
566	Bacteria	Proteobacteria	Betaproteobacteria	Burkholderiales	Burkholderiaceae	Burkholderia	Burkholderia sp. JPY321	2	-68	130	100
567	Bacteria	Proteobacteria	Betaproteobacteria	Burkholderiales	Burkholderiaceae	Burkholderia	Burkholderia sp. JPY419	1	-79	149	100
568	Bacteria	Proteobacteria	Betaproteobacteria	Burkholderiales	Burkholderiaceae	Burkholderia	Burkholderia sp. WBF5	13	-148	266	99.621
569	Bacteria	Proteobacteria	Betaproteobacteria	Burkholderiales	Burkholderiaceae	Burkholderia	Burkholderia terricola	1	-107	198	100
570	Bacteria	Proteobacteria	Betaproteobacteria	Burkholderiales	Burkholderiaceae	Burkholderia	Burkholderia thailandensis	48	-157.708	283.084	100
571	Bacteria	Proteobacteria	Betaproteobacteria	Burkholderiales	Burkholderiaceae	Burkholderia	Burkholderia tuberum	4	-134.75	242.5	100
572	Bacteria	Proteobacteria	Betaproteobacteria	Burkholderiales	Burkholderiaceae	Burkholderia	Burkholderia xenovorans	20	-159	286	99.65
573	Bacteria	Proteobacteria	Betaproteobacteria	Burkholderiales	Burkholderiaceae	Burkholderia	uncultured Burkholderia sp.	36	-145.972	264.195	99.5378
574	Bacteria	Proteobacteria	Betaproteobacteria	Burkholderiales	Burkholderiaceae	Cupriavidus	Cupriavidus necator	1	-29	64	100
575	Bacteria	Proteobacteria	Betaproteobacteria	Burkholderiales	Burkholderiaceae	Cupriavidus	Cupriavidus taiwanensis	1	-23	55	100
576	Bacteria	Proteobacteria	Betaproteobacteria	Burkholderiales	Burkholderiaceae	Limnobacter	Limnobacter sp. MED105	7	-32	70	100
577	Bacteria	Proteobacteria	Betaproteobacteria	Burkholderiales	Burkholderiaceae	Polynucleobacter	Polynucleobacter rarus	4	-122	222	99.551
578	Bacteria	Proteobacteria	Betaproteobacteria	Burkholderiales	Burkholderiaceae	Ralstonia	Ralstonia solanacearum	1	-63	121	100
579	Bacteria	Proteobacteria	Betaproteobacteria	Burkholderiales	Burkholderiaceae	Ralstonia	uncultured Ralstonia sp.	1	-27	60	100
580	Bacteria	Proteobacteria	Betaproteobacteria	Burkholderiales	Comamonadaceae	Acidovorax	Acidovorax facilis	5	-150.6	270.6	100
581	Bacteria	Proteobacteria	Betaproteobacteria	Burkholderiales	Comamonadaceae	Albidiferax	Albidiferax ferrireducens	2	-62	119	100
582	Bacteria	Proteobacteria	Betaproteobacteria	Burkholderiales	Comamonadaceae	Pelomonas	Pelomonas saccharophila	2	-100.5	185.5	100
583	Bacteria	Proteobacteria	Betaproteobacteria	Burkholderiales	Comamonadaceae	unclassified (derived from Comamonadaceae)	uncultured Comamonadaceae bacterium	1	-131	236	100
584	Bacteria	Proteobacteria	Betaproteobacteria	Burkholderiales	Comamonadaceae	Variovorax	Variovorax paradoxus	4	-81.25	152	100
585	Bacteria	Proteobacteria	Betaproteobacteria	Burkholderiales	Comamonadaceae	Variovorax	Variovorax sp. HAB-24	7	-119.714	217.715	100
586	Bacteria	Proteobacteria	Betaproteobacteria	Burkholderiales	Comamonadaceae	Verminephrobacter	uncultured Verminephrobacter sp.	7	-102.857	191.714	99.1686
587	Bacteria	Proteobacteria	Betaproteobacteria	Burkholderiales	Oxalobacteraceae	Collimonas	Collimonas fungivorans	30	-87.1	162.5	100
588	Bacteria	Proteobacteria	Betaproteobacteria	Burkholderiales	Oxalobacteraceae	Duganella	Duganella zoogloeoides	44	-163.5	293	99.8305
589	Bacteria	Proteobacteria	Betaproteobacteria	Burkholderiales	Oxalobacteraceae	Herbaspirillum	Herbaspirillum rubrisubalbicans	36	-163	290	100
590	Bacteria	Proteobacteria	Betaproteobacteria	Burkholderiales	Oxalobacteraceae	Herbaspirillum	Herbaspirillum seropedicae	2	-37	77	100
591	Bacteria	Proteobacteria	Betaproteobacteria	Burkholderiales	Oxalobacteraceae	Herbaspirillum	Herbaspirillum sp. Hg 1	19	-116.736	212.895	100
592	Bacteria	Proteobacteria	Betaproteobacteria	Burkholderiales	Oxalobacteraceae	Herminiimonas	Herminiimonas aquatilis	1	-79	148	100
593	Bacteria	Proteobacteria	Betaproteobacteria	Burkholderiales	Oxalobacteraceae	Herminiimonas	Herminiimonas arsenicoxydans	4	-30	67	100
594	Bacteria	Proteobacteria	Betaproteobacteria	Burkholderiales	Oxalobacteraceae	Herminiimonas	Herminiimonas saxobsidens	38	-160.289	286.527	99.973
595	Bacteria	Proteobacteria	Betaproteobacteria	Burkholderiales	Oxalobacteraceae	Janthinobacterium	Janthinobacterium lividum	42	-131.976	239.072	99.4963
596	Bacteria	Proteobacteria	Betaproteobacteria	Burkholderiales	Oxalobacteraceae	Janthinobacterium	Janthinobacterium sp. 4239	16	-144.687	260.375	100
597	Bacteria	Proteobacteria	Betaproteobacteria	Burkholderiales	Oxalobacteraceae	Janthinobacterium	Janthinobacterium sp. SY12	4	-126	231	99.13
598	Bacteria	Proteobacteria	Betaproteobacteria	Burkholderiales	Oxalobacteraceae	Oxalobacter	Oxalobacter formigenes	2	-27	60	100
599	Bacteria	Proteobacteria	Betaproteobacteria	Burkholderiales	unclassified (derived from Burkholderiales)	Rubrivivax	Rubrivivax gelatinosus	68	-64.911	124.5	99.944
600	Bacteria	Proteobacteria	Betaproteobacteria	Burkholderiales	unclassified (derived from Burkholderiales)	Sphaerotilus	Sphaerotilus natans	2	-58	113	100
601	Bacteria	Proteobacteria	Betaproteobacteria	Burkholderiales	unclassified (derived from Burkholderiales)	unclassified (derived from Burkholderiales)	uncultured Burkholderiales bacterium	3	-52.3333	104.333	99.7467
602	Bacteria	Proteobacteria	Betaproteobacteria	Gallionellales	Gallionellaceae	Sideroxydans	Sideroxydans lithotrophicus	1	-43	88	100
603	Bacteria	Proteobacteria	Betaproteobacteria	Methylophilales	unclassified (derived from Methylophilales)	unclassified (derived from Methylophilales)	Methylophilales bacterium HTCC2181	2	-24.5	56.5	100
604	Bacteria	Proteobacteria	Betaproteobacteria	Neisseriales	Neisseriaceae	Neisseria	Neisseria meningitidis	1	-35	75	100
605	Bacteria	Proteobacteria	Betaproteobacteria	Neisseriales	Neisseriaceae	Neisseria	Neisseria sp. CSL 7565	236	-21.622	52.242	100
606	Bacteria	Proteobacteria	Betaproteobacteria	Nitrosomonadales	Nitrosomonadaceae	Nitrosospira	Nitrosospira multiformis	1	-62	120	100
607	Bacteria	Proteobacteria	Betaproteobacteria	Nitrosomonadales	Nitrosomonadaceae	Nitrosospira	Nitrosospira sp. Nsp57	1	-37	78	100
608	Bacteria	Proteobacteria	Betaproteobacteria	Nitrosomonadales	Nitrosomonadaceae	unclassified (derived from Nitrosomonadaceae)	uncultured Nitrosomonadaceae bacterium	1	-49	97	100
609	Bacteria	Proteobacteria	Betaproteobacteria	Nitrosomonadales	unclassified (derived from Nitrosomonadales)	unclassified (derived from Nitrosomonadales)	uncultured Nitrosomonadales bacterium	6	-39.6667	82	100
610	Bacteria	Proteobacteria	Betaproteobacteria	Rhodocyclales	Rhodocyclaceae	Azoarcus	Azoarcus sp. BH72	1	-41	84	100
611	Bacteria	Proteobacteria	Betaproteobacteria	Rhodocyclales	Rhodocyclaceae	Thauera	Thauera sp. 28	1	-47	94	100
612	Bacteria	Proteobacteria	Betaproteobacteria	Rhodocyclales	Rhodocyclaceae	unclassified (derived from Rhodocyclaceae)	uncultured Rhodocyclaceae bacterium	6	-90.833	168.667	100
613	Bacteria	Proteobacteria	Betaproteobacteria	unclassified (derived from Betaproteobacteria)	unclassified (derived from Betaproteobacteria)	Candidatus Tremblaya	Candidatus Tremblaya princeps	1	-27	60	100
614	Bacteria	Proteobacteria	Betaproteobacteria	unclassified (derived from Betaproteobacteria)	unclassified (derived from Betaproteobacteria)	Kinetoplastibacterium	Kinetoplastibacterium blastocrithidii	24	-31.708	68.5	100
615	Bacteria	Proteobacteria	Betaproteobacteria	unclassified (derived from Betaproteobacteria)	unclassified (derived from Betaproteobacteria)	unclassified (derived from Betaproteobacteria)	uncultured beta proteobacterium	124	-113.225	206.645	99.9631
616	Bacteria	Proteobacteria	Deltaproteobacteria	Bdellovibrionales	Bdellovibrionaceae	Bdellovibrio	Bdellovibrio bacteriovorus	17	-36.8234	77.2357	100
617	Bacteria	Proteobacteria	Deltaproteobacteria	Desulfobacterales	Desulfobacteraceae	Desulfatibacillum	Desulfatibacillum alkenivorans	11	-39.636	82.182	100
618	Bacteria	Proteobacteria	Deltaproteobacteria	Desulfobacterales	Desulfobacteraceae	Desulfobacterium	Desulfobacterium autotrophicum	1	-29	64	100
619	Bacteria	Proteobacteria	Deltaproteobacteria	Desulfobacterales	Desulfobacteraceae	Desulfonema	Desulfonema ishimotonii	1	-34	72	100
620	Bacteria	Proteobacteria	Deltaproteobacteria	Desulfobacterales	Desulfobacteraceae	Desulfosarcina	Desulfosarcina variabilis	1	-31	69	97.1
621	Bacteria	Proteobacteria	Deltaproteobacteria	Desulfobacterales	Desulfobulbaceae	Desulfotalea	Desulfotalea psychrophila	10	-25.4	58.4	100
622	Bacteria	Proteobacteria	Deltaproteobacteria	Desulfovibrionales	Desulfomicrobiaceae	Desulfomicrobium	Desulfomicrobium apsheronum	1	-25	58	100
623	Bacteria	Proteobacteria	Deltaproteobacteria	Desulfovibrionales	Desulfovibrionaceae	Desulfovibrio	Desulfovibrio cuneatus	1	-39	80	100
624	Bacteria	Proteobacteria	Deltaproteobacteria	Desulfovibrionales	Desulfovibrionaceae	Desulfovibrio	Desulfovibrio halophilus	1	-31	67	100
625	Bacteria	Proteobacteria	Deltaproteobacteria	Desulfovibrionales	Desulfovibrionaceae	Desulfovibrio	uncultured Desulfovibrio sp.	1	-38	80	100
626	Bacteria	Proteobacteria	Deltaproteobacteria	Desulfuromonadales	Desulfuromonadaceae	Desulfuromusa	Desulfuromusa bakii	1	-47	95	100
627	Bacteria	Proteobacteria	Deltaproteobacteria	Desulfuromonadales	Geobacteraceae	Geoalkalibacter	Geoalkalibacter ferrihydriticus	1	-21	50	100
628	Bacteria	Proteobacteria	Deltaproteobacteria	Desulfuromonadales	Geobacteraceae	Geobacter	Geobacter grbiciae	17	-39.6471	82.1765	100
629	Bacteria	Proteobacteria	Deltaproteobacteria	Desulfuromonadales	Geobacteraceae	Geobacter	Geobacter metallireducens	1	-40	83	100
630	Bacteria	Proteobacteria	Deltaproteobacteria	Desulfuromonadales	Geobacteraceae	Geobacter	Geobacter sp. FRC-32	2	-28	62	100
631	Bacteria	Proteobacteria	Deltaproteobacteria	Desulfuromonadales	Geobacteraceae	Geobacter	uncultured Geobacter sp.	4	-20	50	100
632	Bacteria	Proteobacteria	Deltaproteobacteria	Desulfuromonadales	Geobacteraceae	Geopsychrobacter	Geopsychrobacter electrodiphilus	4	-27	61	100
633	Bacteria	Proteobacteria	Deltaproteobacteria	Myxococcales	Cystobacteraceae	Cystobacter	Angiococcus disciformis	3	-54	107	99.717
634	Bacteria	Proteobacteria	Deltaproteobacteria	Myxococcales	Cystobacteraceae	Stigmatella	Stigmatella aurantiaca	5	-67.6	129.6	99.3448
635	Bacteria	Proteobacteria	Deltaproteobacteria	Myxococcales	Myxococcaceae	Anaeromyxobacter	Anaeromyxobacter dehalogenans	3	-80	150	100
636	Bacteria	Proteobacteria	Deltaproteobacteria	Myxococcales	Myxococcaceae	Anaeromyxobacter	Anaeromyxobacter sp. K	7	-29.857	65.143	100
637	Bacteria	Proteobacteria	Deltaproteobacteria	Myxococcales	Myxococcaceae	Corallococcus	Corallococcus coralloides	4	-52	102	100
638	Bacteria	Proteobacteria	Deltaproteobacteria	Myxococcales	Myxococcaceae	Myxococcus	Myxococcus virescens	3	-75.3333	142	100
639	Bacteria	Proteobacteria	Deltaproteobacteria	Myxococcales	Myxococcaceae	Myxococcus	Myxococcus xanthus	2	-28.5	63	100
640	Bacteria	Proteobacteria	Deltaproteobacteria	Myxococcales	Nannocystaceae	Plesiocystis	Plesiocystis pacifica	1	-38	79	100
641	Bacteria	Proteobacteria	Deltaproteobacteria	Myxococcales	Polyangiaceae	Chondromyces	Chondromyces crocatus	6	-39.833	82.334	100
642	Bacteria	Proteobacteria	Deltaproteobacteria	Myxococcales	Polyangiaceae	Sorangium	Sorangium cellulosum	13	-32.1535	69.1544	100
643	Bacteria	Proteobacteria	Deltaproteobacteria	Syntrophobacterales	Syntrophobacteraceae	Desulforhabdus	Desulforhabdus sp. DDT	2	-35	74	100
644	Bacteria	Proteobacteria	Deltaproteobacteria	unclassified (derived from Deltaproteobacteria)	unclassified (derived from Deltaproteobacteria)	Desulfocaldus	Desulfocaldus sp. Hobo	1	-38	79	100
645	Bacteria	Proteobacteria	Deltaproteobacteria	unclassified (derived from Deltaproteobacteria)	unclassified (derived from Deltaproteobacteria)	Spirobacillus	Spirobacillus cienkowskii	2	-43	89	100
646	Bacteria	Proteobacteria	Deltaproteobacteria	unclassified (derived from Deltaproteobacteria)	unclassified (derived from Deltaproteobacteria)	unclassified (derived from Deltaproteobacteria)	delta proteobacterium MLMS-1	3	-25	58	100
647	Bacteria	Proteobacteria	Deltaproteobacteria	unclassified (derived from Deltaproteobacteria)	unclassified (derived from Deltaproteobacteria)	unclassified (derived from Deltaproteobacteria)	uncultured delta proteobacterium	354	-47.3162	95.3845	99.8759
648	Bacteria	Proteobacteria	Epsilonproteobacteria	Campylobacterales	Campylobacteraceae	Arcobacter	Arcobacter cryaerophilus	2	-26	61	98.361
649	Bacteria	Proteobacteria	Epsilonproteobacteria	Campylobacterales	Campylobacteraceae	Campylobacter	Campylobacter sp. 86/06	1	-22	52	100
650	Bacteria	Proteobacteria	Epsilonproteobacteria	Campylobacterales	Campylobacteraceae	unclassified (derived from Campylobacteraceae)	Bacteroides ureolyticus	3	-25	58	100
651	Bacteria	Proteobacteria	Epsilonproteobacteria	Campylobacterales	Helicobacteraceae	Helicobacter	Helicobacter canadensis	6	-47	95	100
652	Bacteria	Proteobacteria	Epsilonproteobacteria	Nautiliales	Nautiliaceae	Caminibacter	Caminibacter mediatlanticus	2	-28	62	100
653	Bacteria	Proteobacteria	Epsilonproteobacteria	unclassified (derived from Epsilonproteobacteria)	unclassified (derived from Epsilonproteobacteria)	Sulfurovum	Sulfurovum sp. NBC37-1	1	-37	77	100
654	Bacteria	Proteobacteria	Epsilonproteobacteria	unclassified (derived from Epsilonproteobacteria)	unclassified (derived from Epsilonproteobacteria)	unclassified (derived from Epsilonproteobacteria)	uncultured epsilon proteobacterium	4	-36	75.75	100
655	Bacteria	Proteobacteria	Gammaproteobacteria	Acidithiobacillales	Acidithiobacillaceae	Acidithiobacillus	Acidithiobacillus caldus	1	-35	74	100
656	Bacteria	Proteobacteria	Gammaproteobacteria	Acidithiobacillales	Acidithiobacillaceae	Acidithiobacillus	Acidithiobacillus ferrooxidans	1	-22	52	100
657	Bacteria	Proteobacteria	Gammaproteobacteria	Acidithiobacillales	Acidithiobacillaceae	Acidithiobacillus	Acidithiobacillus thiooxidans	2	-25.5	58.5	100
658	Bacteria	Proteobacteria	Gammaproteobacteria	Aeromonadales	Aeromonadaceae	Aeromonas	Aeromonas hydrophila	1	-55	108	100
659	Bacteria	Proteobacteria	Gammaproteobacteria	Alteromonadales	Alteromonadaceae	Microbulbifer	Microbulbifer elongatus	1	-31	68	100
660	Bacteria	Proteobacteria	Gammaproteobacteria	Alteromonadales	Colwelliaceae	Colwellia	Colwellia psychrerythraea	1	-27	61	100
661	Bacteria	Proteobacteria	Gammaproteobacteria	Alteromonadales	Ferrimonadaceae	Ferrimonas	Ferrimonas balearica	1	-28	62	100
662	Bacteria	Proteobacteria	Gammaproteobacteria	Alteromonadales	Shewanellaceae	Shewanella	Shewanella amazonensis	1	-40	83	100
663	Bacteria	Proteobacteria	Gammaproteobacteria	Alteromonadales	Shewanellaceae	Shewanella	Shewanella colwelliana	1	-24	55	100
664	Bacteria	Proteobacteria	Gammaproteobacteria	Chromatiales	Chromatiaceae	Allochromatium	Allochromatium vinosum	1	-41	84	100
665	Bacteria	Proteobacteria	Gammaproteobacteria	Chromatiales	Chromatiaceae	Nitrosococcus	Nitrosococcus oceani	5	-23.6	54.4	100
666	Bacteria	Proteobacteria	Gammaproteobacteria	Chromatiales	Ectothiorhodospiraceae	Ectothiorhodospira	Ectothiorhodospira sp. LO12	1	-38	79	100
667	Bacteria	Proteobacteria	Gammaproteobacteria	Chromatiales	Ectothiorhodospiraceae	Halorhodospira	Halorhodospira halophila	1	-29	63	100
668	Bacteria	Proteobacteria	Gammaproteobacteria	Chromatiales	Ectothiorhodospiraceae	Thioalkalivibrio	Thioalkalivibrio versutus	1	-34	72	100
669	Bacteria	Proteobacteria	Gammaproteobacteria	Enterobacteriales	Enterobacteriaceae	Arsenophonus	Candidatus Arsenophonus triatominarum	34	-23.8229	55.765	100
670	Bacteria	Proteobacteria	Gammaproteobacteria	Enterobacteriales	Enterobacteriaceae	Candidatus Curculioniphilus	Candidatus Curculioniphilus endosymbiont of Curculio camelliae	1	-45	91	100
671	Bacteria	Proteobacteria	Gammaproteobacteria	Enterobacteriales	Enterobacteriaceae	Cronobacter	Cronobacter sakazakii	7	-30.2854	66.7146	100
672	Bacteria	Proteobacteria	Gammaproteobacteria	Enterobacteriales	Enterobacteriaceae	Dickeya	Erwinia chrysanthemi	24	-35.083	73.792	100
673	Bacteria	Proteobacteria	Gammaproteobacteria	Enterobacteriales	Enterobacteriaceae	Edwardsiella	Edwardsiella ictaluri	1	-100	184	100
674	Bacteria	Proteobacteria	Gammaproteobacteria	Enterobacteriales	Enterobacteriaceae	Enterobacter	Enterobacter cloacae	3	-72.6667	137.667	100
675	Bacteria	Proteobacteria	Gammaproteobacteria	Enterobacteriales	Enterobacteriaceae	Enterobacter	Enterobacter hormaechei	38	-119.684	218.369	99.83
676	Bacteria	Proteobacteria	Gammaproteobacteria	Enterobacteriales	Enterobacteriaceae	Enterobacter	uncultured Enterobacter sp.	4	-135	245	99.59
677	Bacteria	Proteobacteria	Gammaproteobacteria	Enterobacteriales	Enterobacteriaceae	Erwinia	Erwinia amylovora	1	-78	147	100
678	Bacteria	Proteobacteria	Gammaproteobacteria	Enterobacteriales	Enterobacteriaceae	Erwinia	Erwinia rhapontici	1	-89	166	100
679	Bacteria	Proteobacteria	Gammaproteobacteria	Enterobacteriales	Enterobacteriaceae	Escherichia	Escherichia coli	3	-80	151	100
680	Bacteria	Proteobacteria	Gammaproteobacteria	Enterobacteriales	Enterobacteriaceae	Escherichia	Escherichia vulneris	37	-144.216	258.217	100
681	Bacteria	Proteobacteria	Gammaproteobacteria	Enterobacteriales	Enterobacteriaceae	Pantoea	Pantoea agglomerans	8	-135.375	243.875	99.9526
682	Bacteria	Proteobacteria	Gammaproteobacteria	Enterobacteriales	Enterobacteriaceae	Rahnella	Rahnella sp. 9-Pear	1	-81	151	100
683	Bacteria	Proteobacteria	Gammaproteobacteria	Enterobacteriales	Enterobacteriaceae	Salmonella	Salmonella enterica	10	-101	185.3	100
684	Bacteria	Proteobacteria	Gammaproteobacteria	Enterobacteriales	Enterobacteriaceae	Sodalis	Sodalis glossinidius	1	-34	72	100
685	Bacteria	Proteobacteria	Gammaproteobacteria	Enterobacteriales	Enterobacteriaceae	unclassified (derived from Enterobacteriaceae)	Enterobacteriaceae bacterium Epu-Tsukuba	1	-26	59	100
686	Bacteria	Proteobacteria	Gammaproteobacteria	Enterobacteriales	Enterobacteriaceae	Yersinia	Yersinia enterocolitica	1	-107	195	100
687	Bacteria	Proteobacteria	Gammaproteobacteria	Legionellales	Coxiellaceae	Coxiella	Coxiella burnetii	2	-60	117	100
688	Bacteria	Proteobacteria	Gammaproteobacteria	Legionellales	Legionellaceae	Legionella	Candidatus Legionella jeonii	1	-138	248	100
689	Bacteria	Proteobacteria	Gammaproteobacteria	Legionellales	Legionellaceae	Legionella	Legionella anisa	29	-38.413	79.345	100
690	Bacteria	Proteobacteria	Gammaproteobacteria	Legionellales	Legionellaceae	Legionella	Legionella drancourtii	1	-48	97	100
691	Bacteria	Proteobacteria	Gammaproteobacteria	Legionellales	Legionellaceae	Legionella	Legionella longbeachae	1	-60	117	100
692	Bacteria	Proteobacteria	Gammaproteobacteria	Legionellales	Legionellaceae	Legionella	Legionella sp. NML 93L054	1	-80	150	100
693	Bacteria	Proteobacteria	Gammaproteobacteria	Legionellales	Legionellaceae	Legionella	Legionella taurinensis	7	-44	90	100
694	Bacteria	Proteobacteria	Gammaproteobacteria	Legionellales	Legionellaceae	Legionella	uncultured Legionella sp.	1	-26	59	100
695	Bacteria	Proteobacteria	Gammaproteobacteria	Methylococcales	Methylococcaceae	Methylobacter	uncultured Methylobacter sp.	1	-29	63	100
696	Bacteria	Proteobacteria	Gammaproteobacteria	Methylococcales	Methylococcaceae	Methylomicrobium	Methylomicrobium buryatense	1	-45	90	100
697	Bacteria	Proteobacteria	Gammaproteobacteria	Oceanospirillales	Halomonadaceae	Candidatus Portiera	Candidatus Portiera aleyrodidarum	1	-31	68	100
698	Bacteria	Proteobacteria	Gammaproteobacteria	Pasteurellales	Pasteurellaceae	Haemophilus	Haemophilus haemolyticus	3	-56.666	111	100
699	Bacteria	Proteobacteria	Gammaproteobacteria	Pasteurellales	Pasteurellaceae	Histophilus	Histophilus somni	1	-72	140	98.57
700	Bacteria	Proteobacteria	Gammaproteobacteria	Pseudomonadales	Moraxellaceae	Acinetobacter	Acinetobacter baumannii	3	-57.3333	112.333	100
701	Bacteria	Proteobacteria	Gammaproteobacteria	Pseudomonadales	Moraxellaceae	Acinetobacter	Acinetobacter calcoaceticus	2	-96	178	100
702	Bacteria	Proteobacteria	Gammaproteobacteria	Pseudomonadales	Pseudomonadaceae	Pseudomonas	Pseudomonas aeruginosa	56	-38.321	80.304	100
703	Bacteria	Proteobacteria	Gammaproteobacteria	Pseudomonadales	Pseudomonadaceae	Pseudomonas	Pseudomonas amygdali	1	-48	97	100
704	Bacteria	Proteobacteria	Gammaproteobacteria	Pseudomonadales	Pseudomonadaceae	Pseudomonas	Pseudomonas balearica	1	-53	104	100
705	Bacteria	Proteobacteria	Gammaproteobacteria	Pseudomonadales	Pseudomonadaceae	Pseudomonas	Pseudomonas filiscindens	15	-25.666	58.467	100
706	Bacteria	Proteobacteria	Gammaproteobacteria	Pseudomonadales	Pseudomonadaceae	Pseudomonas	Pseudomonas fluorescens	267	-141.865	255.09	99.9446
707	Bacteria	Proteobacteria	Gammaproteobacteria	Pseudomonadales	Pseudomonadaceae	Pseudomonas	Pseudomonas gingeri	5	-149.6	269	100
708	Bacteria	Proteobacteria	Gammaproteobacteria	Pseudomonadales	Pseudomonadaceae	Pseudomonas	Pseudomonas marginalis	1	-66	126	100
709	Bacteria	Proteobacteria	Gammaproteobacteria	Pseudomonadales	Pseudomonadaceae	Pseudomonas	Pseudomonas migulae	95	-151.621	271.084	100
710	Bacteria	Proteobacteria	Gammaproteobacteria	Pseudomonadales	Pseudomonadaceae	Pseudomonas	Pseudomonas plecoglossicida	1	-22	52	100
711	Bacteria	Proteobacteria	Gammaproteobacteria	Pseudomonadales	Pseudomonadaceae	Pseudomonas	Pseudomonas putida	8	-61.75	119.5	100
712	Bacteria	Proteobacteria	Gammaproteobacteria	Pseudomonadales	Pseudomonadaceae	Pseudomonas	Pseudomonas sp. GD100	93	-115.774	211.742	99.695
713	Bacteria	Proteobacteria	Gammaproteobacteria	Pseudomonadales	Pseudomonadaceae	Pseudomonas	Pseudomonas sp. KBOS 03	43	-162	290	100
714	Bacteria	Proteobacteria	Gammaproteobacteria	Pseudomonadales	Pseudomonadaceae	Pseudomonas	Pseudomonas sp. Ki-1z	1	-83	155	100
715	Bacteria	Proteobacteria	Gammaproteobacteria	Pseudomonadales	Pseudomonadaceae	Pseudomonas	Pseudomonas sp. PD 26	17	-153	275	100
716	Bacteria	Proteobacteria	Gammaproteobacteria	Pseudomonadales	Pseudomonadaceae	Pseudomonas	Pseudomonas sp. PTB2093	1	-157	281	100
717	Bacteria	Proteobacteria	Gammaproteobacteria	Pseudomonadales	Pseudomonadaceae	Pseudomonas	Pseudomonas sp. QD03	12	-147.5	264.167	100
718	Bacteria	Proteobacteria	Gammaproteobacteria	Pseudomonadales	Pseudomonadaceae	Pseudomonas	Pseudomonas sp. QG6	5	-136	246	100
719	Bacteria	Proteobacteria	Gammaproteobacteria	Pseudomonadales	Pseudomonadaceae	Pseudomonas	Pseudomonas sp. XLDN4-9	1	-66	127	100
720	Bacteria	Proteobacteria	Gammaproteobacteria	Pseudomonadales	Pseudomonadaceae	Pseudomonas	Pseudomonas stutzeri	1	-28	63	100
721	Bacteria	Proteobacteria	Gammaproteobacteria	Pseudomonadales	Pseudomonadaceae	Pseudomonas	Pseudomonas syringae	1	-43	88	100
722	Bacteria	Proteobacteria	Gammaproteobacteria	Pseudomonadales	Pseudomonadaceae	Pseudomonas	Pseudomonas viridiflava	37	-137	246	100
723	Bacteria	Proteobacteria	Gammaproteobacteria	Pseudomonadales	Pseudomonadaceae	Pseudomonas	uncultured Pseudomonas sp.	13	-108.154	197.538	100
724	Bacteria	Proteobacteria	Gammaproteobacteria	Thiotrichales	Francisellaceae	Francisella	Francisella noatunensis	97	-23.917	54.887	100
725	Bacteria	Proteobacteria	Gammaproteobacteria	unclassified (derived from Gammaproteobacteria)	unclassified (derived from Gammaproteobacteria)	unclassified (derived from Gammaproteobacteria)	Candidatus Baumannia cicadellinicola	2	-32	69	100
726	Bacteria	Proteobacteria	Gammaproteobacteria	unclassified (derived from Gammaproteobacteria)	unclassified (derived from Gammaproteobacteria)	unclassified (derived from Gammaproteobacteria)	Candidatus Ruthia magnifica	1	-21	50	100
727	Bacteria	Proteobacteria	Gammaproteobacteria	unclassified (derived from Gammaproteobacteria)	unclassified (derived from Gammaproteobacteria)	unclassified (derived from Gammaproteobacteria)	gamma proteobacterium HdN1	1	-54	107	100
728	Bacteria	Proteobacteria	Gammaproteobacteria	unclassified (derived from Gammaproteobacteria)	unclassified (derived from Gammaproteobacteria)	unclassified (derived from Gammaproteobacteria)	uncultured gamma proteobacterium	209	-101.808	187.799	99.7651
729	Bacteria	Proteobacteria	Gammaproteobacteria	Vibrionales	Vibrionaceae	Vibrio	Vibrio sp. AND4	1	-78	147	100
730	Bacteria	Proteobacteria	Gammaproteobacteria	Xanthomonadales	Xanthomonadaceae	Dyella	Dyella japonica	1	-48	96	100
731	Bacteria	Proteobacteria	Gammaproteobacteria	Xanthomonadales	Xanthomonadaceae	Rhodanobacter	Rhodanobacter sp. 2AS1	1	-106	198	98.99
732	Bacteria	Proteobacteria	Gammaproteobacteria	Xanthomonadales	Xanthomonadaceae	Stenotrophomonas	Stenotrophomonas maltophilia	8	-45.2498	93.2502	99.5508
733	Bacteria	Proteobacteria	Gammaproteobacteria	Xanthomonadales	Xanthomonadaceae	Xanthomonas	Xanthomonas axonopodis	8	-39.7498	82.125	100
734	Bacteria	Proteobacteria	Gammaproteobacteria	Xanthomonadales	Xanthomonadaceae	Xanthomonas	Xanthomonas translucens	39	-33.717	72.411	100
735	Bacteria	Proteobacteria	Gammaproteobacteria	Xanthomonadales	Xanthomonadaceae	Xanthomonas	Xanthomonas vesicatoria	4	-23.25	54.5	100
736	Bacteria	Proteobacteria	Gammaproteobacteria	Xanthomonadales	Xanthomonadaceae	Xylella	Xylella fastidiosa	26	-31	67	100
737	Bacteria	Proteobacteria	unclassified (derived from Proteobacteria)	unclassified (derived from Proteobacteria)	unclassified (derived from Proteobacteria)	unclassified (derived from Proteobacteria)	Pseudomonas sp.	9	-147	263	100
738	Bacteria	Proteobacteria	unclassified (derived from Proteobacteria)	unclassified (derived from Proteobacteria)	unclassified (derived from Proteobacteria)	unclassified (derived from Proteobacteria)	uncultured proteobacterium	101	-101.881	187.436	99.9036
739	Bacteria	Proteobacteria	unclassified (derived from Proteobacteria)	unclassified (derived from Proteobacteria)	unclassified (derived from Proteobacteria)	unclassified (derived from Proteobacteria)	unidentified proteobacterium	2	-69	132.5	100
740	Bacteria	Proteobacteria	Zetaproteobacteria	Mariprofundales	Mariprofundaceae	Mariprofundus	Mariprofundus ferrooxydans	4	-35.25	74.75	100
741	Bacteria	Spirochaetes	Spirochaetes (class)	Spirochaetales	Brachyspiraceae	Brachyspira	Brachyspira aalborgi	17	-35.1176	74.1765	100
742	Bacteria	Spirochaetes	Spirochaetes (class)	Spirochaetales	Brachyspiraceae	Brachyspira	Brachyspira intermedia	2	-26	59.5	100
743	Bacteria	Spirochaetes	Spirochaetes (class)	Spirochaetales	Leptospiraceae	Leptonema	Leptonema illini	1	-34	73	100
744	Bacteria	Spirochaetes	Spirochaetes (class)	Spirochaetales	Leptospiraceae	Leptospira	Leptospira interrogans	10	-27.1995	61.2004	100
745	Bacteria	Spirochaetes	Spirochaetes (class)	Spirochaetales	Spirochaetaceae	Spirochaeta	Spirochaeta aurantia	12	-26.3333	59.5833	100
746	Bacteria	Spirochaetes	Spirochaetes (class)	Spirochaetales	Spirochaetaceae	Treponema	Treponema pallidum	1	-35	75	100
747	Bacteria	Spirochaetes	Spirochaetes (class)	Spirochaetales	Spirochaetaceae	Treponema	Treponema vincentii	1	-29	66	98.481
748	Bacteria	Synergistetes	Synergistia	Synergistales	Synergistaceae	Aminobacterium	Aminobacterium colombiense	1	-28	62	100
749	Bacteria	Synergistetes	Synergistia	Synergistales	Synergistaceae	Anaerobaculum	Anaerobaculum hydrogeniformans	1	-21	50	100
750	Bacteria	Synergistetes	Synergistia	Synergistales	Synergistaceae	Dethiosulfovibrio	Dethiosulfovibrio peptidovorans	3	-36	76	100
751	Bacteria	Tenericutes	Mollicutes	Acholeplasmatales	Acholeplasmataceae	Candidatus Phytoplasma	Catharanthus phyllody phytoplasma	1	-29	64	100
752	Bacteria	Tenericutes	Mollicutes	Entomoplasmatales	Spiroplasmataceae	Spiroplasma	Spiroplasma chrysopicola	17	-23	54	100
753	Bacteria	Tenericutes	Mollicutes	Entomoplasmatales	Spiroplasmataceae	Spiroplasma	Spiroplasma endosymbiont of Drosophila hydei	7	-23	54	100
754	Bacteria	Tenericutes	Mollicutes	Mycoplasmatales	Mycoplasmataceae	Mycoplasma	Mycoplasma ovipneumoniae	1	-20	50	100
755	Bacteria	Tenericutes	Mollicutes	Mycoplasmatales	Mycoplasmataceae	Mycoplasma	Mycoplasma phocidae	1	-28	63	100
756	Bacteria	Tenericutes	Mollicutes	Mycoplasmatales	Mycoplasmataceae	Ureaplasma	Ureaplasma urealyticum	2	-21	51	100
757	Bacteria	Thermotogae	Thermotogae (class)	Thermotogales	Thermotogaceae	Fervidobacterium	Fervidobacterium nodosum	1	-22	52	100
758	Bacteria	Thermotogae	Thermotogae (class)	Thermotogales	Thermotogaceae	Kosmotoga	Kosmotoga olearia	2	-23.5	55.5	100
759	Bacteria	Thermotogae	Thermotogae (class)	Thermotogales	Thermotogaceae	Thermotoga	Thermotoga neapolitana	1	-27	60	100
760	Bacteria	unclassified (derived from Bacteria)	unclassified (derived from Bacteria)	unclassified (derived from Bacteria)	unclassified (derived from Bacteria)	Thermobaculum	Thermobaculum terrenum	4	-32.25	69.5	100
761	Bacteria	unclassified (derived from Bacteria)	unclassified (derived from Bacteria)	unclassified (derived from Bacteria)	unclassified (derived from Bacteria)	unclassified (derived from Bacteria)	candidate division TM7 genomosp. GTL1	2	-26	59	100
762	Bacteria	unclassified (derived from Bacteria)	unclassified (derived from Bacteria)	unclassified (derived from Bacteria)	unclassified (derived from Bacteria)	unclassified (derived from Bacteria)	candidate division TM7 single-cell isolate TM7a	2	-34	73	100
763	Bacteria	unclassified (derived from Bacteria)	unclassified (derived from Bacteria)	unclassified (derived from Bacteria)	unclassified (derived from Bacteria)	unclassified (derived from Bacteria)	endosymbiont of Vestimentiferan tubeworm	51	-27.078	60.981	100
764	Bacteria	unclassified (derived from Bacteria)	unclassified (derived from Bacteria)	unclassified (derived from Bacteria)	unclassified (derived from Bacteria)	unclassified (derived from Bacteria)	uncultured bacterium	6583	-94.3029	174.901	99.8548
765	Bacteria	unclassified (derived from Bacteria)	unclassified (derived from Bacteria)	unclassified (derived from Bacteria)	unclassified (derived from Bacteria)	unclassified (derived from Bacteria)	uncultured forest soil bacterium	175	-144.359	259.023	99.6816
766	Bacteria	unclassified (derived from Bacteria)	unclassified (derived from Bacteria)	unclassified (derived from Bacteria)	unclassified (derived from Bacteria)	unclassified (derived from Bacteria)	uncultured marine bacterium	15	-83.3999	156.467	99.8574
767	Bacteria	unclassified (derived from Bacteria)	unclassified (derived from Bacteria)	unclassified (derived from Bacteria)	unclassified (derived from Bacteria)	unclassified (derived from Bacteria)	uncultured rumen bacterium	2	-35.5	75.5	100
768	Bacteria	unclassified (derived from Bacteria)	unclassified (derived from Bacteria)	unclassified (derived from Bacteria)	unclassified (derived from Bacteria)	unclassified (derived from Bacteria)	uncultured soil bacterium	545	-107.132	196.683	99.8603
769	Bacteria	unclassified (derived from Bacteria)	unclassified (derived from Bacteria)	unclassified (derived from Bacteria)	unclassified (derived from Bacteria)	unclassified (derived from Bacteria)	unidentified marine eubacterium	14	-26.5	59.6429	99.1554
770	Bacteria	unclassified (derived from Bacteria)	unclassified (derived from Bacteria)	unclassified (derived from Bacteria)	unclassified (derived from Bacteria)	unclassified (derived from Bacteria)	unidentified sulfate-reducing bacterium	1	-23	54	100
771	Bacteria	Verrucomicrobia	Opitutae	Puniceicoccales	Puniceicoccaceae	Coraliomargarita	Coraliomargarita akajimensis	1	-21	50	100
772	Bacteria	Verrucomicrobia	Opitutae	unclassified (derived from Opitutae)	Opitutaceae	Opitutus	Opitutus sp. VeGlc2	145	-61.8137	120.221	99.4729
773	Bacteria	Verrucomicrobia	Opitutae	unclassified (derived from Opitutae)	Opitutaceae	Opitutus	Opitutus terrae	130	-60.0923	116.815	99.9154
774	Bacteria	Verrucomicrobia	Opitutae	unclassified (derived from Opitutae)	Opitutaceae	unclassified (derived from Opitutaceae)	Opitutaceae bacterium TAV2	204	-65.789	127.54	99.5278
775	Bacteria	Verrucomicrobia	Spartobacteria	unclassified (derived from Spartobacteria)	unclassified (derived from Spartobacteria)	Chthoniobacter	Chthoniobacter flavus	159	-44.3081	90.0511	99.9922
776	Bacteria	Verrucomicrobia	unclassified (derived from Verrucomicrobia)	Methylacidiphilales	Methylacidiphilaceae	Methylacidiphilum	Methylacidiphilum fumariolicum	28	-31.785	69.072	100
777	Bacteria	Verrucomicrobia	unclassified (derived from Verrucomicrobia)	Methylacidiphilales	Methylacidiphilaceae	Methylacidiphilum	Methylacidiphilum infernorum	4	-30.5	66.25	100
778	Bacteria	Verrucomicrobia	unclassified (derived from Verrucomicrobia)	unclassified (derived from Verrucomicrobia)	unclassified (derived from Verrucomicrobia)	unclassified (derived from Verrucomicrobia)	uncultured Verrucomicrobia bacterium	6	-52.833	104.667	99.242
779	Bacteria	Verrucomicrobia	Verrucomicrobiae	Verrucomicrobiales	Verrucomicrobia subdivision 3	unclassified (derived from Verrucomicrobia subdivision 3)	bacterium Ellin514	291	-48.3123	96.987	99.8809
780	Bacteria	Verrucomicrobia	Verrucomicrobiae	Verrucomicrobiales	Verrucomicrobiaceae	Akkermansia	Akkermansia muciniphila	70	-29.2997	64.9431	99.9247
781	Bacteria	Verrucomicrobia	Verrucomicrobiae	Verrucomicrobiales	Verrucomicrobiaceae	Prosthecobacter	Prosthecobacter debontii	17	-36.7059	76.7647	99.9065
782	Bacteria	Verrucomicrobia	Verrucomicrobiae	Verrucomicrobiales	Verrucomicrobiaceae	Prosthecobacter	Prosthecobacter dejongeii	3	-28.333	62.667	100
783	Bacteria	Verrucomicrobia	Verrucomicrobiae	Verrucomicrobiales	Verrucomicrobiaceae	Prosthecobacter	Prosthecobacter vanneervenii	16	-41.8125	85.8753	99.9141
784	Bacteria	Verrucomicrobia	Verrucomicrobiae	Verrucomicrobiales	Verrucomicrobiaceae	Rubritalea	Rubritalea sp. YM29-130	1	-26	60	100
785	Bacteria	Verrucomicrobia	Verrucomicrobiae	Verrucomicrobiales	Verrucomicrobiaceae	Verrucomicrobium	Verrucomicrobium spinosum	59	-30.288	66.695	100
786	Eukaryota	Annelida	Polychaeta	Terebellida	Alvinellidae	Alvinella	Alvinella pompejana	1	-38	79	100
787	Eukaryota	Annelida	unclassified (derived from Annelida)	Haplotaxida	Enchytraeidae	Buchholzia	Buchholzia fallax	1	-66	128	100
788	Eukaryota	Annelida	unclassified (derived from Annelida)	Haplotaxida	Enchytraeidae	Mesenchytraeus	Mesenchytraeus pelicensis	1	-31	69	100
789	Eukaryota	Apicomplexa	Aconoidasida	unclassified (derived from Aconoidasida)	Babesiidae	Babesia	Babesia gibsoni	1	-40	84	100
790	Eukaryota	Apicomplexa	Gregarinia	Eugregarinida	Lecudinidae	Ascogregarina	Ascogregarina taiwanensis	2	-81.5	155.5	99.31
791	Eukaryota	Arthropoda	Arachnida	Araneae	Mecicobothriidae	Megahexura	Megahexura fulva	1	-52	103	100
792	Eukaryota	Arthropoda	Arachnida	Astigmata	Histiostomatidae	Hormosianoetus	Hormosianoetus mallotae	1	-113	207	100
793	Eukaryota	Arthropoda	Arachnida	Astigmata	Suidasiidae	Suidasia	Suidasia medanensis	1	-53	105	100
794	Eukaryota	Arthropoda	Arachnida	Oribatida	Camisiidae	Heminothrus	Heminothrus paolianus	8	-100.125	187.75	99.564
795	Eukaryota	Arthropoda	Arachnida	Oribatida	Eremaeidae	Eueremaeus	Eueremaeus oblongus	7	-130	241	99.171
796	Eukaryota	Arthropoda	Arachnida	Oribatida	Euphthiracaridae	Rhysotritia	Rhysotritia duplicata	9	-143.222	259.778	100
797	Eukaryota	Arthropoda	Arachnida	Oribatida	Hermanniidae	Hermannia	Hermannia gibba	16	-94	176.5	99.454
798	Eukaryota	Arthropoda	Arachnida	Oribatida	Hermanniidae	Hermannia	Hermannia sp. UJHER1	69	-140.478	254.015	99.995
799	Eukaryota	Arthropoda	Arachnida	Oribatida	Liacaridae	Adoristes	Adoristes poppei	1	-76	143	100
800	Eukaryota	Arthropoda	Arachnida	Oribatida	Nanhermanniidae	Nanhermannia	Nanhermannia coronata	1	-79	153	99.35
801	Eukaryota	Arthropoda	Arachnida	Oribatida	Nothridae	Nothrus	Nothrus silvestris	4	-90	170	100
802	Eukaryota	Arthropoda	Arachnida	Pseudoscorpiones	Chthoniidae	Tyrannochthonius	Tyrannochthonius sp. JM-2008	1	-31	69	100
803	Eukaryota	Arthropoda	Arachnida	Pseudoscorpiones	Olipiidae	Progarypus	Progarypus sp. JM-2008	2	-77.5	146.5	100
804	Eukaryota	Arthropoda	Branchiopoda	Diplostraca	Daphniidae	Daphnia	Daphnia pulex	1	-38	79	100
805	Eukaryota	Arthropoda	Ellipura	Collembola	Entomobryidae	Lepidocyrtus	Lepidocyrtus paradoxus	3	-42.666	88.667	100
806	Eukaryota	Arthropoda	Ellipura	Collembola	Entomobryidae	Orchesella	Orchesella villosa	1	-85	161	100
807	Eukaryota	Arthropoda	Ellipura	Collembola	Hypogastruridae	Xenylla	Xenylla grisea	1	-87	162	100
808	Eukaryota	Arthropoda	Ellipura	Collembola	Isotomidae	Desoria	Desoria olivacea	1	-87	164	99.39
809	Eukaryota	Arthropoda	Ellipura	Collembola	Isotomidae	Folsomia	Folsomia candida	3	-59	115	100
810	Eukaryota	Arthropoda	Ellipura	Collembola	Isotomidae	Isotoma	Isotoma viridis	1	-76	144	100
811	Eukaryota	Arthropoda	Ellipura	Collembola	Poduridae	Podura	Podura aquatica	1	-63	121	100
812	Eukaryota	Arthropoda	Ellipura	Collembola	Sminthuridae	Allacma	Allacma fusca	5	-88.6	167	99.753
813	Eukaryota	Arthropoda	Ellipura	Collembola	Sminthuridae	Sminthurus	Sminthurus viridis	4	-119.75	220.25	99.5353
814	Eukaryota	Arthropoda	Ellipura	Collembola	Sminthurididae	Sminthurides	Sminthurides aquaticus	7	-130.428	238.429	99.568
815	Eukaryota	Arthropoda	Ellipura	Collembola	Tomoceridae	Pogonognathellus	Pogonognathellus flavescens	8	-71.375	136.375	100
816	Eukaryota	Arthropoda	Ellipura	Collembola	Tomoceridae	Tomocerus	Tomocerus minor	3	-66.333	129	99.277
817	Eukaryota	Arthropoda	Insecta	Blattaria	Blattellidae	Pseudomops	Pseudomops sp. 2 DJGI-2006	1	-35	74	100
818	Eukaryota	Arthropoda	Insecta	Diptera	Chironomidae	Podonomopsis	Podonomopsis evansi	1	-53	105	100
819	Eukaryota	Arthropoda	Insecta	Hemiptera	Delphacidae	Nothodelphax	Nothodelphax gillettei	1	-36	76	100
820	Eukaryota	Arthropoda	Insecta	Hymenoptera	Agaonidae	Ceratosolen	Ceratosolen emarginatus	1	-42	87	100
821	Eukaryota	Arthropoda	Insecta	Hymenoptera	Pelecinidae	Pelecinus	Pelecinus polyturator	3	-110	206	99.03
822	Eukaryota	Arthropoda	Insecta	Hymenoptera	Scelionidae	Ceratobaeus	Ceratobaeus sp. M145	1	-50	102	99.02
823	Eukaryota	Arthropoda	Insecta	Isoptera	Rhinotermitidae	Coptotermes	Coptotermes formosanus	20	-32.15	69.25	100
824	Eukaryota	Arthropoda	Insecta	Odonata	Corduliidae	Hemicordulia	Hemicordulia australiae	1	-41	85	100
825	Eukaryota	Arthropoda	Insecta	Phthiraptera	Pediculidae	Pediculus	Pediculus humanus	1	-47	95	98.95
826	Eukaryota	Arthropoda	Malacostraca	Mysida	Mysidae	Heteromysis	Heteromysis formosa	4	-34	72	100
827	Eukaryota	Arthropoda	Malacostraca	unclassified (derived from Malacostraca)	Squillidae	Kempina	Kempina mikado	1	-49	97	100
828	Eukaryota	Arthropoda	Maxillopoda	Calanoida	Clausocalanidae	Pseudocalanus	Pseudocalanus sp. Hood Canal P8	1	-21	51	100
829	Eukaryota	Arthropoda	Maxillopoda	Harpacticoida	Harpacticidae	Tigriopus	Tigriopus fulvus	1	-26	60	100
830	Eukaryota	Arthropoda	Maxillopoda	Siphonostomatoida	Caligidae	Lepeophtheirus	Lepeophtheirus salmonis	2	-27.5	62	100
831	Eukaryota	Arthropoda	Maxillopoda	Siphonostomatoida	Eudactylinidae	Nemesis	Nemesis lamna	1	-70	134	99.25
832	Eukaryota	Arthropoda	Maxillopoda	Siphonostomatoida	Pandaridae	Pandarus	Pandarus sp. 1 SMD-2008	1	-39	81	100
833	Eukaryota	Ascomycota	Dothideomycetes	Botryosphaeriales	Botryosphaeriaceae	Botryosphaeria	Botryosphaeria dothidea	11	-65.1815	127.364	99.8585
834	Eukaryota	Ascomycota	Dothideomycetes	Botryosphaeriales	Botryosphaeriaceae	Melanops	Melanops sp. CBS118.39	12	-144	263	99.62
835	Eukaryota	Ascomycota	Dothideomycetes	Botryosphaeriales	Botryosphaeriaceae	Neofusicoccum	Neofusicoccum ribis	1	-28	63	100
836	Eukaryota	Ascomycota	Dothideomycetes	Botryosphaeriales	Botryosphaeriaceae	Sphaeropsis	Sphaeropsis sapinea	34	-38.4404	80.7947	100
837	Eukaryota	Ascomycota	Dothideomycetes	Capnodiales	Coccodiniaceae	Coccodinium	Coccodinium bartschii	2	-103	190.5	99.425
838	Eukaryota	Ascomycota	Dothideomycetes	Capnodiales	Davidiellaceae	Cladosporium	Cladosporium cladosporioides	23	-159.826	285.696	100
839	Eukaryota	Ascomycota	Dothideomycetes	Capnodiales	Mycosphaerellaceae	Mycosphaerella	Mycosphaerella brassicicola	1	-29	65	100
840	Eukaryota	Ascomycota	Dothideomycetes	Capnodiales	Mycosphaerellaceae	Mycosphaerella	Mycosphaerella cryptica	5	-126	230	99.571
841	Eukaryota	Ascomycota	Dothideomycetes	Capnodiales	Mycosphaerellaceae	Mycosphaerella	Mycosphaerella dearnessii	2	-80	150.5	100
842	Eukaryota	Ascomycota	Dothideomycetes	Capnodiales	Mycosphaerellaceae	Mycosphaerella	Mycosphaerella pini	1	-85	161	99.38
843	Eukaryota	Ascomycota	Dothideomycetes	Capnodiales	Mycosphaerellaceae	Mycosphaerella	Mycosphaerella populicola	1	-35	74	100
844	Eukaryota	Ascomycota	Dothideomycetes	Capnodiales	Mycosphaerellaceae	Mycosphaerella	Mycosphaerella populorum	2	-88	168	99.401
845	Eukaryota	Ascomycota	Dothideomycetes	Capnodiales	Mycosphaerellaceae	Mycosphaerella	Mycosphaerella punctiformis	4	-66.5	128	100
846	Eukaryota	Ascomycota	Dothideomycetes	Capnodiales	Mycosphaerellaceae	Mycosphaerella	Mycosphaerella ribis	1	-73	139	99.28
847	Eukaryota	Ascomycota	Dothideomycetes	Capnodiales	Mycosphaerellaceae	Mycosphaerella	Mycosphaerella rubi	3	-75.666	144.334	99.444
848	Eukaryota	Ascomycota	Dothideomycetes	Capnodiales	Mycosphaerellaceae	Passalora	Passalora fulva	4	-149	268	100
849	Eukaryota	Ascomycota	Dothideomycetes	Capnodiales	Mycosphaerellaceae	Septoria	Septoria azaleae	1	-70	135	100
850	Eukaryota	Ascomycota	Dothideomycetes	Capnodiales	Teratosphaeriaceae	Teratosphaeria	Teratosphaeria molleriana	8	-64	124	100
851	Eukaryota	Ascomycota	Dothideomycetes	Capnodiales	unclassified (derived from Capnodiales)	Devriesia	Devriesia strelitziae	1	-33	72	100
852	Eukaryota	Ascomycota	Dothideomycetes	Capnodiales	unclassified (derived from Capnodiales)	Friedmanniomyces	Friedmanniomyces simplex	4	-138	251	99.6
853	Eukaryota	Ascomycota	Dothideomycetes	Capnodiales	unclassified (derived from Capnodiales)	Ramichloridium	Ramichloridium anceps	2	-48.5	97.5	100
854	Eukaryota	Ascomycota	Dothideomycetes	Capnodiales	unclassified (derived from Capnodiales)	Ramichloridium	Ramichloridium apiculatum	4	-154	282	99.291
855	Eukaryota	Ascomycota	Dothideomycetes	Dothideales	Dothideaceae	Bagnisiella	Bagnisiella examinans	5	-58.6	114.6	100
856	Eukaryota	Ascomycota	Dothideomycetes	Dothideales	Dothideaceae	Dothidea	Dothidea insculpta	3	-44.333	90	100
857	Eukaryota	Ascomycota	Dothideomycetes	Dothideales	Dothideaceae	Stylodothis	Stylodothis puccinioides	4	-40.25	85	99.788
858	Eukaryota	Ascomycota	Dothideomycetes	Hysteriales	Hysteriaceae	Oedohysterium	Oedohysterium insidens	1	-26	60	100
859	Eukaryota	Ascomycota	Dothideomycetes	Myriangiales	Myriangiaceae	Myriangium	Myriangium duriaei	2	-78.5	149.5	100
860	Eukaryota	Ascomycota	Dothideomycetes	Mytilinidiales	Mytilinidiaceae	Lophium	Lophium mytilinum	1	-43	89	100
861	Eukaryota	Ascomycota	Dothideomycetes	Patellariales	Patellariaceae	Rhytidhysteron	Rhytidhysteron rufulum	11	-131	237	100
862	Eukaryota	Ascomycota	Dothideomycetes	Pleosporales	Didymellaceae	Boeremia	Boeremia exigua	44	-158.159	284.864	99.7537
863	Eukaryota	Ascomycota	Dothideomycetes	Pleosporales	Didymellaceae	Didymella	Ascochyta rabiei	4	-63.75	126	98.223
864	Eukaryota	Ascomycota	Dothideomycetes	Pleosporales	Didymellaceae	Peyronellaea	Peyronellaea pinodella	3	-76.666	145.334	100
865	Eukaryota	Ascomycota	Dothideomycetes	Pleosporales	Didymellaceae	Stagonosporopsis	Stagonosporopsis cucurbitacearum	2	-34	73	100
866	Eukaryota	Ascomycota	Dothideomycetes	Pleosporales	Leptosphaeriaceae	Leptosphaeria	Leptosphaeria biglobosa	1	-64	125	100
867	Eukaryota	Ascomycota	Dothideomycetes	Pleosporales	Phaeosphaeriaceae	Phaeosphaeria	Phaeosphaeria nodorum	2	-74	142	100
868	Eukaryota	Ascomycota	Dothideomycetes	Pleosporales	Pleosporaceae	Alternaria	Alternaria maritima	4	-154	277	100
869	Eukaryota	Ascomycota	Dothideomycetes	Pleosporales	Sporormiaceae	Westerdykella	Westerdykella cylindrica	1	-48	98	100
870	Eukaryota	Ascomycota	Dothideomycetes	Pleosporales	unclassified (derived from Pleosporales)	Passeriniella	Passeriniella savoryellopsis	1	-22	53	100
871	Eukaryota	Ascomycota	Dothideomycetes	Pleosporales	unclassified (derived from Pleosporales)	Trematosphaeria	Trematosphaeria pertusa	8	-99	186	99.46
872	Eukaryota	Ascomycota	Dothideomycetes	unclassified (derived from Dothideomycetes)	unclassified (derived from Dothideomycetes)	Catinella	Catinella olivacea	17	-114.058	211.353	99.682
873	Eukaryota	Ascomycota	Dothideomycetes	unclassified (derived from Dothideomycetes)	unclassified (derived from Dothideomycetes)	Racodium	Racodium rupestre	5	-52.4	105.8	100
874	Eukaryota	Ascomycota	Dothideomycetes	unclassified (derived from Dothideomycetes)	unclassified (derived from Dothideomycetes)	unclassified (derived from Dothideomycetes)	Dothideomycetes sp. TRN 123	1	-56	111	100
875	Eukaryota	Ascomycota	Dothideomycetes	unclassified (derived from Dothideomycetes)	unclassified (derived from Dothideomycetes)	unclassified (derived from Dothideomycetes)	Dothideomycetes sp. TRN 124	1	-27	61	100
876	Eukaryota	Ascomycota	Dothideomycetes	unclassified (derived from Dothideomycetes)	unclassified (derived from Dothideomycetes)	unclassified (derived from Dothideomycetes)	Dothideomycetes sp. TRN 137	2	-37	78	100
877	Eukaryota	Ascomycota	Dothideomycetes	unclassified (derived from Dothideomycetes)	unclassified (derived from Dothideomycetes)	unclassified (derived from Dothideomycetes)	Dothideomycetes sp. TRN 235	1	-27	63	100
878	Eukaryota	Ascomycota	Dothideomycetes	unclassified (derived from Dothideomycetes)	unclassified (derived from Dothideomycetes)	unclassified (derived from Dothideomycetes)	Dothideomycetes sp. TRN 267	13	-99.4608	186.231	99.8972
879	Eukaryota	Ascomycota	Dothideomycetes	unclassified (derived from Dothideomycetes)	unclassified (derived from Dothideomycetes)	unclassified (derived from Dothideomycetes)	Dothideomycetes sp. TRN 42	4	-49.5	100.5	100
880	Eukaryota	Ascomycota	Dothideomycetes	unclassified (derived from Dothideomycetes)	unclassified (derived from Dothideomycetes)	unclassified (derived from Dothideomycetes)	Dothideomycetes sp. TRN 456	1	-68	130	100
881	Eukaryota	Ascomycota	Dothideomycetes	unclassified (derived from Dothideomycetes)	Venturiaceae	Venturia	Venturia inaequalis	4	-61.5	121	99.651
882	Eukaryota	Ascomycota	Eurotiomycetes	Chaetothyriales	Chaetothyriaceae	Ceramothyrium	Ceramothyrium carniolicum	1	-21	51	100
883	Eukaryota	Ascomycota	Eurotiomycetes	Chaetothyriales	Herpotrichiellaceae	Capronia	Capronia pilosella	2	-113	208	100
884	Eukaryota	Ascomycota	Eurotiomycetes	Chaetothyriales	Herpotrichiellaceae	Capronia	Capronia sp. WUC 15.551	3	-69	132.667	100
885	Eukaryota	Ascomycota	Eurotiomycetes	Chaetothyriales	Herpotrichiellaceae	Exophiala	Exophiala castellanii	1	-81	154	100
886	Eukaryota	Ascomycota	Eurotiomycetes	Chaetothyriales	Herpotrichiellaceae	Exophiala	Exophiala dermatitidis	2	-32.5	70.5	100
887	Eukaryota	Ascomycota	Eurotiomycetes	Chaetothyriales	Herpotrichiellaceae	Exophiala	Exophiala pisciphila	3	-91	170	100
888	Eukaryota	Ascomycota	Eurotiomycetes	Chaetothyriales	unclassified (derived from Chaetothyriales)	unclassified (derived from Chaetothyriales)	Chaetothyriales sp. TRN107	1	-71	138	99.28
889	Eukaryota	Ascomycota	Eurotiomycetes	Chaetothyriales	unclassified (derived from Chaetothyriales)	unclassified (derived from Chaetothyriales)	Chaetothyriales sp. TRN475	105	-96.6091	182.572	99.7622
890	Eukaryota	Ascomycota	Eurotiomycetes	Chaetothyriales	unclassified (derived from Chaetothyriales)	unclassified (derived from Chaetothyriales)	Chaetothyriales sp. TRN488	17	-62.882	124.706	99.72
891	Eukaryota	Ascomycota	Eurotiomycetes	Eurotiales	Trichocomaceae	Aspergillus	Aspergillus niger	1	-23	54	100
892	Eukaryota	Ascomycota	Eurotiomycetes	Eurotiales	Trichocomaceae	Aspergillus	Aspergillus nomius	1	-22	53	100
893	Eukaryota	Ascomycota	Eurotiomycetes	Eurotiales	Trichocomaceae	Aspergillus	Aspergillus ustus	9	-162	293	100
894	Eukaryota	Ascomycota	Eurotiomycetes	Eurotiales	Trichocomaceae	Aspergillus	Aspergillus versicolor	1	-61	117	100
895	Eukaryota	Ascomycota	Eurotiomycetes	Eurotiales	Trichocomaceae	Emericella	Emericella nidulans	6	-62.666	124.167	99.78
896	Eukaryota	Ascomycota	Eurotiomycetes	Eurotiales	Trichocomaceae	Neosartorya	Neosartorya fumigata	2	-27	62	100
897	Eukaryota	Ascomycota	Eurotiomycetes	Eurotiales	Trichocomaceae	Penicillium	Penicillium allii	2	-66.5	128	99.0405
898	Eukaryota	Ascomycota	Eurotiomycetes	Eurotiales	Trichocomaceae	Penicillium	Penicillium brevicompactum	5	-95.7998	179.8	100
899	Eukaryota	Ascomycota	Eurotiomycetes	Eurotiales	Trichocomaceae	Penicillium	Penicillium chrysogenum	2	-22	52.5	100
900	Eukaryota	Ascomycota	Eurotiomycetes	Eurotiales	Trichocomaceae	Penicillium	Penicillium expansum	1	-80	151	100
901	Eukaryota	Ascomycota	Eurotiomycetes	Eurotiales	Trichocomaceae	Penicillium	Penicillium griseofulvum	2	-135	243	100
902	Eukaryota	Ascomycota	Eurotiomycetes	Eurotiales	Trichocomaceae	Penicillium	Penicillium marneffei	1	-23	55	100
903	Eukaryota	Ascomycota	Eurotiomycetes	Eurotiales	Trichocomaceae	Penicillium	Penicillium sp. CMW4204	1	-28	64	100
904	Eukaryota	Ascomycota	Eurotiomycetes	Onygenales	Ajellomycetaceae	Ajellomyces	Ajellomyces capsulatus	1	-72	140	100
905	Eukaryota	Ascomycota	Eurotiomycetes	Onygenales	Ajellomycetaceae	Ajellomyces	Ajellomyces dermatitidis	173	-35.433	75.012	100
906	Eukaryota	Ascomycota	Eurotiomycetes	Onygenales	Arthrodermataceae	Trichophyton	Trichophyton longifusum	2	-31	68	100
907	Eukaryota	Ascomycota	Eurotiomycetes	Onygenales	Gymnoascaceae	Gymnoascus	Gymnoascus reesii	1	-33	72	100
908	Eukaryota	Ascomycota	Eurotiomycetes	Onygenales	Onygenaceae	Uncinocarpus	Uncinocarpus reesii	1	-32	71	100
909	Eukaryota	Ascomycota	Eurotiomycetes	Pyrenulales	Pyrenulaceae	Pyrgillus	Pyrgillus javanicus	7	-57	113.286	100
910	Eukaryota	Ascomycota	Eurotiomycetes	unclassified (derived from Eurotiomycetes)	unclassified (derived from Eurotiomycetes)	unclassified (derived from Eurotiomycetes)	Chaetothyriomycetidae sp. TRN242	3	-45.3333	91.6667	100
911	Eukaryota	Ascomycota	Eurotiomycetes	Verrucariales	Verrucariaceae	Bagliettoa	Bagliettoa cazzae	1	-65	128	99.221
912	Eukaryota	Ascomycota	Eurotiomycetes	Verrucariales	Verrucariaceae	Bagliettoa	Bagliettoa steineri	2	-24	57	100
913	Eukaryota	Ascomycota	Eurotiomycetes	Verrucariales	Verrucariaceae	Hydropunctaria	Hydropunctaria adriatica	1	-23	55	100
914	Eukaryota	Ascomycota	Eurotiomycetes	Verrucariales	Verrucariaceae	Verrucaria	Verrucaria hochstetteri	1	-42	86	100
915	Eukaryota	Ascomycota	Eurotiomycetes	Verrucariales	Verrucariaceae	Verrucaria	Verrucaria macrostoma	1	-37	79	100
916	Eukaryota	Ascomycota	Lecanoromycetes	Acarosporales	Acarosporaceae	Pleopsidium	Pleopsidium flavum	13	-30	66	100
917	Eukaryota	Ascomycota	Lecanoromycetes	Acarosporales	Acarosporaceae	Pleopsidium	Pleopsidium gobiense	9	-46.555	96.112	100
918	Eukaryota	Ascomycota	Lecanoromycetes	Agyriales	Agyriaceae	Trapelia	Trapelia involuta	1	-46	94	100
919	Eukaryota	Ascomycota	Lecanoromycetes	Agyriales	Agyriaceae	Trapelia	Trapelia placodioides	2	-63	125	99.2
920	Eukaryota	Ascomycota	Lecanoromycetes	Lecanorales	Arthrorhaphidaceae	Arthrorhaphis	Arthrorhaphis citrinella	1	-36	77	100
921	Eukaryota	Ascomycota	Lecanoromycetes	Lecanorales	Cladoniaceae	Pilophorus	Pilophorus cereolus	1	-32	70	100
922	Eukaryota	Ascomycota	Lecanoromycetes	Lecanorales	Lecanoraceae	Lecanora	Lecanora muralis	1	-45	93	100
923	Eukaryota	Ascomycota	Lecanoromycetes	Lecanorales	Lecanoraceae	Tephromela	Tephromela atra	1	-106	198	99.49
924	Eukaryota	Ascomycota	Lecanoromycetes	Lecanorales	Parmeliaceae	Nephromopsis	Nephromopsis stracheyi	1	-29	65	100
925	Eukaryota	Ascomycota	Lecanoromycetes	Lecanorales	Parmeliaceae	Platismatia	Platismatia glauca	1	-44	90	100
926	Eukaryota	Ascomycota	Lecanoromycetes	Lecanorales	Physciaceae	Buellia	Buellia dialyta	1	-48	96	100
927	Eukaryota	Ascomycota	Lecanoromycetes	Lecanorales	Psoraceae	Psora	Psora rubiformis	1	-20	50	100
928	Eukaryota	Ascomycota	Lecanoromycetes	Lecanorales	Ramalinaceae	Toninia	Toninia cinereovirens	1	-23	55	100
929	Eukaryota	Ascomycota	Lecanoromycetes	Ostropales	Gyalectaceae	Gyalecta	Gyalecta ulmi	1	-44	91	100
930	Eukaryota	Ascomycota	Lecanoromycetes	Ostropales	Stictidaceae	Ostropa	Ostropa barbara	64	-33.906	73.5	100
931	Eukaryota	Ascomycota	Lecanoromycetes	Peltigerales	Collemataceae	Leptogium	Leptogium furfuraceum	1	-23	55	100
932	Eukaryota	Ascomycota	Lecanoromycetes	Peltigerales	Lobariaceae	Pseudocyphellaria	Pseudocyphellaria crocata	1	-20	50	100
933	Eukaryota	Ascomycota	Lecanoromycetes	Peltigerales	Pannariaceae	Fuscopannaria	Fuscopannaria ignobilis	2	-20	50	100
934	Eukaryota	Ascomycota	Lecanoromycetes	Peltigerales	Peltigeraceae	Peltigera	Peltigera horizontalis	1	-28	64	100
935	Eukaryota	Ascomycota	Lecanoromycetes	Pertusariales	Icmadophilaceae	Icmadophila	Icmadophila ericetorum	1	-74	142	100
936	Eukaryota	Ascomycota	Lecanoromycetes	Pertusariales	Ochrolechiaceae	Ochrolechia	Ochrolechia balcanica	1	-65	126	100
937	Eukaryota	Ascomycota	Lecanoromycetes	Pertusariales	Pertusariaceae	Pertusaria	Pertusaria oculata	5	-75.2	144.4	100
938	Eukaryota	Ascomycota	Lecanoromycetes	Pertusariales	Pertusariaceae	Pertusaria	Pertusaria pustulata	1	-20	50	100
939	Eukaryota	Ascomycota	Lecanoromycetes	Pertusariales	Pertusariaceae	Pertusaria	Pertusaria scaberula	24	-125.458	232.292	99.588
940	Eukaryota	Ascomycota	Lecanoromycetes	Umbilicariales	Umbilicariaceae	Lasallia	Lasallia pennsylvanica	1	-33	72	100
941	Eukaryota	Ascomycota	Lecanoromycetes	unclassified (derived from Lecanoromycetes)	Arctomiaceae	Gregorella	Gregorella humida	1	-26	61	100
942	Eukaryota	Ascomycota	Lecanoromycetes	unclassified (derived from Lecanoromycetes)	Hymeneliaceae	Megaspora	Megaspora verrucosa	1	-23	55	100
943	Eukaryota	Ascomycota	Lecanoromycetes	unclassified (derived from Lecanoromycetes)	Teloschistaceae	Xanthoria	Xanthoria ulophyllodes	2	-23	55	100
944	Eukaryota	Ascomycota	Leotiomycetes	Helotiales	Dermateaceae	Neofabraea	Neofabraea malicorticis	5	-44.8	92.6	100
945	Eukaryota	Ascomycota	Leotiomycetes	Helotiales	Dermateaceae	Pezicula	Pezicula cinnamomea	5	-26.4	61	100
946	Eukaryota	Ascomycota	Leotiomycetes	Helotiales	Helotiaceae	Articulospora	Articulospora tetracladia	65	-154.261	278.97	100
947	Eukaryota	Ascomycota	Leotiomycetes	Helotiales	Helotiaceae	Ascocoryne	Ascocoryne sarcoides	1	-38	80	100
948	Eukaryota	Ascomycota	Leotiomycetes	Helotiales	Helotiaceae	Bisporella	Bisporella citrina	1	-79	149	99.331
949	Eukaryota	Ascomycota	Leotiomycetes	Helotiales	Helotiaceae	Chloroscypha	Chloroscypha enterochroma	2	-66	128	100
950	Eukaryota	Ascomycota	Leotiomycetes	Helotiales	Helotiaceae	Gremmeniella	Gremmeniella abietina	3	-31	68.334	100
951	Eukaryota	Ascomycota	Leotiomycetes	Helotiales	Helotiaceae	Hymenoscyphus	Hymenoscyphus sp. Huhtinen 06/23	2	-41	86	100
952	Eukaryota	Ascomycota	Leotiomycetes	Helotiales	Helotiaceae	Rhizoscyphus	Rhizoscyphus ericae	27	-43.925	89.667	100
953	Eukaryota	Ascomycota	Leotiomycetes	Helotiales	Hyaloscyphaceae	Hyaloscypha	Hyaloscypha albohyalina	12	-95.5	180.75	99.592
954	Eukaryota	Ascomycota	Leotiomycetes	Helotiales	Hyaloscyphaceae	Hyaloscypha	Hyaloscypha aureliella	437	-149.926	270.243	99.9934
955	Eukaryota	Ascomycota	Leotiomycetes	Helotiales	Hyaloscyphaceae	Hyaloscypha	Hyaloscypha fuckelii	41	-37.512	79.757	99.638
956	Eukaryota	Ascomycota	Leotiomycetes	Helotiales	Hyaloscyphaceae	Hyaloscypha	Hyaloscypha vitreola	33	-70.212	138.97	98.529
957	Eukaryota	Ascomycota	Leotiomycetes	Helotiales	Hyaloscyphaceae	Lachnum	Lachnum nudipes	1	-31	68	100
958	Eukaryota	Ascomycota	Leotiomycetes	Helotiales	Hyaloscyphaceae	Lachnum	Lachnum virgineum	73	-141.766	257.603	100
959	Eukaryota	Ascomycota	Leotiomycetes	Helotiales	Leotiaceae	Leotia	Leotia lubrica	13	-89.7686	166.923	100
960	Eukaryota	Ascomycota	Leotiomycetes	Helotiales	Sclerotiniaceae	Botryotinia	Botryotinia fuckeliana	1	-97	183	98.911
961	Eukaryota	Ascomycota	Leotiomycetes	Helotiales	Sclerotiniaceae	Monilinia	Monilinia laxa	25	-144.8	263.6	99.985
962	Eukaryota	Ascomycota	Leotiomycetes	Helotiales	Sclerotiniaceae	Sclerotinia	Sclerotinia sclerotiorum	22	-30.8632	68.2728	100
963	Eukaryota	Ascomycota	Leotiomycetes	unclassified (derived from Leotiomycetes)	Cudoniaceae	Spathularia	Spathularia velutipes	1	-107	198	100
964	Eukaryota	Ascomycota	Leotiomycetes	unclassified (derived from Leotiomycetes)	Myxotrichaceae	Myxotrichum	Myxotrichum deflexum	29	-25.2754	59.1731	100
965	Eukaryota	Ascomycota	Leotiomycetes	unclassified (derived from Leotiomycetes)	Myxotrichaceae	Pseudogymnoascus	Pseudogymnoascus roseus	1	-44	91	100
966	Eukaryota	Ascomycota	Leotiomycetes	unclassified (derived from Leotiomycetes)	unclassified (derived from Leotiomycetes)	Collophora	Collophora capensis	3	-55.333	109	100
967	Eukaryota	Ascomycota	Leotiomycetes	unclassified (derived from Leotiomycetes)	unclassified (derived from Leotiomycetes)	Collophora	Collophora paarla	9	-41.888	86.445	99.933
968	Eukaryota	Ascomycota	Leotiomycetes	unclassified (derived from Leotiomycetes)	unclassified (derived from Leotiomycetes)	Leohumicola	Leohumicola sp. DAOM 230084	4	-61	118	100
969	Eukaryota	Ascomycota	Lichinomycetes	Lichinales	Peltulaceae	Peltula	Peltula auriculata	1	-31	68	100
970	Eukaryota	Ascomycota	Lichinomycetes	Lichinales	Peltulaceae	Peltula	Peltula umbilicata	3	-37.666	80	100
971	Eukaryota	Ascomycota	Neolectomycetes	Neolectales	Neolectaceae	Neolecta	Neolecta vitellina	1	-46	93	100
972	Eukaryota	Ascomycota	Orbiliomycetes	Orbiliales	Orbiliaceae	Arthrobotrys	Arthrobotrys vermicola	2	-85	163.5	98.77
973	Eukaryota	Ascomycota	Orbiliomycetes	Orbiliales	Orbiliaceae	Dactylella	Dactylella varietas	3	-54	108.334	100
974	Eukaryota	Ascomycota	Orbiliomycetes	Orbiliales	Orbiliaceae	Orbilia	Arthrobotrys oligospora	1	-56	109	100
975	Eukaryota	Ascomycota	Pezizomycetes	Pezizales	Discinaceae	Gyromitra	Gyromitra californica	5	-148.6	268.8	99.924
976	Eukaryota	Ascomycota	Pezizomycetes	Pezizales	Pyronemataceae	Cheilymenia	Cheilymenia stercorea	2	-44	91	100
977	Eukaryota	Ascomycota	Pezizomycetes	Pezizales	Pyronemataceae	Melastiza	Melastiza cornubiensis	1	-26	61	100
978	Eukaryota	Ascomycota	Pezizomycetes	Pezizales	Rhizinaceae	Phymatotrichopsis	Phymatotrichopsis omnivora	1	-22	53	100
979	Eukaryota	Ascomycota	Pezizomycetes	Pezizales	Sarcoscyphaceae	Pseudopithyella	Pseudopithyella minuscula	50	-117.72	227.58	97.443
980	Eukaryota	Ascomycota	Pezizomycetes	Pezizales	Tuberaceae	Tuber	Tuber melanosporum	2	-27	62	100
981	Eukaryota	Ascomycota	Saccharomycetes	Saccharomycetales	Debaryomycetaceae	Lodderomyces	Lodderomyces elongisporus	3	-45.333	92	100
982	Eukaryota	Ascomycota	Saccharomycetes	Saccharomycetales	Debaryomycetaceae	Millerozyma	Millerozyma acaciae	1	-43	89	100
983	Eukaryota	Ascomycota	Saccharomycetes	Saccharomycetales	Saccharomycetaceae	Pichia	Pichia burtonii	1	-22	54	100
984	Eukaryota	Ascomycota	Saccharomycetes	Saccharomycetales	Saccharomycetaceae	Pichia	Pichia jadinii	1	-56	109	100
985	Eukaryota	Ascomycota	Saccharomycetes	Saccharomycetales	Trichomonascaceae	Trichomonascus	Candida mucifera	1	-68	133	99.25
986	Eukaryota	Ascomycota	Saccharomycetes	Saccharomycetales	unclassified (derived from Saccharomycetales)	Blastobotrys	Blastobotrys terrestris	1	-47	102	98.041
987	Eukaryota	Ascomycota	Saccharomycetes	Saccharomycetales	unclassified (derived from Saccharomycetales)	Candida	Candida ghanaensis	1	-33	71	100
988	Eukaryota	Ascomycota	Schizosaccharomycetes	Schizosaccharomycetales	Schizosaccharomycetaceae	Schizosaccharomyces	Schizosaccharomyces japonicus	1	-57	113	100
989	Eukaryota	Ascomycota	Sordariomycetes	Diaporthales	Melanconidaceae	Melanconis	Melanconis alni	1	-83	157	100
990	Eukaryota	Ascomycota	Sordariomycetes	Diaporthales	Melanconidaceae	Melanconis	Melanconis stilbostoma	1	-79	155	97.42
991	Eukaryota	Ascomycota	Sordariomycetes	Hypocreales	Clavicipitaceae	Aciculosporium	Aciculosporium take	1	-36	77	100
992	Eukaryota	Ascomycota	Sordariomycetes	Hypocreales	Clavicipitaceae	Metacordyceps	Metacordyceps liangshanensis	3	-80	151	100
993	Eukaryota	Ascomycota	Sordariomycetes	Hypocreales	Clavicipitaceae	Metarhizium	Metarhizium anisopliae	1	-68	131	100
994	Eukaryota	Ascomycota	Sordariomycetes	Hypocreales	Clavicipitaceae	Moelleriella	Moelleriella libera	1	-48	98	100
995	Eukaryota	Ascomycota	Sordariomycetes	Hypocreales	Cordycipitaceae	Cordyceps	Cordyceps cylindrica	3	-111.333	204.333	100
996	Eukaryota	Ascomycota	Sordariomycetes	Hypocreales	Cordycipitaceae	Isaria	Isaria farinosa	3	-126.333	229.334	100
997	Eukaryota	Ascomycota	Sordariomycetes	Hypocreales	Cordycipitaceae	Isaria	Isaria fumosorosea	1	-61	120	100
998	Eukaryota	Ascomycota	Sordariomycetes	Hypocreales	Cordycipitaceae	Isaria	Isaria tenuipes	1	-126	229	100
999	Eukaryota	Ascomycota	Sordariomycetes	Hypocreales	Cordycipitaceae	Lecanicillium	Lecanicillium psalliotae	2	-28	62.5	100
1000	Eukaryota	Ascomycota	Sordariomycetes	Hypocreales	Hypocreaceae	Hypocrea	Hypocrea jecorina	3	-68	132.667	99.817
1001	Eukaryota	Ascomycota	Sordariomycetes	Hypocreales	Hypocreaceae	Hypocrea	Hypocrea koningii	7	-82.7143	155.286	100
1002	Eukaryota	Ascomycota	Sordariomycetes	Hypocreales	Hypocreaceae	Hypocrea	Hypocrea lixii	1	-78	151	100
1003	Eukaryota	Ascomycota	Sordariomycetes	Hypocreales	Hypocreaceae	Hypocrea	Hypocrea lutea	2	-114	213	99.53
1004	Eukaryota	Ascomycota	Sordariomycetes	Hypocreales	Hypocreaceae	Hypocrea	Hypocrea rufa	15	-148.2	265.734	100
1005	Eukaryota	Ascomycota	Sordariomycetes	Hypocreales	Hypocreaceae	Trichoderma	Trichoderma cf. harzianum CBS 100.527	1	-27	62	100
1006	Eukaryota	Ascomycota	Sordariomycetes	Hypocreales	Hypocreaceae	Trichoderma	Trichoderma stromaticum	1	-21	52	100
1007	Eukaryota	Ascomycota	Sordariomycetes	Hypocreales	Hypocreaceae	Trichoderma	Trichoderma viride	12	-110.499	202.667	100
1008	Eukaryota	Ascomycota	Sordariomycetes	Hypocreales	Nectriaceae	Gibberella	Gibberella zeae	1	-30	66	100
1009	Eukaryota	Ascomycota	Sordariomycetes	Hypocreales	Nectriaceae	Ophionectria	Ophionectria trichospora	1	-58	117	99.151
1010	Eukaryota	Ascomycota	Sordariomycetes	Hypocreales	Ophiocordycipitaceae	Elaphocordyceps	Elaphocordyceps inegoensis	2	-52	105	99.675
1011	Eukaryota	Ascomycota	Sordariomycetes	Hypocreales	Ophiocordycipitaceae	Elaphocordyceps	Elaphocordyceps japonica	1	-127	233	100
1012	Eukaryota	Ascomycota	Sordariomycetes	Hypocreales	Ophiocordycipitaceae	Elaphocordyceps	Elaphocordyceps ophioglossoides	1	-34	74	100
1013	Eukaryota	Ascomycota	Sordariomycetes	Hypocreales	Ophiocordycipitaceae	Elaphocordyceps	Elaphocordyceps paradoxa	1	-98	183	100
1014	Eukaryota	Ascomycota	Sordariomycetes	Hypocreales	Ophiocordycipitaceae	Ophiocordyceps	Ophiocordyceps sobolifera	1	-57	113	100
1015	Eukaryota	Ascomycota	Sordariomycetes	Ophiostomatales	Ophiostomataceae	Dryadomyces	Dryadomyces amasae	1	-81	152	99.34
1016	Eukaryota	Ascomycota	Sordariomycetes	Ophiostomatales	Ophiostomataceae	Ophiostoma	Ophiostoma piceae	1	-31	68	100
1017	Eukaryota	Ascomycota	Sordariomycetes	Phyllachorales	unclassified (derived from Phyllachorales)	Verticillium	Verticillium albo-atrum	822	-48.537	97.791	99.876
1018	Eukaryota	Ascomycota	Sordariomycetes	Phyllachorales	unclassified (derived from Phyllachorales)	Verticillium	Verticillium dahliae	26	-24	55	100
1019	Eukaryota	Ascomycota	Sordariomycetes	Sordariales	Sordariaceae	Sordaria	Sordaria macrospora	3	-31.6667	69.3333	100
1020	Eukaryota	Ascomycota	Sordariomycetes	unclassified (derived from Sordariomycetes)	unclassified (derived from Sordariomycetes)	Etheirophora	Etheirophora blepharospora	2	-24	57	100
1021	Eukaryota	Ascomycota	Sordariomycetes	Xylariales	Diatrypaceae	Cryptovalsa	Cryptovalsa ampelina	15	-141	257.4	99.252
1022	Eukaryota	Ascomycota	Sordariomycetes	Xylariales	Hyponectriaceae	Physalospora	Physalospora scirpi	2	-42.5	88.5	100
1023	Eukaryota	Ascomycota	Sordariomycetes	Xylariales	Xylariaceae	Xylaria	Xylaria hypoxylon	2	-44	91.5	99.5755
1024	Eukaryota	Ascomycota	Taphrinomycetes	Taphrinales	Taphrinaceae	Taphrina	Taphrina deformans	9	-133.888	242.778	100
1025	Eukaryota	Ascomycota	Taphrinomycetes	Taphrinales	Taphrinaceae	Taphrina	Taphrina wiesneri	1	-38	80	100
1026	Eukaryota	Ascomycota	unclassified (derived from Ascomycota)	unclassified (derived from Ascomycota)	unclassified (derived from Ascomycota)	Fonsecaea	Fonsecaea pedrosoi	2	-58	113.5	100
1027	Eukaryota	Ascomycota	unclassified (derived from Ascomycota)	unclassified (derived from Ascomycota)	unclassified (derived from Ascomycota)	Glomerobolus	Glomerobolus gelineus	3	-29	65	100
1028	Eukaryota	Ascomycota	unclassified (derived from Ascomycota)	unclassified (derived from Ascomycota)	unclassified (derived from Ascomycota)	Phoma	Phoma betae	2	-105.5	195.5	99.57
1029	Eukaryota	Ascomycota	unclassified (derived from Ascomycota)	unclassified (derived from Ascomycota)	unclassified (derived from Ascomycota)	Phoma	Phoma medicaginis	2	-98	181.5	100
1030	Eukaryota	Ascomycota	unclassified (derived from Ascomycota)	unclassified (derived from Ascomycota)	unclassified (derived from Ascomycota)	Symbiotaphrina	Symbiotaphrina buchneri	1	-136	248	99.6
1031	Eukaryota	Ascomycota	unclassified (derived from Ascomycota)	unclassified (derived from Ascomycota)	unclassified (derived from Ascomycota)	Tetracladium	Tetracladium furcatum	21	-117.047	216.334	99.073
1032	Eukaryota	Bacillariophyta	Bacillariophyceae	Naviculales	Phaeodactylaceae	Phaeodactylum	Phaeodactylum tricornutum	2	-39	82	100
1033	Eukaryota	Bacillariophyta	Bacillariophyceae	Naviculales	Pinnulariaceae	Pinnularia	Pinnularia viridiformis	1	-54	107	100
1034	Eukaryota	Bacillariophyta	Bacillariophyceae	Naviculales	Stauroneidaceae	Stauroneis	Stauroneis simulans	1	-77	147	99.32
1035	Eukaryota	Bacillariophyta	Bacillariophyceae	Thalassiophysales	Catenulaceae	Amphora	Amphora coffeaeformis	1	-60	118	100
1036	Eukaryota	Bacillariophyta	Bacillariophyceae	unclassified (derived from Bacillariophyceae)	Bacillariaceae	Cylindrotheca	Cylindrotheca closterium	1	-34	73	100
1037	Eukaryota	Bacillariophyta	Bacillariophyceae	unclassified (derived from Bacillariophyceae)	Bacillariaceae	Nitzschia	Nitzschia frustulum	1	-64	123	100
1038	Eukaryota	Bacillariophyta	Coscinodiscophyceae	Eupodiscales	Eupodiscaceae	Odontella	Odontella sinensis	1	-33	71	100
1039	Eukaryota	Bacillariophyta	Coscinodiscophyceae	unclassified (derived from Coscinodiscophyceae)	Rhizosoleniaceae	Rhizosolenia	Rhizosolenia setigera	2	-58.5	115	99.67
1040	Eukaryota	Bacillariophyta	Coscinodiscophyceae	unclassified (derived from Coscinodiscophyceae)	Skeletonemataceae	Skeletonema	Skeletonema costatum	1	-35	75	100
1041	Eukaryota	Bacillariophyta	Coscinodiscophyceae	unclassified (derived from Coscinodiscophyceae)	Thalassiosiraceae	Thalassiosira	Thalassiosira nordenskioeldii	1	-33	71	100
1042	Eukaryota	Bacillariophyta	Fragilariophyceae	Fragilariales	Fragilariaceae	Asterionella	Asterionella glacialis	6	-37	79	100
1043	Eukaryota	Bacillariophyta	Fragilariophyceae	Fragilariales	Fragilariaceae	Asterionellopsis	Asterionellopsis glacialis	2	-58	114.5	100
1044	Eukaryota	Basidiomycota	Agaricomycetes	Agaricales	Clavariaceae	Clavaria	Clavaria zollingeri	18	-64.444	126.056	99.0545
1045	Eukaryota	Basidiomycota	Agaricomycetes	Agaricales	Entolomataceae	Entoloma	Entoloma prunuloides	1	-68	131	99.24
1046	Eukaryota	Basidiomycota	Agaricomycetes	Agaricales	Marasmiaceae	Moniliophthora	Moniliophthora perniciosa	1	-80	151	100
1047	Eukaryota	Basidiomycota	Agaricomycetes	Agaricales	Nidulariaceae	Cyathus	Cyathus striatus	2	-53	106.5	99.63
1048	Eukaryota	Basidiomycota	Agaricomycetes	Agaricales	Physalacriaceae	Flammulina	Flammulina velutipes	1	-80	151	100
1049	Eukaryota	Basidiomycota	Agaricomycetes	Agaricales	Pluteaceae	Pluteus	Pluteus romellii	1	-102	188	100
1050	Eukaryota	Basidiomycota	Agaricomycetes	Agaricales	Pluteaceae	Volvariella	Volvariella gloiocephala	1	-104	192	100
1051	Eukaryota	Basidiomycota	Agaricomycetes	Agaricales	Schizophyllaceae	Grifola	Grifola sordulenta	1	-43	88	100
1052	Eukaryota	Basidiomycota	Agaricomycetes	Agaricales	Tricholomataceae	Tricholoma	Tricholoma aestuans	1	-99	184	100
1053	Eukaryota	Basidiomycota	Agaricomycetes	Auriculariales	Auriculariaceae	Auricularia	Auricularia polytricha	1	-117	218	99.541
1054	Eukaryota	Basidiomycota	Agaricomycetes	Auriculariales	Exidiaceae	Exidia	Exidia uvapsassa	1	-109	204	99.511
1055	Eukaryota	Basidiomycota	Agaricomycetes	Boletales	Suillaceae	Suillus	Suillus pictus	2	-40	83	100
1056	Eukaryota	Basidiomycota	Agaricomycetes	Cantharellales	Tulasnellaceae	Tulasnella	Tulasnella sp. FCUG 2668	1	-64	124	100
1057	Eukaryota	Basidiomycota	Agaricomycetes	Cantharellales	Tulasnellaceae	Tulasnella	Tulasnella violea	1	-29	65	100
1058	Eukaryota	Basidiomycota	Agaricomycetes	Sebacinales	Sebacinaceae	Piriformospora	Piriformospora indica	3	-71	137.334	100
1059	Eukaryota	Basidiomycota	Agaricomycetes	Sebacinales	Sebacinaceae	Sebacina	Sebacina incrustans	1	-55	108	100
1060	Eukaryota	Basidiomycota	Agaricomycetes	Sebacinales	Sebacinaceae	Tremellodendron	Tremellodendron sp. PBM2324	1	-87	164	99.39
1061	Eukaryota	Basidiomycota	Dacrymycetes	Dacrymycetales	Dacrymycetaceae	Calocera	Calocera viscosa	2	-85.5	161	100
1062	Eukaryota	Basidiomycota	Dacrymycetes	Dacrymycetales	Dacrymycetaceae	Dacrymyces	Dacrymyces chrysospermus	1	-70	135	100
1063	Eukaryota	Basidiomycota	Entorrhizomycetes	Entorrhizales	Entorrhizaceae	Entorrhiza	Entorrhiza casparyana	10	-62.1	121.3	99.891
1064	Eukaryota	Basidiomycota	Exobasidiomycetes	Exobasidiales	Exobasidiaceae	Exobasidium	Exobasidium rhododendri	1	-51	101	100
1065	Eukaryota	Basidiomycota	Exobasidiomycetes	Malasseziales	Malasseziaceae	Malassezia	Malassezia globosa	1	-95	178	100
1066	Eukaryota	Basidiomycota	Exobasidiomycetes	Microstromatales	unclassified (derived from Microstromatales)	Sympodiomycopsis	Sympodiomycopsis paphiopedili	1	-150	269	100
1067	Eukaryota	Basidiomycota	Tremellomycetes	Cystofilobasidiales	unclassified (derived from Cystofilobasidiales)	Udeniomyces	Udeniomyces puniceus	1	-33	71	100
1068	Eukaryota	Basidiomycota	Tremellomycetes	Filobasidiales	unclassified (derived from Filobasidiales)	Cryptococcus	Cryptococcus albidus	1	-105	193	100
1069	Eukaryota	Basidiomycota	Tremellomycetes	Tremellales	Tremellaceae	Filobasidiella	Cryptococcus neoformans	3	-30.6667	68	100
1070	Eukaryota	Basidiomycota	unclassified (derived from Basidiomycota)	Pucciniales	Coleosporiaceae	Chrysomyxa	Chrysomyxa arctostaphyli	1	-38	79	100
1071	Eukaryota	Basidiomycota	unclassified (derived from Basidiomycota)	Sporidiobolales	unclassified (derived from Sporidiobolales)	Rhodosporidium	Rhodosporidium babjevae	1	-145	261	100
1072	Eukaryota	Basidiomycota	unclassified (derived from Basidiomycota)	unclassified (derived from Basidiomycota)	unclassified (derived from Basidiomycota)	Sporobolomyces	Sporobolomyces griseoflavus	3	-91	173	99.421
1073	Eukaryota	Basidiomycota	unclassified (derived from Basidiomycota)	unclassified (derived from Basidiomycota)	unclassified (derived from Basidiomycota)	Sporobolomyces	Sporobolomyces singularis	1	-76	144	100
1074	Eukaryota	Basidiomycota	Ustilaginomycetes	Ustilaginales	Ustilaginaceae	Ustilago	Ustilago maydis	10	-28	62.5	99.655
1075	Eukaryota	Chlorophyta	Chlorophyceae	Chlamydomonadales	Chlamydomonadaceae	Chlamydomonas	Chlamydomonas sp. ICE-W	1	-21	51	100
1076	Eukaryota	Chlorophyta	Chlorophyceae	Chlamydomonadales	Chlamydomonadaceae	Chloromonas	Chloromonas pichinchae	1	-113	209	99.52
1077	Eukaryota	Chlorophyta	Chlorophyceae	Chlamydomonadales	Dunaliellaceae	Dunaliella	Dunaliella salina	1	-20	50	100
1078	Eukaryota	Chlorophyta	Chlorophyceae	Oedogoniales	unclassified (derived from Oedogoniales)	Oedogonium	Oedogonium subplagiostomum	1	-41	86	100
1079	Eukaryota	Chlorophyta	Chlorophyceae	Sphaeropleales	Hydrodictyaceae	Hydrodictyon	Hydrodictyon reticulatum	1	-26	60	100
1080	Eukaryota	Chlorophyta	Prasinophyceae	Mamiellales	unclassified (derived from Mamiellales)	Crustomastix	Crustomastix stigmatica	104	-158.413	285	100
1081	Eukaryota	Chlorophyta	Prasinophyceae	Mamiellales	unclassified (derived from Mamiellales)	Micromonas	Micromonas pusilla	1	-29	64	100
1082	Eukaryota	Chlorophyta	Prasinophyceae	Pseudoscourfieldiales	Pycnococcaceae	Pycnococcus	Pycnococcus provasolii	7	-28	63	100
1083	Eukaryota	Chlorophyta	Prasinophyceae	Pyramimonadales	unclassified (derived from Pyramimonadales)	Pyramimonas	Pyramimonas parkeae	1	-53	105	100
1084	Eukaryota	Chlorophyta	Prasinophyceae	unclassified (derived from Prasinophyceae)	Monomasticaceae	Monomastix	Monomastix sp. OKE-1	1	-43	87	100
1085	Eukaryota	Chlorophyta	Trebouxiophyceae	Chlorellales	Chlorellaceae	Chlorella	Chlorella vulgaris	2	-40	82.5	100
1086	Eukaryota	Chlorophyta	Trebouxiophyceae	Chlorellales	unclassified (derived from Chlorellales)	Parachlorella	Parachlorella kessleri	3	-60	117.333	99.7
1087	Eukaryota	Chlorophyta	Trebouxiophyceae	unclassified (derived from Trebouxiophyceae)	unclassified (derived from Trebouxiophyceae)	Choricystis	Choricystis chodatii	3	-112	208.334	99.374
1088	Eukaryota	Chlorophyta	Trebouxiophyceae	unclassified (derived from Trebouxiophyceae)	unclassified (derived from Trebouxiophyceae)	Helicosporidium	Helicosporidium sp. ex Simulium jonesi	1	-59	122	98.361
1089	Eukaryota	Chlorophyta	Trebouxiophyceae	unclassified (derived from Trebouxiophyceae)	unclassified (derived from Trebouxiophyceae)	Radiofilum	Radiofilum conjunctivum	1	-54	107	100
1090	Eukaryota	Chlorophyta	Ulvophyceae	Cladophorales	Cladophoraceae	Cladophora	Cladophora coelothrix	1	-21	50	100
1091	Eukaryota	Chordata	Actinopterygii	Cypriniformes	Cyprinidae	Danio	Danio rerio	1746	-21.9139	52.1772	100
1092	Eukaryota	Chordata	Mammalia	Primates	Hominidae	Homo	Homo sapiens	3	-89.6667	165	100
1093	Eukaryota	Chordata	Mammalia	Primates	Hominidae	Pan	Pan troglodytes	7	-119.857	218.714	99.7943
1094	Eukaryota	Chordata	Mammalia	Rodentia	Heteromyidae	Dipodomys	Dipodomys ordii	2	-66.5	127.5	100
1095	Eukaryota	Chordata	Mammalia	Rodentia	Muridae	Mus	Mus musculus	1	-80	151	100
1096	Eukaryota	Chytridiomycota	Chytridiomycetes	Cladochytriales	Cladochytriaceae	Cladochytrium	Cladochytrium replicatum	1	-69	132	100
1097	Eukaryota	Chytridiomycota	Chytridiomycetes	Rhizophydiales	Terramycetaceae	Boothiomyces	Boothiomyces macroporosum	2	-80	152	100
1098	Eukaryota	Chytridiomycota	Monoblepharidomycetes	Monoblepharidales	unclassified (derived from Monoblepharidales)	Hyaloraphidium	Hyaloraphidium curvatum	1	-32	70	100
1099	Eukaryota	Cnidaria	Hydrozoa	Hydroida	Hydridae	Hydra	Hydra magnipapillata	1	-31	67	100
1100	Eukaryota	Euglenida	unclassified (derived from Euglenida)	Sphenomonadales	Sphenomonadidae	Petalomonas	Petalomonas cantuscygni	4	-56	109.75	100
1101	Eukaryota	Glomeromycota	Glomeromycetes	Glomerales	Glomeraceae	Glomus	Glomus fragilistratum	1	-83	160	99.38
1102	Eukaryota	Glomeromycota	Glomeromycetes	Glomerales	Glomeraceae	Glomus	Glomus intraradices	1	-41	86	100
1103	Eukaryota	Haplosporidia	unclassified (derived from Haplosporidia)	unclassified (derived from Haplosporidia)	unclassified (derived from Haplosporidia)	unclassified (derived from Haplosporidia)	Haplosporidian parasite of Pandalus platyceros	1	-35	74	100
1104	Eukaryota	Nematoda	Chromadorea	Araeolaimida	Plectidae	Plectus	Plectus aquatilis	1	-36	77	100
1105	Eukaryota	Nematoda	Chromadorea	Rhabditida	Rhabditidae	Caenorhabditis	Caenorhabditis remanei	1	-36	76	100
1106	Eukaryota	Nematoda	Chromadorea	Tylenchida	Allantonematidae	Bradynema	Bradynema listronotum	2	-41	84	100
1107	Eukaryota	Nematoda	Chromadorea	Tylenchida	Aphelenchoididae	Aphelenchoides	Aphelenchoides fragariae	1	-39	82	100
1108	Eukaryota	Nematoda	Chromadorea	Tylenchida	Meloidogynidae	Meloidogyne	Meloidogyne artiellia	1	-31	67	100
1109	Eukaryota	Nematoda	Chromadorea	Tylenchida	Pratylenchidae	Pratylenchus	Pratylenchus crenatus	1	-47	95	100
1110	Eukaryota	Nematoda	Chromadorea	Tylenchida	Tylenchidae	Cephalenchus	Cephalenchus hexalineatus	2	-124.5	229.5	99.366
1111	Eukaryota	Nematoda	Enoplea	Enoplida	Leptosomatidae	Thoracostoma	Thoracostoma trachygaster	1	-48	97	100
1112	Eukaryota	Nematoda	Enoplea	Mononchida	Mononchidae	Prionchulus	Prionchulus punctatus	1	-50	100	100
1113	Eukaryota	Placozoa	unclassified (derived from Placozoa)	unclassified (derived from Placozoa)	unclassified (derived from Placozoa)	Trichoplax	Trichoplax adhaerens	2	-29	64	100
1114	Eukaryota	Platyhelminthes	Turbellaria	Rhabdocoela	Typhloplanidae	Mesostoma	Mesostoma lingua	1	-76	144	100
1115	Eukaryota	Porifera	Demospongiae	Haplosclerida	Spongillidae	Ephydatia	Ephydatia muelleri	1	-32	69	100
1116	Eukaryota	Rotifera	Bdelloidea	Adinetida	Adinetidae	Adineta	Adineta vaga	1	-58	116	100
1117	Eukaryota	Rotifera	Bdelloidea	Philodinida	Philodinidae	Anomopus	Anomopus telphusae	1	-41	85	100
1118	Eukaryota	Rotifera	Bdelloidea	Philodinida	Philodinidae	Philodina	Philodina acuticornis	1	-51	103	100
1119	Eukaryota	Rotifera	Bdelloidea	Philodinida	Philodinidae	Philodina	Philodina roseola	1	-25	59	100
1120	Eukaryota	Rotifera	Bdelloidea	unclassified (derived from Bdelloidea)	unclassified (derived from Bdelloidea)	Rotaria	Rotaria rotatoria	3	-72.666	138.667	100
1121	Eukaryota	Rotifera	Monogononta	Ploimida	Brachionidae	Keratella	Keratella quadrata	1	-75	143	100
1122	Eukaryota	Rotifera	Monogononta	Ploimida	Lepadellidae	Lepadella	Lepadella patella	2	-79.5	150.5	100
1123	Eukaryota	Streptophyta	Andreaeobryopsida	Andreaeobryales	Andreaeobryaceae	Andreaeobryum	Andreaeobryum macrosporum	80	-151	275	99.641
1124	Eukaryota	Streptophyta	Andreaeopsida	Andreaeales	Andreaeaceae	Andreaea	Andreaea rothii	198	-161.914	290.854	100
1125	Eukaryota	Streptophyta	Anthocerotopsida	Anthocerotales	Anthocerotaceae	Anthoceros	Anthoceros agrestis	9	-156	281	100
1126	Eukaryota	Streptophyta	Bryopsida	Funariales	Funariaceae	Funaria	Funaria hygrometrica	26	-35.23	75.693	100
1127	Eukaryota	Streptophyta	Bryopsida	Funariales	Funariaceae	Physcomitrella	Physcomitrella patens	317	-135.05	243.363	99.8456
1128	Eukaryota	Streptophyta	Bryopsida	Hypnales	Brachytheciaceae	Brachythecium	Brachythecium rutabulum	3	-144	264	99.62
1129	Eukaryota	Streptophyta	Bryopsida	Hypnales	Leucodontaceae	Leucodon	Leucodon sciuroides	1	-146	263	100
1130	Eukaryota	Streptophyta	Bryopsida	Pottiales	Pottiaceae	Syntrichia	Syntrichia ruralis	108	-141.555	255.075	99.612
1131	Eukaryota	Streptophyta	Charophyceae	Charales	Characeae	Chara	Chara sp. Qiu 96222	1	-48	96	100
1132	Eukaryota	Streptophyta	Charophyceae	Charales	Characeae	Chara	Chara vulgaris	1	-28	63	100
1133	Eukaryota	Streptophyta	Chlorokybophyceae	Chlorokybales	Chlorokybaceae	Chlorokybus	Chlorokybus atmophyticus	1	-26	60	100
1134	Eukaryota	Streptophyta	Coleochaetophyceae	Coleochaetales	Chaetosphaeridiaceae	Chaetosphaeridium	Chaetosphaeridium globosum	1	-24	56	100
1135	Eukaryota	Streptophyta	Coleochaetophyceae	Coleochaetales	Coleochaetaceae	Coleochaete	Coleochaete scutata	1	-57	113	100
1136	Eukaryota	Streptophyta	Coniferopsida	Coniferales	Cephalotaxaceae	Cephalotaxus	Cephalotaxus harringtonia	356	-47.202	98.082	100
1137	Eukaryota	Streptophyta	Coniferopsida	Coniferales	Pinaceae	Abies	Abies homolepis	1	-23	54	100
1138	Eukaryota	Streptophyta	Cycadopsida	Cycadales	Cycadaceae	Cycas	Cycas revoluta	120	-90.891	177.734	97.769
1139	Eukaryota	Streptophyta	Cycadopsida	Cycadales	Cycadaceae	Cycas	Cycas taitungensis	3	-137.333	250.334	99.197
1140	Eukaryota	Streptophyta	Isoetopsida	Selaginellales	Selaginellaceae	Selaginella	Selaginella uncinata	1	-25	58	100
1141	Eukaryota	Streptophyta	Jungermanniopsida	Fossombroniales	Calyculariaceae	Calycularia	Calycularia crispula	114	-89.473	168.044	99.407
1142	Eukaryota	Streptophyta	Jungermanniopsida	Fossombroniales	Fossombroniaceae	Fossombronia	Fossombronia foveolata	91	-157.824	283.693	100
1143	Eukaryota	Streptophyta	Jungermanniopsida	Jungermanniales	Gymnomitriaceae	Marsupella	Marsupella emarginata	1	-122	222	100
1144	Eukaryota	Streptophyta	Jungermanniopsida	Jungermanniales	Trichocoleaceae	Trichocolea	Trichocolea tomentella	82	-114	212	99.53
1145	Eukaryota	Streptophyta	Jungermanniopsida	Metzgeriales	Metzgeriaceae	Metzgeria	Metzgeria conjugata	1	-146	263	100
1146	Eukaryota	Streptophyta	Jungermanniopsida	Pelliales	Pelliaceae	Pellia	Pellia neesiana	4	-102	187.75	100
1147	Eukaryota	Streptophyta	Jungermanniopsida	Pleuroziales	Pleuroziaceae	Pleurozia	Pleurozia purpurea	12	-61.5	120.167	100
1148	Eukaryota	Streptophyta	Jungermanniopsida	Porellales	Frullaniaceae	Frullania	Frullania dilatata	9	-112.333	207.223	99.754
1149	Eukaryota	Streptophyta	Klebsormidiophyceae	Klebsormidiales	Klebsormidiaceae	Klebsormidium	Klebsormidium flaccidum	2	-57	111.5	100
1150	Eukaryota	Streptophyta	Liliopsida	Asparagales	Asparagaceae	Convallaria	Convallaria majalis	1	-81	153	100
1151	Eukaryota	Streptophyta	Liliopsida	Poales	Poaceae	Agrostis	Agrostis stolonifera	4	-25	58	100
1152	Eukaryota	Streptophyta	Liliopsida	Poales	Poaceae	Oryza	Oryza officinalis	1	-27	61	100
1153	Eukaryota	Streptophyta	Liliopsida	Poales	Poaceae	Oryza	Oryza sativa	32	-41.2811	85.1253	99.9725
1154	Eukaryota	Streptophyta	Liliopsida	Poales	Poaceae	Zea	Zea mays	1	-21	51	100
1155	Eukaryota	Streptophyta	Liliopsida	Zingiberales	Musaceae	Musa	Musa acuminata	1	-22	53	100
1156	Eukaryota	Streptophyta	Marattiopsida	Marattiales	Marattiaceae	Angiopteris	Angiopteris evecta	144	-132.618	240.771	99.7302
1157	Eukaryota	Streptophyta	Marchantiopsida	Marchantiales	Aytoniaceae	Reboulia	Reboulia hemisphaerica	2	-39	81.5	100
1158	Eukaryota	Streptophyta	Mesostigmatophyceae	Mesostigmatales	Mesostigmataceae	Mesostigma	Mesostigma viride	2	-34	72	100
1159	Eukaryota	Streptophyta	Ophioglossopsida	Ophioglossales	Ophioglossaceae	Ophioglossum	Ophioglossum engelmannii	1	-146	263	99.621
1160	Eukaryota	Streptophyta	Polypodiopsida	Polypodiales	Thelypteridaceae	Phegopteris	Phegopteris hexagonoptera	1	-66	128	100
1161	Eukaryota	Streptophyta	Polypodiopsida	Schizaeales	Lygodiaceae	Lygodium	Lygodium japonicum	2	-56.5	111	100
1162	Eukaryota	Streptophyta	Polytrichopsida	Polytrichales	Polytrichaceae	Oligotrichum	Oligotrichum afrolaevigatum	1	-21	52	98.081
1163	Eukaryota	Streptophyta	Polytrichopsida	Polytrichales	Polytrichaceae	Polytrichastrum	Polytrichastrum emodi	312	-157.467	283.257	100
1164	Eukaryota	Streptophyta	Polytrichopsida	Polytrichales	Polytrichaceae	Polytrichum	Polytrichum commune	163	-97.3	182.479	98.899
1165	Eukaryota	Streptophyta	Sphagnopsida	Sphagnales	Sphagnaceae	Sphagnum	Sphagnum palustre	297	-149.821	269.499	99.651
1166	Eukaryota	Streptophyta	Takakiopsida	Takakiales	Takakiaceae	Takakia	Takakia ceratophylla	471	-158.284	285.106	99.509
1167	Eukaryota	Streptophyta	Takakiopsida	Takakiales	Takakiaceae	Takakia	Takakia lepidozioides	2195	-148.23	267.18	99.9257
1168	Eukaryota	Streptophyta	unclassified (derived from Streptophyta)	Apiales	Apiaceae	Angelica	Angelica gigas	1	-154	276	100
1169	Eukaryota	Streptophyta	unclassified (derived from Streptophyta)	Apiales	Araliaceae	Panax	Panax pseudoginseng	1	-99	184	100
1170	Eukaryota	Streptophyta	unclassified (derived from Streptophyta)	Asterales	Asteraceae	Gerbera	Gerbera jamesonii	1	-117	213	100
1171	Eukaryota	Streptophyta	unclassified (derived from Streptophyta)	Brassicales	Brassicaceae	Brassica	Brassica rapa	1	-97	179	99.441
1172	Eukaryota	Streptophyta	unclassified (derived from Streptophyta)	Brassicales	Brassicaceae	Sisymbrium	Sisymbrium irio	1	-142	255	100
1173	Eukaryota	Streptophyta	unclassified (derived from Streptophyta)	Canellales	Winteraceae	Drimys	Drimys granadensis	151	-145.152	262.305	99.431
1174	Eukaryota	Streptophyta	unclassified (derived from Streptophyta)	Celastrales	Celastraceae	Celastrus	Celastrus orbiculatus	1	-21	51	100
1175	Eukaryota	Streptophyta	unclassified (derived from Streptophyta)	Celastrales	Celastraceae	Zinowiewia	Zinowiewia concinna	1	-88	168	99.401
1176	Eukaryota	Streptophyta	unclassified (derived from Streptophyta)	Cucurbitales	Begoniaceae	Begonia	Begonia glabra	2	-64.5	125	100
1177	Eukaryota	Streptophyta	unclassified (derived from Streptophyta)	Ericales	Ebenaceae	Diospyros	Diospyros virginiana	4	-93	173.5	100
1178	Eukaryota	Streptophyta	unclassified (derived from Streptophyta)	Ericales	Ericaceae	Gaultheria	Gaultheria eriophylla	2	-78	151.5	98.661
1179	Eukaryota	Streptophyta	unclassified (derived from Streptophyta)	Ericales	Ericaceae	Vaccinium	Vaccinium corymbosum	18	-58.111	112.167	100
1180	Eukaryota	Streptophyta	unclassified (derived from Streptophyta)	Ericales	Ericaceae	Vaccinium	Vaccinium macrocarpon	1	-108	200	99.5
1181	Eukaryota	Streptophyta	unclassified (derived from Streptophyta)	Ericales	Sarraceniaceae	Sarracenia	Sarracenia purpurea	3	-75	145	98.62
1182	Eukaryota	Streptophyta	unclassified (derived from Streptophyta)	Fabales	Fabaceae	Calpurnia	Calpurnia aurea	1	-112	206	100
1183	Eukaryota	Streptophyta	unclassified (derived from Streptophyta)	Lamiales	Acanthaceae	Avicennia	Avicennia marina	2	-77	146	100
1184	Eukaryota	Streptophyta	unclassified (derived from Streptophyta)	Malpighiales	Clusiaceae	Clusia	Clusia gundlachii	1	-94	173	100
1185	Eukaryota	Streptophyta	unclassified (derived from Streptophyta)	Malpighiales	Salicaceae	Populus	Populus trichocarpa	1	-27	61	100
1186	Eukaryota	Streptophyta	unclassified (derived from Streptophyta)	Proteales	Proteaceae	Grevillea	Grevillea robusta	1	-27	60	100
1187	Eukaryota	Streptophyta	unclassified (derived from Streptophyta)	Psilotales	Psilotaceae	Psilotum	Psilotum nudum	1	-25	58	100
1188	Eukaryota	Streptophyta	unclassified (derived from Streptophyta)	Psilotales	Psilotaceae	Tmesipteris	Tmesipteris obliqua	2	-59	115	100
1189	Eukaryota	Streptophyta	unclassified (derived from Streptophyta)	Ranunculales	Ranunculaceae	Clematis	Clematis montana	1	-63	123	100
1190	Eukaryota	Streptophyta	unclassified (derived from Streptophyta)	Rosales	Cannabaceae	Humulus	Humulus lupulus	1	-49	98	100
1191	Eukaryota	Streptophyta	unclassified (derived from Streptophyta)	Rosales	Rosaceae	Neviusia	Neviusia alabamensis	1	-68	131	100
1192	Eukaryota	Streptophyta	unclassified (derived from Streptophyta)	Rosales	Rosaceae	Prunus	Prunus virginiana	1	-106	197	99.49
1193	Eukaryota	Streptophyta	unclassified (derived from Streptophyta)	Solanales	Solanaceae	Solanum	Solanum lycopersicum	175	-58.651	114.298	99.975
1194	Eukaryota	Streptophyta	unclassified (derived from Streptophyta)	unclassified (derived from Streptophyta)	Metteniusaceae	Metteniusa	Metteniusa tessmanniana	1	-94	175	100
1195	Eukaryota	Streptophyta	unclassified (derived from Streptophyta)	Vitales	Vitaceae	Vitis	Vitis hybrid cultivar	8	-46.125	92.5	100
1196	Eukaryota	Streptophyta	Zygnemophyceae	Zygnematales	unclassified (derived from Zygnematales)	unclassified (derived from Zygnematales)	Zygnematales sp. M3003	2	-53	106	100
1197	Eukaryota	Tardigrada	Eutardigrada	Parachela	Hypsibiidae	Hypsibius	Hypsibius convergens	1	-55	109	100
1198	Eukaryota	unclassified (derived from Eukaryota)	Bangiophyceae	Cyanidiales	Cyanidiaceae	Cyanidium	Cyanidium caldarium	1	-25	58	100
1199	Eukaryota	unclassified (derived from Eukaryota)	Chrysophyceae	Chromulinales	Chromulinaceae	Ochromonas	Ochromonas danica	2	-21	50	100
1200	Eukaryota	unclassified (derived from Eukaryota)	Chrysophyceae	Chromulinales	Chromulinaceae	Ochromonas	Ochromonas tuberculata	1	-122	223	100
1201	Eukaryota	unclassified (derived from Eukaryota)	Chrysophyceae	Hydrurales	Hydruraceae	Chrysonebula	Chrysonebula flava	1	-81	157	99.361
1202	Eukaryota	unclassified (derived from Eukaryota)	Chrysophyceae	unclassified (derived from Chrysophyceae)	unclassified (derived from Chrysophyceae)	unclassified (derived from Chrysophyceae)	Spumella-like flagellate JBM18	1	-76	144	100
1203	Eukaryota	unclassified (derived from Eukaryota)	Compsopogonophyceae	Compsopogonales	Compsopogonaceae	Compsopogon	Compsopogon caeruleus	1	-28	62	100
1204	Eukaryota	unclassified (derived from Eukaryota)	Cryptophyta	Cryptomonadales	Cryptomonadaceae	Cryptomonas	Cryptomonas paramecium	12	-28	63	100
1205	Eukaryota	unclassified (derived from Eukaryota)	Dinophyceae	Prorocentrales	Prorocentraceae	Exuviaella	Exuviaella pusilla	1	-51	102	100
1206	Eukaryota	unclassified (derived from Eukaryota)	Dinophyceae	Suessiales	Symbiodiniaceae	Symbiodinium	Symbiodinium sp.	1	-49	98	100
1207	Eukaryota	unclassified (derived from Eukaryota)	Florideophyceae	Corallinales	Corallinaceae	Corallina	Corallina officinalis	1	-22	52	100
1208	Eukaryota	unclassified (derived from Eukaryota)	Florideophyceae	Gracilariales	Gracilariaceae	Gracilaria	Gracilaria tenuistipitata	1	-38	80	100
1209	Eukaryota	unclassified (derived from Eukaryota)	Glaucocystophyceae	unclassified (derived from Glaucocystophyceae)	Cyanophoraceae	Cyanophora	Cyanophora paradoxa	1	-22	52	100
1210	Eukaryota	unclassified (derived from Eukaryota)	Heterolobosea	Acrasida	unclassified (derived from Acrasida)	Acrasis	Acrasis rosea	1	-20	50	98
1211	Eukaryota	unclassified (derived from Eukaryota)	Hyphochytriomycetes	unclassified (derived from Hyphochytriomycetes)	Hyphochytriaceae	Hyphochytrium	Hyphochytrium catenoides	1	-43	88	100
1212	Eukaryota	unclassified (derived from Eukaryota)	Ichthyosporea	unclassified (derived from Ichthyosporea)	unclassified (derived from Ichthyosporea)	Capsaspora	Capsaspora owczarzaki	1	-33	71	100
1213	Eukaryota	unclassified (derived from Eukaryota)	Litostomatea	Entodiniomorphida	Ophryoscolecidae	Ophryoscolex	Ophryoscolex caudatus	1	-30	67	100
1214	Eukaryota	unclassified (derived from Eukaryota)	Oligohymenophorea	Philasterida	Philasteridae	Miamiensis	Miamiensis avidus	2	-33	71.5	100
1215	Eukaryota	unclassified (derived from Eukaryota)	Raphidophyceae	Chattonellales	Chattonellaceae	Chattonella	Chattonella subsalsa	1	-38	81	100
1216	Eukaryota	unclassified (derived from Eukaryota)	Spirotrichea	Euplotida	Uronychiidae	Uronychia	Uronychia setigera	1	-39	82	100
1217	Eukaryota	unclassified (derived from Eukaryota)	Spirotrichea	Sporadotrichida	Oxytrichidae	Gastrostyla	Gastrostyla steinii	1	-49	100	100
1218	Eukaryota	unclassified (derived from Eukaryota)	Spirotrichea	Sporadotrichida	Oxytrichidae	Sterkiella	Sterkiella histriomuscorum	1	-27	61	100
1219	Eukaryota	unclassified (derived from Eukaryota)	Spirotrichea	Stichotrichida	Amphisiellidae	Paraurostyla	Paraurostyla weissei	1	-38	79	100
1220	Eukaryota	unclassified (derived from Eukaryota)	Synurophyceae	Synurales	Mallomonadaceae	Mallomonas	Mallomonas annulata	1	-34	73	100
1221	Eukaryota	unclassified (derived from Eukaryota)	unclassified (derived from Eukaryota)	Cercomonadida	Cercomonadidae	Cercomonas	Cercomonas agilis	3	-56	111.334	99.461
1222	Eukaryota	unclassified (derived from Eukaryota)	unclassified (derived from Eukaryota)	Cercomonadida	Cercomonadidae	Cercomonas	Cercomonas edax	1	-71	137	100
1223	Eukaryota	unclassified (derived from Eukaryota)	unclassified (derived from Eukaryota)	Cercomonadida	Cercomonadidae	Cercomonas	Cercomonas longicauda	1	-34	74	100
1224	Eukaryota	unclassified (derived from Eukaryota)	unclassified (derived from Eukaryota)	Cercomonadida	Cercomonadidae	Cercomonas	Cercomonas sp. ATCC 50316	1	-34	73	100
1225	Eukaryota	unclassified (derived from Eukaryota)	unclassified (derived from Eukaryota)	Cercomonadida	Cercomonadidae	Cercomonas	Cercomonas sp. ATCC 50317	1	-37	78	100
1226	Eukaryota	unclassified (derived from Eukaryota)	unclassified (derived from Eukaryota)	Cercomonadida	Cercomonadidae	Cercomonas	Cercomonas sp. ATCC 50318	2	-77	147	100
1227	Eukaryota	unclassified (derived from Eukaryota)	unclassified (derived from Eukaryota)	Cercomonadida	Cercomonadidae	Cercomonas	Cercomonas sp. ATCC 50319	2	-52	105	100
1228	Eukaryota	unclassified (derived from Eukaryota)	unclassified (derived from Eukaryota)	Cercomonadida	Cercomonadidae	Cercomonas	Cercomonas sp. ATCC PRA-21	3	-51	101.667	100
1229	Eukaryota	unclassified (derived from Eukaryota)	unclassified (derived from Eukaryota)	Cercomonadida	Cercomonadidae	Massisteria	Massisteria marina	1	-78	148	100
1230	Eukaryota	unclassified (derived from Eukaryota)	unclassified (derived from Eukaryota)	Cercomonadida	Heteromitidae	Bodomorpha	Bodomorpha minima	8	-35.7495	76.2502	100
1231	Eukaryota	unclassified (derived from Eukaryota)	unclassified (derived from Eukaryota)	Cercomonadida	Heteromitidae	Heteromita	Heteromita globosa	5	-53.2	106	100
1232	Eukaryota	unclassified (derived from Eukaryota)	unclassified (derived from Eukaryota)	Cercomonadida	Heteromitidae	Heteromita	Heteromita sp. PRA-74	1	-20	50	100
1233	Eukaryota	unclassified (derived from Eukaryota)	unclassified (derived from Eukaryota)	Choanoflagellida	Salpingoecidae	Salpingoeca	Salpingoeca amphoridium	1	-64	125	100
1234	Eukaryota	unclassified (derived from Eukaryota)	unclassified (derived from Eukaryota)	Euglyphida	Cyphoderiidae	Cyphoderia	Cyphoderia amphoralis	2	-97	180	100
1235	Eukaryota	unclassified (derived from Eukaryota)	unclassified (derived from Eukaryota)	Euglyphida	Cyphoderiidae	Cyphoderia	Cyphoderia compressa	1	-32	70	100
1236	Eukaryota	unclassified (derived from Eukaryota)	unclassified (derived from Eukaryota)	Euglyphida	Euglyphidae	Euglypha	Euglypha rotunda	5	-43.5996	92.2004	99.52
1237	Eukaryota	unclassified (derived from Eukaryota)	unclassified (derived from Eukaryota)	Euglyphida	Paulinellidae	Paulinella	Paulinella chromatophora	1	-26	59	100
1238	Eukaryota	unclassified (derived from Eukaryota)	unclassified (derived from Eukaryota)	Kinetoplastida	Bodonidae	Neobodo	Neobodo designis	11	-63.2726	122.909	99.8604
1239	Eukaryota	unclassified (derived from Eukaryota)	unclassified (derived from Eukaryota)	Kinetoplastida	Trypanosomatidae	Crithidia	Crithidia fasciculata	1	-41	85	100
1240	Eukaryota	unclassified (derived from Eukaryota)	unclassified (derived from Eukaryota)	Labyrinthulida	Thraustochytriidae	Schizochytrium	Schizochytrium sp. FJU-512	2	-27.5	61.5	100
1241	Eukaryota	unclassified (derived from Eukaryota)	unclassified (derived from Eukaryota)	Pavlovales	Pavlovaceae	Pavlova	Pavlova pinguis	1	-26	59	100
1242	Eukaryota	unclassified (derived from Eukaryota)	unclassified (derived from Eukaryota)	Prymnesiales	Prymnesiaceae	Chrysochromulina	Chrysochromulina acantha	1	-51	101	100
1243	Eukaryota	unclassified (derived from Eukaryota)	unclassified (derived from Eukaryota)	Thaumatomonadida	Thaumatomastigidae	Protaspis	Protaspis grandis	5	-59	117.6	99.762
1244	Eukaryota	unclassified (derived from Eukaryota)	unclassified (derived from Eukaryota)	Thaumatomonadida	Thaumatomastigidae	Thaumatomonas	Thaumatomonas seravini	3	-55	109.667	99.78
1245	Eukaryota	unclassified (derived from Eukaryota)	unclassified (derived from Eukaryota)	Trichomonadida	Trichomonadidae	Trichomonas	Trichomonas vaginalis	107	-50.289	101.094	99.576
1246	Eukaryota	unclassified (derived from Eukaryota)	unclassified (derived from Eukaryota)	unclassified (derived from Eukaryota)	Amoebidae	Amoeba	Amoeba proteus	1	-43	88	100
1247	Eukaryota	unclassified (derived from Eukaryota)	unclassified (derived from Eukaryota)	unclassified (derived from Eukaryota)	Apusomonadidae	Apusomonas	Apusomonas proboscidea	1	-21	52	100
1248	Eukaryota	unclassified (derived from Eukaryota)	unclassified (derived from Eukaryota)	unclassified (derived from Eukaryota)	Ebriidae	Ebria	Ebria tripartita	1	-25	57	100
1249	Eukaryota	unclassified (derived from Eukaryota)	unclassified (derived from Eukaryota)	unclassified (derived from Eukaryota)	Hartmannellidae	Glaeseria	Glaeseria mira	1	-28	62	100
1250	Eukaryota	unclassified (derived from Eukaryota)	unclassified (derived from Eukaryota)	unclassified (derived from Eukaryota)	Heterophryidae	Chlamydaster	Chlamydaster sterni	1	-25	58	100
1251	Eukaryota	unclassified (derived from Eukaryota)	unclassified (derived from Eukaryota)	unclassified (derived from Eukaryota)	Nucleariidae	Nuclearia	Nuclearia simplex	1	-66	128	100
1252	Eukaryota	unclassified (derived from Eukaryota)	unclassified (derived from Eukaryota)	unclassified (derived from Eukaryota)	Plasmodiophoridae	Polymyxa	Polymyxa graminis	2	-36	77.5	100
1253	Eukaryota	unclassified (derived from Eukaryota)	unclassified (derived from Eukaryota)	unclassified (derived from Eukaryota)	unclassified (derived from Eukaryota)	Acanthamoeba	Acanthamoeba castellanii	1	-30	66	100
1254	Eukaryota	unclassified (derived from Eukaryota)	unclassified (derived from Eukaryota)	unclassified (derived from Eukaryota)	unclassified (derived from Eukaryota)	Bigelowiella	Bigelowiella natans	2	-44.5	91	100
1255	Eukaryota	unclassified (derived from Eukaryota)	unclassified (derived from Eukaryota)	unclassified (derived from Eukaryota)	unclassified (derived from Eukaryota)	Dimorpha	Dimorpha sp. ATCC PRA-54	3	-62.333	121.334	100
1256	Eukaryota	unclassified (derived from Eukaryota)	unclassified (derived from Eukaryota)	unclassified (derived from Eukaryota)	unclassified (derived from Eukaryota)	Gymnophrys	Gymnophrys sp. ATCC 50923	2	-31	69	100
1257	Eukaryota	unclassified (derived from Eukaryota)	unclassified (derived from Eukaryota)	unclassified (derived from Eukaryota)	unclassified (derived from Eukaryota)	unclassified (derived from Eukaryota)	Cercozoa sp. Brady Beach 2007	3	-33	72	98.61
1258	Eukaryota	unclassified (derived from Fungi)	unclassified (derived from Fungi)	Endogonales	Endogonaceae	Endogone	Endogone pisiformis	6	-101.833	189.167	100
1259	Eukaryota	unclassified (derived from Fungi)	unclassified (derived from Fungi)	Entomophthorales	Basidiobolaceae	Basidiobolus	Basidiobolus ranarum	1	-63	122	100
1260	Eukaryota	unclassified (derived from Fungi)	unclassified (derived from Fungi)	Kickxellales	Kickxellaceae	Linderina	Linderina macrospora	4	-34	73	100
1261	Eukaryota	unclassified (derived from Fungi)	unclassified (derived from Fungi)	Mortierellales	Mortierellaceae	Dissophora	Dissophora decumbens	1	-119	224	99.551
1262	Eukaryota	unclassified (derived from Fungi)	unclassified (derived from Fungi)	Mortierellales	Mortierellaceae	Gamsiella	Gamsiella multidivaricata	4	-72.75	139.75	100
1263	Eukaryota	unclassified (derived from Fungi)	unclassified (derived from Fungi)	Mortierellales	Mortierellaceae	Mortierella	Mortierella alpina	7	-112.857	207.429	100
1264	Eukaryota	unclassified (derived from Fungi)	unclassified (derived from Fungi)	Mortierellales	Mortierellaceae	Mortierella	Mortierella minutissima	1	-64	124	100
1265	Eukaryota	unclassified (derived from Fungi)	unclassified (derived from Fungi)	Mortierellales	Mortierellaceae	Mortierella	Mortierella ramanniana	1	-60	117	100
1266	Eukaryota	unclassified (derived from Fungi)	unclassified (derived from Fungi)	Mortierellales	Mortierellaceae	Mortierella	Mortierella verticillata	10	-88.9	172	99.167
1267	Eukaryota	unclassified (derived from Fungi)	unclassified (derived from Fungi)	Mucorales	Mucoraceae	Rhizopus	Rhizopus oryzae	1	-20	50	100
1268	Eukaryota	unclassified (derived from Fungi)	unclassified (derived from Fungi)	unclassified (derived from Fungi)	unclassified (derived from Fungi)	unclassified (derived from Fungi)	fungal sp. M122	64	-122.187	222.5	100
1269	Eukaryota	unclassified (derived from Fungi)	unclassified (derived from Fungi)	unclassified (derived from Fungi)	unclassified (derived from Fungi)	unclassified (derived from Fungi)	fungal sp. M132	12	-153.083	274.334	100
1270	Eukaryota	unclassified (derived from Fungi)	unclassified (derived from Fungi)	unclassified (derived from Fungi)	unclassified (derived from Fungi)	unclassified (derived from Fungi)	fungal sp. M145	1	-80	153	100
1271	Eukaryota	unclassified (derived from Fungi)	unclassified (derived from Fungi)	unclassified (derived from Fungi)	unclassified (derived from Fungi)	unclassified (derived from Fungi)	fungal sp. M174	7	-36.285	77.715	100
1272	Eukaryota	unclassified (derived from Fungi)	unclassified (derived from Fungi)	unclassified (derived from Fungi)	unclassified (derived from Fungi)	unclassified (derived from Fungi)	fungal sp. M175	4	-138	252	99.6
1273	Eukaryota	unclassified (derived from Fungi)	unclassified (derived from Fungi)	unclassified (derived from Fungi)	unclassified (derived from Fungi)	unclassified (derived from Fungi)	fungal sp. M19 (TL-2008)	5	-53.8	107.6	100
1274	Eukaryota	unclassified (derived from Fungi)	unclassified (derived from Fungi)	unclassified (derived from Fungi)	unclassified (derived from Fungi)	unclassified (derived from Fungi)	fungal sp. M192	3	-33	71	100
1275	Eukaryota	unclassified (derived from Fungi)	unclassified (derived from Fungi)	unclassified (derived from Fungi)	unclassified (derived from Fungi)	unclassified (derived from Fungi)	fungal sp. M193	22	-96.5447	179.819	99.9275
1276	Eukaryota	unclassified (derived from Fungi)	unclassified (derived from Fungi)	unclassified (derived from Fungi)	unclassified (derived from Fungi)	unclassified (derived from Fungi)	fungal sp. M198	5	-35.4	75.4	100
1277	Eukaryota	unclassified (derived from Fungi)	unclassified (derived from Fungi)	unclassified (derived from Fungi)	unclassified (derived from Fungi)	unclassified (derived from Fungi)	fungal sp. M2 (TL-2008)	3	-71.3333	137.667	99.78
1278	Eukaryota	unclassified (derived from Fungi)	unclassified (derived from Fungi)	unclassified (derived from Fungi)	unclassified (derived from Fungi)	unclassified (derived from Fungi)	fungal sp. M222	4	-44.75	92	100
1279	Eukaryota	unclassified (derived from Fungi)	unclassified (derived from Fungi)	unclassified (derived from Fungi)	unclassified (derived from Fungi)	unclassified (derived from Fungi)	fungal sp. M223	14	-54.071	108.215	100
1280	Eukaryota	unclassified (derived from Fungi)	unclassified (derived from Fungi)	unclassified (derived from Fungi)	unclassified (derived from Fungi)	unclassified (derived from Fungi)	fungal sp. M25	59	-164	294	100
1281	Eukaryota	unclassified (derived from Fungi)	unclassified (derived from Fungi)	unclassified (derived from Fungi)	unclassified (derived from Fungi)	unclassified (derived from Fungi)	fungal sp. M292	15	-65.933	128.467	100
1282	Eukaryota	unclassified (derived from Fungi)	unclassified (derived from Fungi)	unclassified (derived from Fungi)	unclassified (derived from Fungi)	unclassified (derived from Fungi)	fungal sp. M295	3	-133	241	100
1283	Eukaryota	unclassified (derived from Fungi)	unclassified (derived from Fungi)	unclassified (derived from Fungi)	unclassified (derived from Fungi)	unclassified (derived from Fungi)	fungal sp. M32	1	-23	55	100
1284	Eukaryota	unclassified (derived from Fungi)	unclassified (derived from Fungi)	unclassified (derived from Fungi)	unclassified (derived from Fungi)	unclassified (derived from Fungi)	fungal sp. M68	10	-51.6	103.2	99.912
1285	Eukaryota	unclassified (derived from Fungi)	unclassified (derived from Fungi)	Zoopagales	Piptocephalidaceae	Piptocephalis	Piptocephalis corymbifera	3	-46.333	94	100
1286	Eukaryota	unclassified (derived from Fungi)	unclassified (derived from Fungi)	Zoopagales	Piptocephalidaceae	Syncephalis	Syncephalis depressa	2	-39	81.5	100
1287	unclassified sequences	unclassified (derived from unclassified sequences)	unclassified (derived from unclassified sequences)	unclassified (derived from unclassified sequences)	unclassified (derived from unclassified sequences)	unclassified (derived from unclassified sequences)	uncultured organism	100	-56.3198	110.17	99.9823
1288	unclassified sequences	unclassified (derived from unclassified sequences)	unclassified (derived from unclassified sequences)	unclassified (derived from unclassified sequences)	unclassified (derived from unclassified sequences)	unclassified (derived from unclassified sequences)	unidentified	17	-31.9998	69.5887	100
1289	unclassified sequences	unclassified (derived from unclassified sequences)	unclassified (derived from unclassified sequences)	unclassified (derived from unclassified sequences)	unclassified (derived from unclassified sequences)	unclassified (derived from unclassified sequences)	unidentified microorganism	2	-28	62.5	100
1290	Viruses	unclassified (derived from Viruses)	unclassified (derived from Viruses)	unclassified (derived from Viruses)	unclassified (derived from Viruses)	unclassified (derived from Viruses)	Streptococcus phage 2096.2	2	-30.5	66.5	100
1291	Viruses	unclassified (derived from Viruses)	unclassified (derived from Viruses)	unclassified (derived from Viruses)	unclassified (derived from Viruses)	unclassified (derived from Viruses)	unidentified phage	5	-72	136.8	100
