# Supplementary material for: Microbiome and related structural features of Earth’s most archaic plant indicate early plant symbiosis attributes
Source: Sci Rep. 2022 Apr 20;12:6423. doi: 10.1038/s41598-022-10186-z (PMC9021317; doi:10.1038/s41598-022-10186-z)
Supplement: Supplementary file 7 — Supplementary Table 6. [file 41598_2022_10186_MOESM7_ESM.xlsx]

## Sheet: contig k141_32211
Supplementary Table 6. BLASTX results for the gene encoding nitrogenase iron protein (nifH) present in contig k141_32211
Description	Scientific Name	Taxid	Max Score	Total Score	Query Cover	E value	Per. ident	GenBank Accession
nitrogenase iron protein [Burkholderiales bacterium JOSHI_001]	Burkholderiales bacterium JOSHI_001	864051	358	358	99%	2e-122	96.94	EHR69902.1
nitrogenase iron protein [Burkholderiaceae bacterium]	Burkholderiaceae bacterium	2030806	358	358	99%	2e-122	96.94	MBK8763339.1
nitrogenase iron protein [Rhizobacter sp.]	Rhizobacter sp.	1909292	357	357	99%	5e-122	96.43	MBP6225610.1
nitrogenase iron protein [Sphaerotilus natans]	Sphaerotilus natans	34103	356	356	99%	8e-122	95.92	WP_037482871.1
nitrogenase iron protein [Burkholderiales bacterium]	Burkholderiales bacterium	1891238	355	355	99%	3e-121	95.41	MBK6851266.1
nitrogenase iron protein [Ideonella azotifigens]	Ideonella azotifigens	513160	354	354	99%	7e-121	95.92	WP_141285904.1
nitrogenase iron protein [Rubrivivax sp.]	Rubrivivax sp.	50259	353	353	99%	1e-120	95.41	MBL8307266.1
nitrogenase iron protein [Ideonella sp. A 288]	Ideonella sp. A 288	1962181	353	353	99%	1e-120	95.41	WP_088279801.1
nitrogenase iron protein [Polaromonas sp.]	Polaromonas sp.	1869339	353	353	99%	1e-120	94.9	MBA4256309.1
nitrogenase iron protein [Aquabacterium sp. NJ1]	Aquabacterium sp. NJ1	1538295	353	353	99%	1e-120	95.41	WP_035039634.1
nitrogenase iron protein [Aquabacterium sp.]	Aquabacterium sp.	1872578	353	353	99%	1e-120	94.9	MBI3381749.1
nitrogenase iron protein [Burkholderiales bacterium]	Burkholderiales bacterium	1891238	353	353	99%	2e-120	95.41	MBI5717770.1
nitrogenase iron protein [Aquabacterium sp.]	Aquabacterium sp.	1872578	353	353	99%	2e-120	94.9	MBI2734786.1
nitrogenase iron protein [Hydrogenophaga sp.]	Hydrogenophaga sp.	1904254	353	353	99%	2e-120	95.41	MBL8387278.1
nitrogenase iron protein [Burkholderiales bacterium]	Burkholderiales bacterium	1891238	352	352	99%	2e-120	95.41	MBI5257458.1
nitrogenase iron protein [Methyloversatilis sp. RAC08]	Methyloversatilis sp. RAC08	1842540	352	352	99%	2e-120	95.41	WP_069038340.1
nitrogenase iron protein [Hydrogenophaga flava]	Hydrogenophaga flava	65657	352	352	99%	3e-120	93.88	WP_066257627.1
nitrogenase iron protein [Polaromonas sp.]	Polaromonas sp.	1869339	352	352	99%	3e-120	93.88	MBA4215039.1
nitrogenase iron protein [Leptothrix cholodnii]	Leptothrix cholodnii	34029	352	352	99%	4e-120	95.41	WP_012346460.1
nitrogenase iron protein [Gammaproteobacteria bacterium]	Gammaproteobacteria bacterium	1913989	351	351	99%	6e-120	94.9	MBU0604454.1
nitrogenase iron protein [Piscinibacter sp.]	Piscinibacter sp.	1903157	352	352	99%	6e-120	94.9	MBK7533599.1
nitrogenase iron protein [Burkholderiales bacterium]	Burkholderiales bacterium	1891238	351	351	99%	8e-120	94.39	MBI3368500.1
nitrogenase iron protein [Rubrivivax sp. A210]	Rubrivivax sp. A210	2772301	351	351	99%	9e-120	94.9	WP_201493784.1
nitrogenase iron protein [Burkholderiales bacterium RIFCSPHIGHO2_01_FULL_63_240]	Burkholderiales bacterium RIFCSPHIGHO2_01_FULL_63_240	1797552	351	351	99%	1e-119	94.39	OGA82618.1
nitrogenase iron protein [Methyloversatilis discipulorum]	Methyloversatilis discipulorum	1119528	350	350	99%	1e-119	94.39	WP_024300793.1
nitrogenase iron protein [Burkholderiales bacterium]	Burkholderiales bacterium	1891238	350	350	99%	1e-119	94.39	MBK7612975.1
nitrogenase iron protein [Piscinibacter sp.]	Piscinibacter sp.	1903157	350	350	99%	2e-119	94.39	MBL0092594.1
nitrogenase iron protein [Extensimonas perlucida]	Extensimonas perlucida	2590786	350	350	99%	2e-119	94.9	WP_144734329.1
nitrogenase iron protein [Rhizobacter sp. AJA081-3]	Rhizobacter sp. AJA081-3	2753607	350	350	99%	2e-119	94.39	WP_209384446.1
nitrogenase iron protein [Methyloversatilis discipulorum]	Methyloversatilis discipulorum	1119528	349	349	99%	4e-119	93.88	WP_029143855.1
nitrogenase iron protein [Methyloversatilis discipulorum]	Methyloversatilis discipulorum	1119528	350	350	99%	5e-119	94.39	MBV5286550.1
nitrogenase iron protein [Rubrivivax sp.]	Rubrivivax sp.	50259	348	348	99%	7e-119	94.39	MBL8359649.1
nitrogenase iron protein [Sphaerotilus hippei]	Sphaerotilus hippei	744406	348	348	99%	8e-119	94.39	WP_110401547.1
nitrogenase iron protein [Piscinibacter defluvii]	Piscinibacter defluvii	1796922	348	348	99%	9e-119	94.39	WP_128000732.1
nitrogenase iron protein [Methyloversatilis discipulorum]	Methyloversatilis discipulorum	1119528	350	350	99%	1e-118	94.39	MBL8467941.1
nitrogenase iron protein [Burkholderiales bacterium]	Burkholderiales bacterium	1891238	348	348	99%	2e-118	93.37	RTL31859.1
nitrogenase iron protein [Acidithiobacillus sulfuriphilus]	Acidithiobacillus sulfuriphilus	1867749	347	347	99%	4e-118	91.84	WP_123104633.1
nitrogenase iron protein [Pseudacidovorax sp.]	Pseudacidovorax sp.	1934311	346	346	99%	6e-118	93.37	MBP6894460.1
nitrogenase iron protein [Pelomonas saccharophila]	Pelomonas saccharophila	304	346	346	99%	8e-118	93.37	WP_132569967.1
nitrogenase iron protein [Acidocella sp.]	Acidocella sp.	50710	346	346	99%	9e-118	92.86	NNM57771.1
nitrogenase reductase [Paraburkholderia xenovorans]	Paraburkholderia xenovorans	36873	345	345	99%	1e-117	92.35	ABO64215.1
MULTISPECIES: nitrogenase iron protein [Acidithiobacillus]	Acidithiobacillus	119977	346	346	99%	1e-117	92.35	WP_113525799.1
nitrogenase iron protein [Aquabacterium sp.]	Aquabacterium sp.	1872578	345	345	99%	1e-117	93.37	TAK94789.1
nitrogenase iron protein [Paraburkholderia xenovorans]	Paraburkholderia xenovorans	36873	345	345	99%	1e-117	92.86	WP_011491824.1
MULTISPECIES: nitrogenase iron protein [Burkholderiaceae]	Burkholderiaceae	119060	345	345	99%	1e-117	92.86	WP_007177230.1
nitrogenase iron protein [Aquabacterium sp.]	Aquabacterium sp.	1872578	345	345	99%	1e-117	93.37	TAK74330.1
nitrogenase iron protein [Acidithiobacillus ferridurans]	Acidithiobacillus ferridurans	1232575	346	346	99%	1e-117	92.35	WP_215857783.1
nitrogenase iron protein [Gammaproteobacteria bacterium]	Gammaproteobacteria bacterium	1913989	345	345	99%	1e-117	93.37	MBI1424321.1
nitrogenase iron protein [Aquabacterium sp.]	Aquabacterium sp.	1872578	344	344	99%	2e-117	93.37	TAL14340.1
MULTISPECIES: nitrogenase iron protein [Curvibacter]	Curvibacter	281915	345	345	99%	2e-117	92.86	WP_019572771.1
nitrogenase iron protein [Betaproteobacteria bacterium HGW-Betaproteobacteria-5]	Betaproteobacteria bacterium HGW-Betaproteobacteria-5	2013717	345	345	99%	2e-117	92.35	PKO26013.1
nitrogenase iron protein [Variovorax sp. HW608]	Variovorax sp. HW608	1034889	345	345	99%	3e-117	92.86	WP_088953253.1
nitrogenase iron protein [Paraburkholderia aromaticivorans]	Paraburkholderia aromaticivorans	2026199	345	345	99%	3e-117	92.35	WP_095422907.1
nitrogenase iron protein [Pseudacidovorax intermedius]	Pseudacidovorax intermedius	433924	344	344	99%	4e-117	92.86	WP_017760488.1
nitrogenase iron protein [Ideonella dechloratans]	Ideonella dechloratans	36863	343	343	99%	8e-117	92.35	WP_151122654.1
Nitrogenase iron protein [Vitreoscilla filiformis]	Vitreoscilla filiformis	63	343	343	99%	8e-117	92.35	ASM76363.1
nitrogenase iron protein [Vitreoscilla filiformis]	Vitreoscilla filiformis	63	343	343	99%	9e-117	92.35	WP_089415738.1
nitrogenase iron protein [Hydrogenophaga taeniospiralis]	Hydrogenophaga taeniospiralis	65656	343	343	99%	1e-116	92.86	WP_068173272.1
MULTISPECIES: nitrogenase iron protein [Cupriavidus]	Cupriavidus	106589	343	343	99%	1e-116	92.86	WP_020202091.1
nitrogenase iron protein [Hydrogenophaga sp. A37]	Hydrogenophaga sp. A37	1945864	343	343	99%	1e-116	92.35	WP_077332911.1
MULTISPECIES: nitrogenase iron protein [Acidithiobacillus]	Acidithiobacillus	119977	343	343	99%	1e-116	91.33	WP_014029039.1
nitrogenase iron protein [Derxia lacustris]	Derxia lacustris	764842	343	343	99%	1e-116	91.84	WP_085314686.1
nitrogenase iron protein [Acidithiobacillus ferrivorans]	Acidithiobacillus ferrivorans	160808	343	343	99%	2e-116	91.84	WP_035192739.1
nitrogenase iron protein [Solimonas aquatica]	Solimonas aquatica	489703	343	343	99%	2e-116	91.84	WP_093287058.1
nitrogenase iron protein [Comamonadaceae bacterium]	Comamonadaceae bacterium	1871071	342	342	99%	3e-116	92.35	MBH2042082.1
nitrogenase iron protein [Burkholderiales bacterium RIFCSPLOWO2_02_FULL_67_64]	Burkholderiales bacterium RIFCSPLOWO2_02_FULL_67_64	1797564	342	342	99%	3e-116	92.35	OGB17487.1
nitrogenase iron protein [Paraburkholderia rhynchosiae]	Paraburkholderia rhynchosiae	487049	342	342	99%	4e-116	91.84	WP_102630883.1
nitrogenase iron protein [Acidithiobacillus ferrivorans]	Acidithiobacillus ferrivorans	160808	342	342	99%	4e-116	90.82	WP_065413759.1
nitrogenase iron protein [Acidithiobacillus ferriphilus]	Acidithiobacillus ferriphilus	1689834	342	342	99%	5e-116	92.35	WP_215850274.1
MULTISPECIES: nitrogenase iron protein [Acidithiobacillus]	Acidithiobacillus	119977	341	341	99%	6e-116	92.35	WP_009567494.1
nitrogenase iron protein [Hydrogenophaga sp.]	Hydrogenophaga sp.	1904254	341	341	99%	7e-116	91.84	MBE0586573.1
nitrogenase iron protein [Hydrogenophaga aromaticivorans]	Hydrogenophaga aromaticivorans	2610898	341	341	99%	7e-116	91.84	WP_177138454.1
nitrogenase iron protein [Hydrogenophaga sp.]	Hydrogenophaga sp.	1904254	341	341	99%	1e-115	91.84	MBT9549387.1
nitrogenase iron protein [Paraburkholderia sp. MM5384-R2]	Paraburkholderia sp. MM5384-R2	2723097	341	341	99%	1e-115	91.33	WP_184053497.1
MULTISPECIES: nitrogenase iron protein [Paraburkholderia]	Paraburkholderia	1822464	341	341	99%	1e-115	91.33	WP_018423167.1
nitrogenase iron protein [Paraburkholderia sprentiae]	Paraburkholderia sprentiae	948107	340	340	99%	1e-115	91.33	WP_071336661.1
nitrogenase iron protein [Acidithiobacillus ferrooxidans]	Acidithiobacillus ferrooxidans	920	341	341	99%	1e-115	90.82	WP_215876762.1
nitrogenase reductase [Burkholderia vietnamiensis]	Burkholderia vietnamiensis	60552	340	340	99%	1e-115	91.33	ABO64220.1
nitrogenase iron protein [Methylophilus sp. 13]	Methylophilus sp. 13	2781018	340	340	99%	1e-115	90.82	WP_194747557.1
nitrogenase iron protein [Paraburkholderia dilworthii]	Paraburkholderia dilworthii	948106	340	340	99%	1e-115	91.33	WP_027802855.1
NifH protein [Paraburkholderia tuberum STM678]	Paraburkholderia tuberum STM678	491071	340	340	99%	1e-115	91.33	CAC42484.1
nitrogenase iron protein [Paraburkholderia strydomiana]	Paraburkholderia strydomiana	1245417	340	340	99%	1e-115	91.33	TCF97543.1
nitrogenase iron protein [Methylococcus sp. EFPC2]	Methylococcus sp. EFPC2	2812648	340	340	99%	1e-115	92.86	WP_205434803.1
nitrogenase iron protein [Acidithiobacillus ferrianus]	Acidithiobacillus ferrianus	2678518	340	340	99%	1e-115	91.84	WP_163097655.1
nitrogenase iron protein [Azohydromonas lata]	Azohydromonas lata	45677	340	340	99%	2e-115	90.82	WP_084268130.1
nitrogenase iron protein [Beijerinckia indica]	Beijerinckia indica	533	340	340	99%	3e-115	91.84	WP_012383484.1
nitrogenase iron protein [Nitrosomonadales bacterium]	Nitrosomonadales bacterium	2026761	340	340	99%	3e-115	91.33	MBI3901974.1
MULTISPECIES: nitrogenase iron protein [Burkholderia]	Burkholderia	32008	340	340	99%	3e-115	91.33	WP_011880146.1
nitrogenase iron protein [Variovorax paradoxus]	Variovorax paradoxus	34073	340	340	99%	3e-115	91.84	PZQ71851.1
nitrogenase iron protein [Gammaproteobacteria bacterium]	Gammaproteobacteria bacterium	1913989	339	339	99%	3e-115	90.31	MBI4696133.1
nitrogenase iron protein [Methylophilaceae bacterium]	Methylophilaceae bacterium	2030816	339	339	99%	3e-115	91.33	NOT67338.1
dinitrogenase reductase [Burkholderia vietnamiensis]	Burkholderia vietnamiensis	60552	339	339	99%	3e-115	91.33	AQM36706.1
nitrogenase iron protein [Zoogloea oleivorans]	Zoogloea oleivorans	1552750	339	339	99%	4e-115	91.33	WP_148578770.1
nitrogenase iron protein [Paraburkholderia sprentiae]	Paraburkholderia sprentiae	948107	339	339	99%	4e-115	90.82	WP_027196572.1
nitrogenase iron protein [Burkholderia sp. lig30]	Burkholderia sp. lig30	1192124	339	339	99%	4e-115	90.82	WP_038713744.1
nitrogenase iron protein [Uliginosibacterium sp. IMCC34675]	Uliginosibacterium sp. IMCC34675	2731212	339	339	99%	4e-115	90.31	WP_170023140.1
nitrogenase iron protein [Zoogloea sp. G-4-1-14]	Zoogloea sp. G-4-1-14	2728840	339	339	99%	4e-115	91.33	WP_169145555.1
nitrogenase iron protein [Zoogloea sp.]	Zoogloea sp.	49181	339	339	99%	5e-115	91.33	TXG98782.1
nitrogenase iron protein [Paraburkholderia caballeronis]	Paraburkholderia caballeronis	416943	339	339	99%	6e-115	90.82	WP_090552736.1
nitrogenase iron protein [Paraburkholderia sp. BL6669N2]	Paraburkholderia sp. BL6669N2	1938807	338	338	99%	7e-115	90.82	WP_116117448.1
