# Supplementary material for: Microbiome and related structural features of Earth’s most archaic plant indicate early plant symbiosis attributes
Source: Sci Rep. 2022 Apr 20;12:6423. doi: 10.1038/s41598-022-10186-z (PMC9021317; doi:10.1038/s41598-022-10186-z)
Supplement: Supplementary file 8 — Supplementary Table 7. [file 41598_2022_10186_MOESM8_ESM.xlsx]

## Sheet: contig k141_1042083
Supplementary Table 7. BLASTX results for the gene encoding nitrogenase iron protein (nifH) present in contig k141_1042083
Description	Scientific Name	Taxid	Max Score	Total Score	Query Cover	E value	Per. ident	GenBank Accession
AAA family ATPase [Burkholderia sp. UYPR1.413]	Burkholderia sp. UYPR1.413	1080179	199	199	50%	3e-62	96.08	WP_028371504.1
AAA family ATPase [Gammaproteobacteria bacterium]	Gammaproteobacteria bacterium	1913989	199	199	50%	9e-62	96.08	MBU1396862.1
nitrogenase iron protein [Trinickia symbiotica]	Trinickia symbiotica	863227	204	204	50%	1e-61	97.06	WP_107153998.1
nitrogenase iron protein [Trinickia symbiotica]	Trinickia symbiotica	863227	204	204	50%	1e-61	97.06	WP_102607370.1
nitrogenase iron protein [Paraburkholderia youngii]	Paraburkholderia youngii	2782701	203	203	50%	1e-61	97.06	WP_176383403.1
nitrogenase iron protein [Paraburkholderia youngii]	Paraburkholderia youngii	2782701	203	203	50%	1e-61	97.06	WP_176369873.1
nitrogenase iron protein [Paraburkholderia atlantica]	Paraburkholderia atlantica	2654982	203	203	50%	1e-61	97.06	WP_018435029.1
nitrogenase iron protein [Paraburkholderia youngii]	Paraburkholderia youngii	2782701	203	203	50%	1e-61	97.06	WP_176125938.1
nitrogenase iron protein [Paraburkholderia atlantica]	Paraburkholderia atlantica	2654982	203	203	50%	2e-61	97.06	WP_013094509.1
nitrogenase iron protein [Paraburkholderia sp. UYCP14C]	Paraburkholderia sp. UYCP14C	2511130	203	203	50%	2e-61	97.06	WP_129963971.1
AAA family ATPase [Hydrogenophilales bacterium]	Hydrogenophilales bacterium	2478482	198	198	50%	3e-61	95.1	MBI3432555.1
nitrogenase iron protein [Rhodoferax jenense]	Rhodoferax jenense	2744028	202	202	50%	4e-61	96.08	MBB1074930.1
nitrogenase iron protein [Methyloglobulus morosus]	Methyloglobulus morosus	1410681	202	202	50%	4e-61	96.08	WP_023493535.1
AAA family ATPase [Pelomonas sp.]	Pelomonas sp.	1909303	197	197	50%	4e-61	94.12	MBL8279281.1
nitrogenase iron protein [Rhodoferax sp. MIZ03]	Rhodoferax sp. MIZ03	2798804	202	202	50%	5e-61	96.08	BCO25861.1
nitrogenase iron protein [Burkholderiales bacterium RIFOXYC2_FULL_59_8]	Burkholderiales bacterium RIFOXYC2_FULL_59_8	1797573	202	202	50%	5e-61	96.08	OGB40789.1
nitrogenase iron protein [Rhodoferax sp.]	Rhodoferax sp.	50421	202	202	50%	5e-61	96.08	MBK7001417.1
nitrogenase iron protein [Betaproteobacteria bacterium]	Betaproteobacteria bacterium	1891241	202	202	50%	5e-61	96.08	MBK7656311.1
nitrogenase iron protein [Paraburkholderia youngii]	Paraburkholderia youngii	2782701	202	202	50%	5e-61	96.08	WP_176112424.1
nitrogenase reductase [Rhizobiales bacterium 39-66-18]	Rhizobiales bacterium 39-66-18	1970553	196	196	50%	5e-61	93.14	OZA92555.1
nitrogenase iron protein [Betaproteobacteria bacterium]	Betaproteobacteria bacterium	1891241	202	202	50%	6e-61	96.08	MBK6648752.1
nitrogenase [Bradyrhizobium japonicum]	Bradyrhizobium japonicum	375	197	197	50%	6e-61	94.12	BAC07282.1
MULTISPECIES: nitrogenase iron protein [Rhodoferax]	Rhodoferax	28065	202	202	50%	6e-61	96.08	WP_078365407.1
AAA family ATPase [Burkholderiales bacterium]	Burkholderiales bacterium	1891238	197	197	50%	6e-61	94.12	MBI3367372.1
nitrogenase iron protein [Cupriavidus taiwanensis]	Cupriavidus taiwanensis	164546	202	202	50%	6e-61	97.06	WP_116386193.1
nitrogenase iron protein [Rhodoferax sp.]	Rhodoferax sp.	50421	202	202	50%	6e-61	96.08	NVO06838.1
nitrogenase iron protein NifH [Comamonadaceae bacterium]	Comamonadaceae bacterium	1871071	202	202	50%	6e-61	96.08	TXT35980.1
nitrogenase iron protein [Thiobacillus sp.]	Thiobacillus sp.	924	202	202	50%	7e-61	97.06	MBT9540868.1
nitrogenase iron protein [Methylobacter sp.]	Methylobacter sp.	2051955	202	202	50%	7e-61	96.08	PPD04520.1
nitrogenase iron protein [Gammaproteobacteria bacterium]	Gammaproteobacteria bacterium	1913989	202	202	50%	7e-61	96.08	MBU1265714.1
nitrogenase iron protein [Hydrogenophilales bacterium]	Hydrogenophilales bacterium	2478482	202	202	50%	9e-61	96.08	MBI5750912.1
nitrogenase iron protein [Paraburkholderia ribeironis]	Paraburkholderia ribeironis	1247936	201	201	50%	9e-61	96.08	WP_094781199.1
nitrogenase iron protein [Paraburkholderia sabiae]	Paraburkholderia sabiae	273251	201	201	50%	9e-61	96.08	WP_201661877.1
NifH [Paraburkholderia kururiensis]	Paraburkholderia kururiensis	984307	196	196	50%	9e-61	96.04	AAM22271.1
nitrogenase iron protein [Cupriavidus sp. UYPR2.512]	Cupriavidus sp. UYPR2.512	1080187	201	201	50%	9e-61	96.08	WP_018310062.1
nitrogenase iron protein [Paraburkholderia sabiae]	Paraburkholderia sabiae	273251	201	201	50%	1e-60	96.08	WP_201661297.1
MULTISPECIES: nitrogenase iron protein [Paraburkholderia]	Paraburkholderia	1822464	201	201	50%	1e-60	96.08	WP_087740478.1
nitrogenase iron protein [Paraburkholderia caballeronis]	Paraburkholderia caballeronis	416943	201	201	50%	1e-60	96.08	WP_090552736.1
AAA family ATPase [Paraburkholderia sprentiae]	Paraburkholderia sprentiae	948107	197	197	50%	1e-60	94.12	WP_034476938.1
nitrogenase [uncultured bacterium]	uncultured bacterium	77133	195	195	50%	1e-60	93.14	AXB87560.1
nitrogenase iron protein [Paraburkholderia phymatum]	Paraburkholderia phymatum	148447	201	201	50%	1e-60	96.08	WP_012406824.1
MULTISPECIES: nitrogenase iron protein [Paraburkholderia]	Paraburkholderia	1822464	201	201	50%	1e-60	96.08	WP_012406781.1
AAA family ATPase [Vitreoscilla sp.]	Vitreoscilla sp.	60	196	196	50%	1e-60	93.14	MBT9597271.1
nitrogenase iron protein [Paraburkholderia phenoliruptrix]	Paraburkholderia phenoliruptrix	252970	201	201	50%	1e-60	96.08	WP_015004770.1
nitrogenase iron protein [Paraburkholderia kururiensis]	Paraburkholderia kururiensis	984307	201	201	50%	2e-60	96.08	WP_042302359.1
nitrogenase iron protein [Paraburkholderia kururiensis]	Paraburkholderia kururiensis	984307	201	201	50%	2e-60	96.08	WP_017773469.1
MULTISPECIES: nitrogenase iron protein [Cupriavidus]	Cupriavidus	106589	201	201	50%	2e-60	96.08	WP_012354691.1
nitrogenase iron protein [Cupriavidus taiwanensis]	Cupriavidus taiwanensis	164546	201	201	50%	2e-60	96.08	WP_115683819.1
nitrogenase iron protein [Leptothrix cholodnii]	Leptothrix cholodnii	34029	201	201	50%	2e-60	96.08	WP_012346460.1
AAA family ATPase [Pseudacidovorax sp.]	Pseudacidovorax sp.	1934311	197	197	50%	2e-60	94.12	MBO9645559.1
nitrogenase iron protein [Ideonella azotifigens]	Ideonella azotifigens	513160	201	201	50%	2e-60	96.08	WP_141285904.1
nitrogenase iron protein [Bradyrhizobium nanningense]	Bradyrhizobium nanningense	1325118	201	201	50%	2e-60	96.08	WP_128948000.1
nitrogenase iron protein [Rhodoferax antarcticus]	Rhodoferax antarcticus	81479	201	201	50%	2e-60	95.1	WP_075586067.1
nitrogenase iron protein [Bradyrhizobium yuanmingense]	Bradyrhizobium yuanmingense	108015	201	201	50%	2e-60	96.08	WP_057028526.1
nitrogenase reductase [Burkholderiaceae bacterium]	Burkholderiaceae bacterium	2030806	196	196	50%	2e-60	93.14	TXH63469.1
nitrogenase iron protein [Burkholderiales bacterium]	Burkholderiales bacterium	1891238	200	200	50%	2e-60	96.08	MBK7612975.1
nitrogenase iron protein [Sphaerotilus hippei]	Sphaerotilus hippei	744406	200	200	50%	2e-60	96.08	WP_110401547.1
nitrogenase reductase [Azorhizobium sp. 35-67-15]	Azorhizobium sp. 35-67-15	1970320	196	196	50%	2e-60	93.14	OYY23612.1
nitrogenase iron protein [Herbaspirillum seropedicae]	Herbaspirillum seropedicae	964	196	196	50%	3e-60	93.14	ABC26893.1
AAA family ATPase [Bradyrhizobium sp. STM 3843]	Bradyrhizobium sp. STM 3843	551947	195	195	50%	3e-60	92.16	WP_008971979.1
nitrogenase iron protein [Bradyrhizobium sp. AC87j1]	Bradyrhizobium sp. AC87j1	2055894	200	200	50%	3e-60	95.1	WP_104461882.1
nitrogenase iron protein [Paraburkholderia nodosa]	Paraburkholderia nodosa	392320	200	200	50%	3e-60	95.1	WP_069268295.1
dinitrogenase reductase protein NifH [Bradyrhizobium elkanii USDA 61]	Bradyrhizobium elkanii USDA 61	1275962	201	201	50%	3e-60	95.1	BBC02590.1
nitrogenase iron protein [Sulfuricella sp. T08]	Sulfuricella sp. T08	1632857	200	200	50%	3e-60	96.08	WP_059419395.1
nitrogenase iron protein [Aquabacterium sp.]	Aquabacterium sp.	1872578	200	200	50%	3e-60	95.1	TAK94789.1
dinitrogen reductase [Bradyrhizobium elkanii USDA 76]	Bradyrhizobium elkanii USDA 76	398525	199	199	50%	3e-60	95.1	BAC75968.1
nitrogenase iron protein [Ilumatobacteraceae bacterium]	Ilumatobacteraceae bacterium	2497619	200	200	50%	3e-60	95.1	MBV5322477.1
nitrogenase iron protein [Bradyrhizobium sp. 38S5]	Bradyrhizobium sp. 38S5	2819348	200	200	50%	3e-60	95.1	WP_208067558.1
MULTISPECIES: nitrogenase iron protein [unclassified Bradyrhizobium]	unclassified Bradyrhizobium	2631580	200	200	50%	3e-60	95.1	WP_183257923.1
MULTISPECIES: nitrogenase iron protein [Bradyrhizobium]	Bradyrhizobium	374	200	200	50%	3e-60	95.1	WP_057018216.1
nitrogenase iron protein NifH [Bradyrhizobium sp. CIR18]	Bradyrhizobium sp. CIR18	2663839	200	200	50%	3e-60	95.1	MBB4362969.1
MULTISPECIES: nitrogenase iron protein [Bradyrhizobium]	Bradyrhizobium	374	200	200	50%	3e-60	95.1	WP_173643907.1
MULTISPECIES: nitrogenase iron protein [Bradyrhizobium]	Bradyrhizobium	374	200	200	50%	3e-60	95.1	WP_091882104.1
MULTISPECIES: nitrogenase iron protein [Bradyrhizobium]	Bradyrhizobium	374	200	200	50%	3e-60	95.1	WP_029084287.1
nitrogenase iron protein [Rhizobacter sp.]	Rhizobacter sp.	1909292	200	200	50%	3e-60	95.1	MBP6225610.1
nitrogenase iron protein [Bradyrhizobium sp. UFLA 03-321]	Bradyrhizobium sp. UFLA 03-321	1783512	200	200	50%	3e-60	95.1	WP_076828300.1
nitrogenase iron protein [Paraburkholderia nodosa]	Paraburkholderia nodosa	392320	200	200	50%	3e-60	95.1	WP_028208879.1
RecName: Full=Nitrogenase iron protein; AltName: Full=Nitrogenase Fe protein; AltName: Full=Nitrogenase component II; AltName: Full=Nitrogenase reductase [Bradyrhizobium sp. ANU289]	Bradyrhizobium sp. ANU289	186901	200	200	50%	3e-60	95.1	P00463.1
nitrogenase iron protein [Paraburkholderia guartelaensis]	Paraburkholderia guartelaensis	2546446	200	200	50%	3e-60	95.1	WP_133190981.1
nitrogenase iron protein [Bradyrhizobium pachyrhizi]	Bradyrhizobium pachyrhizi	280333	200	200	50%	3e-60	95.1	WP_157348527.1
nitrogenase iron protein [Paraburkholderia mimosarum]	Paraburkholderia mimosarum	312026	200	200	50%	3e-60	95.1	WP_028215377.1
nitrogenase iron protein [Sulfuriferula multivorans]	Sulfuriferula multivorans	1559896	200	200	50%	3e-60	95.1	WP_124704039.1
MULTISPECIES: nitrogenase iron protein [Bradyrhizobium]	Bradyrhizobium	374	200	200	50%	3e-60	95.1	WP_126261664.1
MULTISPECIES: nitrogenase iron protein [unclassified Bradyrhizobium]	unclassified Bradyrhizobium	2631580	200	200	50%	3e-60	95.1	WP_179733819.1
nitrogenase iron protein [Bradyrhizobium agreste]	Bradyrhizobium agreste	2751811	200	200	50%	3e-60	95.1	WP_197958099.1
MULTISPECIES: nitrogenase iron protein [unclassified Cupriavidus]	unclassified Cupriavidus	2640874	200	200	50%	3e-60	95.1	WP_209778192.1
MULTISPECIES: nitrogenase iron protein [Bradyrhizobium]	Bradyrhizobium	374	200	200	50%	4e-60	95.1	WP_092218329.1
nitrogenase iron protein [Bradyrhizobium shewense]	Bradyrhizobium shewense	1761772	200	200	50%	4e-60	95.1	WP_091956652.1
nitrogenase iron protein [Bradyrhizobium pachyrhizi]	Bradyrhizobium pachyrhizi	280333	200	200	50%	4e-60	95.1	WP_028336705.1
MULTISPECIES: nitrogenase iron protein [Bradyrhizobium]	Bradyrhizobium	374	200	200	50%	4e-60	95.1	WP_026192307.1
MULTISPECIES: nitrogenase iron protein [unclassified Bradyrhizobium]	unclassified Bradyrhizobium	2631580	200	200	50%	4e-60	95.1	WP_026202218.1
MULTISPECIES: nitrogenase iron protein [Bradyrhizobium]	Bradyrhizobium	374	200	200	50%	4e-60	95.1	WP_027571409.1
MULTISPECIES: nitrogenase iron protein [Bradyrhizobium]	Bradyrhizobium	374	200	200	50%	4e-60	95.1	WP_050403050.1
MULTISPECIES: nitrogenase iron protein [Bradyrhizobium]	Bradyrhizobium	374	200	200	50%	4e-60	95.1	WP_137479509.1
nitrogenase iron protein [Cupriavidus sp. LEh25]	Cupriavidus sp. LEh25	2821357	200	200	50%	4e-60	95.1	WP_209765488.1
nitrogenase iron protein [Bradyrhizobium liaoningense]	Bradyrhizobium liaoningense	43992	200	200	50%	4e-60	95.1	WP_061882427.1
nitrogenase iron protein [Cupriavidus sp. amp6]	Cupriavidus sp. amp6	388051	200	200	50%	4e-60	95.1	WP_029049998.1
MULTISPECIES: nitrogenase iron protein [Bradyrhizobium]	Bradyrhizobium	374	200	200	50%	4e-60	95.1	WP_027563347.1
nitrogenase iron protein [Bradyrhizobium glycinis]	Bradyrhizobium glycinis	2751812	200	200	50%	4e-60	95.1	WP_197952382.1
MULTISPECIES: nitrogenase iron protein [Paraburkholderia]	Paraburkholderia	1822464	200	200	50%	4e-60	95.1	WP_028226428.1
