# Supplementary material for: Microbiome and related structural features of Earth’s most archaic plant indicate early plant symbiosis attributes
Source: Sci Rep. 2022 Apr 20;12:6423. doi: 10.1038/s41598-022-10186-z (PMC9021317; doi:10.1038/s41598-022-10186-z)
Supplement: Supplementary file 9 — Supplementary Table 8. [file 41598_2022_10186_MOESM9_ESM.xlsx]

## Sheet: contig k141_1177443
Supplementary Table 8. BLASTX results for the gene encoding nitrogenase iron protein (nifH) present in contig k141_1177443
Description	Scientific Name	Taxid	Max Score	Total Score	Query Cover	E value	Per. ident	GenBank Accession
nitrogenase [uncultured bacterium]	uncultured bacterium	77133	169	169	54%	4e-51	82.98	AXB87567.1
nitrogenase iron protein [Rhodomicrobium vannielii]	Rhodomicrobium vannielii	1069	162	162	54%	6e-46	78.72	WP_013419575.1
nitrogenase iron protein [Bradyrhizobium cytisi]	Bradyrhizobium cytisi	515489	162	162	54%	7e-46	80.85	WP_148750474.1
nitrogenase iron protein [Rhodomicrobium udaipurense]	Rhodomicrobium udaipurense	1202716	162	162	54%	8e-46	78.72	WP_037238720.1
nitrogenase iron protein [Nitrospirae bacterium]	Nitrospirae bacterium	2026887	162	162	53%	9e-46	79.57	MBI1864245.1
nitrogenase iron protein [Nitrospirae bacterium]	Nitrospirae bacterium	2026887	162	162	53%	9e-46	79.57	MBI3392048.1
nitrogenase iron protein [Bradyrhizobium rifense]	Bradyrhizobium rifense	515499	161	161	54%	2e-45	79.79	WP_148774729.1
nitrogenase iron protein [Bradyrhizobium sp. WSM1417]	Bradyrhizobium sp. WSM1417	754500	161	161	54%	2e-45	80.85	WP_027515627.1
nitrogenase iron protein [Rhodomicrobium sp. Az07]	Rhodomicrobium sp. Az07	2839034	160	160	54%	3e-45	77.66	WP_215028208.1
nitrogenase iron protein [Nitrospirae bacterium RBG_16_64_22]	Nitrospirae bacterium RBG_16_64_22	1801708	160	160	53%	3e-45	78.49	OGW63033.1
nitrogenase iron protein [Rhodomicrobium lacus]	Rhodomicrobium lacus	2498452	160	160	54%	3e-45	77.66	WP_127077089.1
MULTISPECIES: nitrogenase iron protein [Bradyrhizobium]	Bradyrhizobium	374	160	160	54%	5e-45	79.79	WP_026233535.1
nitrogenase iron protein [Bradyrhizobium oligotrophicum]	Bradyrhizobium oligotrophicum	44255	160	160	54%	5e-45	76.6	WP_015665397.1
nitrogenase iron protein [Bradyrhizobium sp. CCGE-LA001]	Bradyrhizobium sp. CCGE-LA001	1223566	160	160	54%	5e-45	76.6	WP_060737955.1
MULTISPECIES: nitrogenase iron protein [Methylococcus]	Methylococcus	413	159	159	54%	8e-45	77.66	WP_010959594.1
nitrogenase iron protein [Pseudolabrys sp. FHR47]	Pseudolabrys sp. FHR47	2562284	159	159	54%	8e-45	76.6	WP_137043015.1
nitrogenase reductase [Bradyrhizobium sp. LMG 8443]	Bradyrhizobium sp. LMG 8443	2734912	154	154	54%	8e-45	74.47	NPU27209.1
MULTISPECIES: nitrogenase iron protein [Bradyrhizobium]	Bradyrhizobium	374	159	159	54%	9e-45	79.79	WP_007600043.1
nitrogenase reductase [Rhizobiales bacterium 12-66-7]	Rhizobiales bacterium 12-66-7	1970545	157	157	54%	1e-44	76.6	OYW33305.1
nitrogenase iron protein [Bradyrhizobium sp. SBR1B]	Bradyrhizobium sp. SBR1B	2663836	159	159	54%	1e-44	74.47	WP_183232018.1
nitrogenase iron protein [Azorhizobium sp. AG788]	Azorhizobium sp. AG788	2183897	159	159	54%	1e-44	76.6	WP_133865881.1
nitrogenase iron protein [Methylocaldum szegediense]	Methylocaldum szegediense	73780	159	159	54%	1e-44	77.66	WP_026610013.1
nitrogenase [uncultured bacterium]	uncultured bacterium	77133	159	159	50%	1e-44	81.61	AXB87551.1
nitrogenase iron protein [Methylosinus sp. PW1]	Methylosinus sp. PW1	107636	159	159	54%	2e-44	75.53	WP_036292540.1
nitrogenase iron protein [Bradyrhizobium yuanmingense]	Bradyrhizobium yuanmingense	108015	159	159	54%	2e-44	75.53	WP_157286127.1
nitrogenase iron protein [Bradyrhizobium yuanmingense]	Bradyrhizobium yuanmingense	108015	159	159	54%	2e-44	75.53	WP_128266554.1
nitrogenase reductase [Hyphomicrobiales bacterium]	Hyphomicrobiales bacterium	1909294	154	154	54%	2e-44	74.47	RTL87293.1
nitrogenase iron protein [Bradyrhizobium mercantei]	Bradyrhizobium mercantei	1904807	159	159	54%	2e-44	76.6	WP_076862202.1
nitrogenase iron protein [Bradyrhizobium macuxiense]	Bradyrhizobium macuxiense	1755647	158	158	54%	2e-44	76.6	WP_146991729.1
nitrogenase reductase [Hyphomicrobiales bacterium]	Hyphomicrobiales bacterium	1909294	154	154	54%	3e-44	73.4	RTL79350.1
nitrogenase reductase [Bradyrhizobiaceae bacterium]	Bradyrhizobiaceae bacterium	2072420	154	154	54%	3e-44	74.47	RTL95942.1
nitrogenase iron protein [Azohydromonas caseinilytica]	Azohydromonas caseinilytica	2728836	158	158	54%	3e-44	75.53	WP_169161048.1
nitrogenase reductase [Rhodomicrobium vannielii ATCC 17100]	Rhodomicrobium vannielii ATCC 17100	648757	154	154	54%	3e-44	74.47	MBJ7534009.1
hypothetical protein FD172_3869 [Methylocystaceae bacterium]	Methylocystaceae bacterium	2052174	152	152	54%	3e-44	74.47	KAF0206702.1
MULTISPECIES: nitrogenase iron protein [unclassified Bradyrhizobium]	unclassified Bradyrhizobium	2631580	158	158	54%	3e-44	76.6	WP_006609699.1
nitrogenase iron protein [Bradyrhizobium sp. ORS 278]	Bradyrhizobium sp. ORS 278	114615	158	158	54%	3e-44	76.6	WP_012029033.1
MULTISPECIES: nitrogenase iron protein [Bradyrhizobium]	Bradyrhizobium	374	158	158	54%	4e-44	74.47	WP_011084578.1
nitrogenase iron protein [Pseudolabrys sp. FHR47]	Pseudolabrys sp. FHR47	2562284	158	158	54%	4e-44	74.47	WP_137042962.1
Nitrogenase iron protein [Bradyrhizobium japonicum SEMIA 5079]	Bradyrhizobium japonicum SEMIA 5079	476282	158	158	54%	4e-44	74.47	AHY57040.1
nitrogenase iron protein [Bradyrhizobium cosmicum]	Bradyrhizobium cosmicum	1404864	158	158	54%	4e-44	75.53	WP_015687075.1
hypothetical protein FD172_3223 [Methylocystaceae bacterium]	Methylocystaceae bacterium	2052174	152	152	54%	4e-44	73.4	KAF0209720.1
nitrogenase iron protein [Bradyrhizobium nanningense]	Bradyrhizobium nanningense	1325118	157	157	54%	4e-44	74.47	WP_128916295.1
nitrogenase iron protein [Bradyrhizobium diazoefficiens]	Bradyrhizobium diazoefficiens	1355477	157	157	54%	4e-44	76.6	WP_200472055.1
nitrogenase iron protein [Bradyrhizobium macuxiense]	Bradyrhizobium macuxiense	1755647	157	157	54%	5e-44	75.53	WP_066504136.1
MULTISPECIES: nitrogenase iron protein [Methylocystaceae]	Methylocystaceae	31993	157	157	54%	5e-44	74.47	WP_024881133.1
nitrogenase iron protein [Methylococcus sp. Mc7]	Methylococcus sp. Mc7	2860258	157	157	54%	5e-44	75.53	WP_218808067.1
nitrogenase iron protein [Bradyrhizobium amphicarpaeae]	Bradyrhizobium amphicarpaeae	1404768	157	157	54%	5e-44	76.6	WP_094891080.1
MULTISPECIES: nitrogenase iron protein [Methylosinus]	Methylosinus	425	157	157	54%	6e-44	74.47	WP_004448271.1
nitrogenase reductase [Bradyrhizobiaceae bacterium]	Bradyrhizobiaceae bacterium	2072420	154	154	54%	6e-44	74.47	RTM06096.1
nitrogenase reductase [Bradyrhizobium sp. LMG 8443]	Bradyrhizobium sp. LMG 8443	2734912	154	154	54%	6e-44	74.47	NPU25030.1
nitrogenase iron protein [Bradyrhizobium sp. NAS96.2]	Bradyrhizobium sp. NAS96.2	1680160	157	157	54%	6e-44	75.53	WP_074124751.1
nitrogenase reductase [Bradyrhizobium sp. NAS96.2]	Bradyrhizobium sp. NAS96.2	1680160	157	157	54%	7e-44	75.53	OKO84283.1
MULTISPECIES: nitrogenase iron protein [Methylocystaceae]	Methylocystaceae	31993	157	157	54%	8e-44	74.47	WP_109027624.1
nitrogenase iron protein [Bradyrhizobium liaoningense]	Bradyrhizobium liaoningense	43992	157	157	54%	8e-44	74.47	WP_061882427.1
nitrogenase iron protein [Bradyrhizobium diversitatis]	Bradyrhizobium diversitatis	2755406	157	157	54%	8e-44	74.47	WP_197967803.1
nitrogenase iron protein [Bradyrhizobium sp. Tv2a-2]	Bradyrhizobium sp. Tv2a-2	113395	157	157	54%	8e-44	75.53	WP_024519957.1
nitrogenase iron protein [Bradyrhizobium diazoefficiens]	Bradyrhizobium diazoefficiens	1355477	157	157	54%	9e-44	75.53	WP_200456680.1
nitrogenase iron protein [Xanthobacter autotrophicus Py2]	Xanthobacter autotrophicus Py2	78245	157	157	54%	9e-44	76.6	ABS65402.1
nitrogenase iron protein [Xanthobacter autotrophicus Py2]	Xanthobacter autotrophicus Py2	78245	157	157	54%	1e-43	76.6	ABS65347.1
nitrogenase iron protein [Ideonella dechloratans]	Ideonella dechloratans	36863	157	157	54%	1e-43	76.6	WP_151122654.1
MULTISPECIES: nitrogenase iron protein [Bradyrhizobium]	Bradyrhizobium	374	157	157	54%	1e-43	74.47	WP_027563347.1
nitrogenase iron protein [Methylocella tundrae]	Methylocella tundrae	227605	157	157	54%	1e-43	77.66	WP_134489490.1
nitrogenase iron protein [Methylosinus sp. Ce-a6]	Methylosinus sp. Ce-a6	2172005	157	157	54%	1e-43	74.47	WP_159726216.1
nitrogenase iron protein [Bradyrhizobium pachyrhizi]	Bradyrhizobium pachyrhizi	280333	156	156	54%	1e-43	74.47	WP_028336705.1
nitrogenase iron protein [Bradyrhizobium glycinis]	Bradyrhizobium glycinis	2751812	156	156	54%	1e-43	74.47	WP_197952382.1
MULTISPECIES: nitrogenase iron protein [Bradyrhizobium]	Bradyrhizobium	374	156	156	54%	1e-43	74.47	WP_092218329.1
nitrogenase reductase [Methylocystis sp. H62]	Methylocystis sp. H62	2785789	152	152	54%	1e-43	73.4	MBG0792171.1
nitrogenase reductase [Rhodoblastus acidophilus]	Rhodoblastus acidophilus	1074	150	150	52%	1e-43	72.53	MTV32666.1
nitrogenase reductase [Alphaproteobacteria bacterium]	Alphaproteobacteria bacterium	1913988	155	155	54%	2e-43	74.47	MBM3654031.1
nitrogenase iron protein [Bradyrhizobium sp. 38S5]	Bradyrhizobium sp. 38S5	2819348	156	156	54%	2e-43	73.4	WP_208067558.1
nitrogenase iron protein [Bradyrhizobium retamae]	Bradyrhizobium retamae	1300035	156	156	54%	2e-43	74.47	WP_057846786.1
MULTISPECIES: nitrogenase iron protein [unclassified Bradyrhizobium]	unclassified Bradyrhizobium	2631580	156	156	54%	2e-43	74.47	WP_026202218.1
nitrogenase iron protein [Methylocystis bryophila]	Methylocystis bryophila	655015	156	156	54%	2e-43	74.47	WP_085771099.1
nitrogenase iron protein [Azospirillum sp. B4]	Azospirillum sp. B4	95605	156	156	53%	2e-43	75.27	WP_044559158.1
nitrogenase reductase [Methylocystis sp. H15]	Methylocystis sp. H15	2785787	152	152	54%	2e-43	74.47	MBG0806547.1
nitrogenase iron protein [Bradyrhizobium sp. CCBAU 51753]	Bradyrhizobium sp. CCBAU 51753	1325100	156	156	54%	2e-43	74.47	WP_194475043.1
nitrogenase iron protein NifH [Bradyrhizobium sp. CIR18]	Bradyrhizobium sp. CIR18	2663839	156	156	54%	2e-43	74.47	MBB4362969.1
nitrogenase reductase [Methylocystis sp. H15]	Methylocystis sp. H15	2785787	152	152	54%	2e-43	74.47	MBG0805960.1
MULTISPECIES: nitrogenase iron protein [unclassified Bradyrhizobium]	unclassified Bradyrhizobium	2631580	156	156	54%	2e-43	74.47	WP_179733819.1
nitrogenase iron protein [Aquabacterium tepidiphilum]	Aquabacterium tepidiphilum	2315841	156	156	54%	2e-43	76.6	WP_119157045.1
nitrogenase iron protein [Bradyrhizobium diazoefficiens]	Bradyrhizobium diazoefficiens	1355477	156	156	54%	2e-43	74.47	WP_200298337.1
nitrogenase iron protein [Bradyrhizobium diazoefficiens]	Bradyrhizobium diazoefficiens	1355477	156	156	54%	2e-43	74.47	WP_200496122.1
nitrogenase reductase [Methylocystis sp. H62]	Methylocystis sp. H62	2785789	152	152	54%	2e-43	73.4	MBG0793071.1
nitrogenase iron protein [Methylocystis sp. SC2]	Methylocystis sp. SC2	187303	156	156	54%	2e-43	74.47	WP_014892102.1
nitrogenase iron protein [Bradyrhizobium cosmicum]	Bradyrhizobium cosmicum	1404864	156	156	54%	2e-43	74.47	WP_015687117.1
nitrogenase iron protein [Bradyrhizobiaceae bacterium]	Bradyrhizobiaceae bacterium	2072420	155	155	53%	2e-43	76.34	RTL48755.1
MULTISPECIES: nitrogenase iron protein [unclassified Hyphomicrobium]	unclassified Hyphomicrobium	2619925	156	156	53%	2e-43	75.27	WP_013949240.1
nitrogenase iron protein [Hyphomicrobium sp. MC1]	Hyphomicrobium sp. MC1	717785	156	156	53%	2e-43	75.27	WP_013949290.1
nitrogenase reductase [Methylocystis sp.]	Methylocystis sp.	1911079	151	151	54%	2e-43	72.34	MBI5311526.1
nitrogenase iron protein [Leptothrix sp. C29]	Leptothrix sp. C29	2735897	155	155	54%	2e-43	75.53	WP_173807438.1
nitrogenase iron protein [Bradyrhizobium yuanmingense]	Bradyrhizobium yuanmingense	108015	155	155	54%	2e-43	73.4	WP_057028526.1
nitrogenase iron protein [Bradyrhizobium sp. Gha]	Bradyrhizobium sp. Gha	1855318	155	155	54%	2e-43	73.4	WP_092235830.1
nitrogenase iron protein [Bradyrhizobium yuanmingense]	Bradyrhizobium yuanmingense	108015	155	155	54%	2e-43	73.4	WP_036014954.1
nitrogenase iron protein [Burkholderiales bacterium RIFCSPHIGHO2_01_FULL_63_240]	Burkholderiales bacterium RIFCSPHIGHO2_01_FULL_63_240	1797552	155	155	54%	2e-43	75.53	OGA82618.1
MULTISPECIES: nitrogenase iron protein [Bradyrhizobium]	Bradyrhizobium	374	155	155	54%	2e-43	73.4	WP_057018216.1
MULTISPECIES: nitrogenase iron protein [Bradyrhizobium]	Bradyrhizobium	374	155	155	54%	2e-43	73.4	WP_057853693.1
nitrogenase iron protein [Bradyrhizobium zhanjiangense]	Bradyrhizobium zhanjiangense	1325107	155	155	54%	2e-43	73.4	WP_128943605.1
MULTISPECIES: nitrogenase iron protein [Bradyrhizobium]	Bradyrhizobium	374	155	155	54%	3e-43	73.4	WP_027571409.1
MULTISPECIES: nitrogenase iron protein [Bradyrhizobium]	Bradyrhizobium	374	155	155	54%	3e-43	73.4	WP_050403050.1
MULTISPECIES: nitrogenase iron protein [Bradyrhizobium]	Bradyrhizobium	374	155	155	54%	3e-43	73.4	WP_126261664.1
