# Supplementary material for: Microbiome and related structural features of Earth’s most archaic plant indicate early plant symbiosis attributes
Source: Sci Rep. 2022 Apr 20;12:6423. doi: 10.1038/s41598-022-10186-z (PMC9021317; doi:10.1038/s41598-022-10186-z)
Supplement: Supplementary file 10 — Supplementary Table 9. [file 41598_2022_10186_MOESM10_ESM.xlsx]

## Sheet: contig k141_1267766
Supplementary Table 9. BLASTX results for the gene encoding nitrogenase iron protein (nifH) present in contig k141_1267766
Description	Scientific Name	Taxid	Max Score	Total Score	Query Cover	E value	Per. ident	GenBank Accession
nitrogenase iron protein [Ideonella azotifigens]	Ideonella azotifigens	513160	206	206	99%	3e-64	96.04	WP_141285904.1
nitrogenase iron protein [Leptothrix cholodnii]	Leptothrix cholodnii	34029	204	204	99%	2e-63	95.05	WP_012346460.1
nitrogenase iron protein [Burkholderiales bacterium]	Burkholderiales bacterium	1891238	201	201	99%	2e-62	93.07	MBK7612975.1
nitrogenase iron protein [Rhizobacter sp.]	Rhizobacter sp.	1909292	201	201	99%	3e-62	94.06	MBP6225610.1
nitrogenase iron protein [Burkholderiales bacterium JOSHI_001]	Burkholderiales bacterium JOSHI_001	864051	201	201	99%	3e-62	94.06	EHR69902.1
nitrogenase iron protein [Burkholderiaceae bacterium]	Burkholderiaceae bacterium	2030806	201	201	99%	3e-62	94.06	MBK8763339.1
nitrogenase iron protein [Burkholderiales bacterium]	Burkholderiales bacterium	1891238	201	201	99%	4e-62	93.07	MBK6851266.1
nitrogenase iron protein [Hydrogenophaga flava]	Hydrogenophaga flava	65657	200	200	99%	4e-62	92.08	WP_066257627.1
nitrogenase iron protein [Polaromonas sp.]	Polaromonas sp.	1869339	200	200	99%	6e-62	92.08	MBA4215039.1
nitrogenase iron protein [Sphaerotilus natans]	Sphaerotilus natans	34103	199	199	99%	2e-61	92.08	WP_037482871.1
nitrogenase iron protein [Gammaproteobacteria bacterium]	Gammaproteobacteria bacterium	1913989	199	199	99%	2e-61	93.07	MBU0604454.1
MULTISPECIES: nitrogenase iron protein [Burkholderiaceae]	Burkholderiaceae	119060	199	199	99%	2e-61	92.08	WP_007177230.1
nitrogenase iron protein [Paraburkholderia xenovorans]	Paraburkholderia xenovorans	36873	199	199	99%	2e-61	92.08	WP_011491824.1
nitrogenase reductase [Pelomonas sp.]	Pelomonas sp.	1909303	194	194	99%	3e-61	90.1	MBL8276805.1
nitrogenase iron protein [Polaromonas sp.]	Polaromonas sp.	1869339	198	198	99%	3e-61	91.09	MBA4256309.1
nitrogenase iron protein [Ideonella sp. A 288]	Ideonella sp. A 288	1962181	198	198	99%	3e-61	92.08	WP_088279801.1
nitrogenase iron protein [Hydrogenophaga sp. A37]	Hydrogenophaga sp. A37	1945864	198	198	99%	3e-61	92.08	WP_077332911.1
nitrogenase iron protein [Paraburkholderia aromaticivorans]	Paraburkholderia aromaticivorans	2026199	197	197	99%	6e-61	91.09	WP_095422907.1
MULTISPECIES: nitrogenase iron protein [Cupriavidus]	Cupriavidus	106589	197	197	99%	6e-61	93.07	WP_020202091.1
nitrogenase iron protein [Aquabacterium sp.]	Aquabacterium sp.	1872578	197	197	99%	6e-61	91.09	MBI3381749.1
nitrogenase iron protein [Paraburkholderia rhynchosiae]	Paraburkholderia rhynchosiae	487049	197	197	99%	7e-61	91.09	WP_102630883.1
nitrogenase iron protein [Aquabacterium sp. NJ1]	Aquabacterium sp. NJ1	1538295	197	197	99%	7e-61	91.09	WP_035039634.1
nitrogenase iron protein [Rubrivivax sp. A210]	Rubrivivax sp. A210	2772301	197	197	99%	8e-61	92.08	WP_201493784.1
nitrogenase iron protein [Sphaerotilus hippei]	Sphaerotilus hippei	744406	197	197	99%	8e-61	91.09	WP_110401547.1
nitrogenase iron protein [Aquabacterium sp.]	Aquabacterium sp.	1872578	197	197	99%	9e-61	90.1	MBI2734786.1
nitrogenase iron protein [Variovorax sp. HW608]	Variovorax sp. HW608	1034889	197	197	99%	1e-60	91.09	WP_088953253.1
nitrogenase iron protein [Burkholderiales bacterium]	Burkholderiales bacterium	1891238	197	197	99%	1e-60	92.08	MBI3368500.1
nitrogenase iron protein [Piscinibacter sp.]	Piscinibacter sp.	1903157	197	197	99%	1e-60	92.08	MBK7533599.1
nitrogenase iron protein [Pelomonas saccharophila]	Pelomonas saccharophila	304	197	197	99%	1e-60	91.09	WP_132569967.1
NifH protein [Paraburkholderia tuberum STM678]	Paraburkholderia tuberum STM678	491071	196	196	99%	1e-60	90.1	CAC42484.1
nitrogenase iron protein [Methyloversatilis sp. RAC08]	Methyloversatilis sp. RAC08	1842540	197	197	99%	1e-60	92.08	WP_069038340.1
nitrogenase iron protein [Burkholderiales bacterium]	Burkholderiales bacterium	1891238	197	197	99%	1e-60	92.08	MBI5257458.1
MULTISPECIES: nitrogenase iron protein [Paraburkholderia]	Paraburkholderia	1822464	196	196	99%	1e-60	90.1	WP_018423167.1
nitrogenase iron protein [Paraburkholderia sprentiae]	Paraburkholderia sprentiae	948107	196	196	99%	2e-60	90.1	WP_071336661.1
nitrogenase iron protein [Paraburkholderia sprentiae]	Paraburkholderia sprentiae	948107	196	196	99%	2e-60	90.1	WP_027196572.1
nitrogenase iron protein [Paraburkholderia sp. MM5384-R2]	Paraburkholderia sp. MM5384-R2	2723097	196	196	99%	2e-60	90.1	WP_184053497.1
nitrogenase iron protein [Hydrogenophaga sp.]	Hydrogenophaga sp.	1904254	196	196	99%	2e-60	91.09	MBE0586573.1
nitrogenase iron protein [Paraburkholderia dilworthii]	Paraburkholderia dilworthii	948106	196	196	99%	2e-60	90.1	WP_027802855.1
nitrogenase iron protein [Paraburkholderia strydomiana]	Paraburkholderia strydomiana	1245417	196	196	99%	2e-60	90.1	TCF97543.1
nitrogenase iron protein [Hydrogenophaga aromaticivorans]	Hydrogenophaga aromaticivorans	2610898	196	196	99%	2e-60	91.09	WP_177138454.1
nitrogenase iron protein [Pseudacidovorax sp.]	Pseudacidovorax sp.	1934311	196	196	99%	2e-60	90.1	MBP6894460.1
nitrogenase iron protein [Hydrogenophaga sp.]	Hydrogenophaga sp.	1904254	196	196	99%	2e-60	91.09	MBT9549387.1
nitrogenase iron protein [Hydrogenophaga sp.]	Hydrogenophaga sp.	1904254	196	196	99%	2e-60	91.09	MBL8387278.1
nitrogenase reductase [Paraburkholderia xenovorans]	Paraburkholderia xenovorans	36873	196	196	99%	3e-60	90.1	ABO64215.1
nitrogenase iron protein [Rubrivivax sp.]	Rubrivivax sp.	50259	196	196	99%	3e-60	91.09	MBL8307266.1
nitrogenase iron protein [Piscinibacter sp.]	Piscinibacter sp.	1903157	196	196	99%	4e-60	91.09	MBL0092594.1
nitrogenase iron protein [Rhizobacter sp. AJA081-3]	Rhizobacter sp. AJA081-3	2753607	196	196	99%	4e-60	91.09	WP_209384446.1
nitrogenase iron protein [Ilumatobacteraceae bacterium]	Ilumatobacteraceae bacterium	2497619	195	195	99%	4e-60	90.1	MBV5322477.1
nitrogenase iron protein [Hydrogenophaga taeniospiralis]	Hydrogenophaga taeniospiralis	65656	196	196	99%	4e-60	91.09	WP_068173272.1
nitrogenase iron protein [Burkholderiales bacterium RIFOXYC2_FULL_59_8]	Burkholderiales bacterium RIFOXYC2_FULL_59_8	1797573	195	195	99%	5e-60	89.11	OGB40789.1
nitrogenase iron protein [Aquabacterium sp.]	Aquabacterium sp.	1872578	194	194	99%	6e-60	90.1	TAL14340.1
nitrogenase iron protein [Rhodoferax sp.]	Rhodoferax sp.	50421	195	195	99%	6e-60	89.11	NVO06838.1
nitrogenase iron protein [Variovorax paradoxus]	Variovorax paradoxus	34073	195	195	99%	7e-60	91.09	PZQ71851.1
nitrogenase iron protein [Betaproteobacteria bacterium]	Betaproteobacteria bacterium	1891241	195	195	99%	7e-60	89.11	MBK7656311.1
nitrogenase iron protein [Burkholderiales bacterium]	Burkholderiales bacterium	1891238	195	195	99%	7e-60	91.09	MBI5717770.1
nitrogenase iron protein [Betaproteobacteria bacterium]	Betaproteobacteria bacterium	1891241	195	195	99%	8e-60	89.11	MBK6648752.1
nitrogenase iron protein [Rhodoferax sp.]	Rhodoferax sp.	50421	195	195	99%	8e-60	91.09	MBK7001417.1
nitrogenase iron protein [Rhodoferax jenense]	Rhodoferax jenense	2744028	195	195	99%	9e-60	90.1	MBB1074930.1
MULTISPECIES: nitrogenase iron protein [unclassified Paraburkholderia]	unclassified Paraburkholderia	2615204	194	194	99%	9e-60	89.11	WP_184062952.1
nitrogenase iron protein [Paraburkholderia caballeronis]	Paraburkholderia caballeronis	416943	194	194	99%	9e-60	90.1	WP_090552736.1
nitrogenase iron protein [Paraburkholderia sp. BL6669N2]	Paraburkholderia sp. BL6669N2	1938807	194	194	99%	1e-59	89.11	WP_116117448.1
nitrogenase reductase [Paraburkholderia tropica]	Paraburkholderia tropica	92647	194	194	99%	1e-59	90.1	ABO64211.1
nitrogenase iron protein [Comamonadaceae bacterium]	Comamonadaceae bacterium	1871071	194	194	99%	1e-59	90.1	MBH2042082.1
nitrogenase iron protein [Aquabacterium sp.]	Aquabacterium sp.	1872578	194	194	99%	1e-59	90.1	TAK74330.1
dinitrogenase reductase [Paraburkholderia tropica]	Paraburkholderia tropica	92647	193	193	99%	1e-59	90.1	AQM36702.1
MULTISPECIES: nitrogenase iron protein [Curvibacter]	Curvibacter	281915	194	194	99%	1e-59	89.11	WP_019572771.1
nitrogenase reductase [Burkholderia vietnamiensis]	Burkholderia vietnamiensis	60552	194	194	99%	1e-59	90.1	ABO64220.1
nitrogenase iron protein [Burkholderiales bacterium RIFCSPLOWO2_02_FULL_67_64]	Burkholderiales bacterium RIFCSPLOWO2_02_FULL_67_64	1797564	194	194	99%	1e-59	90.1	OGB17487.1
NifH [Burkholderia sp. enrichment culture clone CACua-88]	Burkholderia sp. enrichment culture clone CACua-88	875148	194	194	99%	1e-59	90.1	ADM13690.1
nitrogenase iron protein [Paraburkholderia tropica]	Paraburkholderia tropica	92647	194	194	99%	2e-59	90.1	WP_074987565.1
nitrogenase iron protein [Rhodoferax antarcticus]	Rhodoferax antarcticus	81479	194	194	99%	2e-59	89.11	WP_075586067.1
nitrogenase reductase [Paraburkholderia ferrariae]	Paraburkholderia ferrariae	386056	194	194	99%	2e-59	90.1	ABO64209.1
NifH [Burkholderia sp. enrichment culture clone CACua-70]	Burkholderia sp. enrichment culture clone CACua-70	875147	194	194	99%	2e-59	90.1	ADM13689.1
MULTISPECIES: nitrogenase iron protein [Burkholderia]	Burkholderia	32008	194	194	99%	2e-59	90.1	WP_011880146.1
MULTISPECIES: nitrogenase iron protein [Paraburkholderia]	Paraburkholderia	1822464	194	194	99%	2e-59	90.1	WP_028226428.1
nitrogenase reductase [Paraburkholderia tropica]	Paraburkholderia tropica	92647	193	193	99%	2e-59	90.1	ABO64210.1
nitrogenase iron protein [Acidithiobacillus sulfuriphilus]	Acidithiobacillus sulfuriphilus	1867749	194	194	99%	2e-59	90.1	WP_123104633.1
nitrogenase iron protein [Extensimonas perlucida]	Extensimonas perlucida	2590786	194	194	99%	2e-59	90.1	WP_144734329.1
nitrogenase iron protein [Burkholderiales bacterium RIFCSPHIGHO2_01_FULL_63_240]	Burkholderiales bacterium RIFCSPHIGHO2_01_FULL_63_240	1797552	194	194	99%	2e-59	89.11	OGA82618.1
nitrogenase iron protein [Burkholderia vietnamiensis]	Burkholderia vietnamiensis	60552	194	194	99%	2e-59	90.1	WP_110419139.1
dinitrogenase reductase [Burkholderia vietnamiensis]	Burkholderia vietnamiensis	60552	193	193	99%	2e-59	90.1	AQM36706.1
nitrogenase iron protein [Burkholderia sp. lig30]	Burkholderia sp. lig30	1192124	193	193	99%	2e-59	89.11	WP_038713744.1
nitrogenase iron protein [Paraburkholderia lycopersici]	Paraburkholderia lycopersici	416944	193	193	99%	2e-59	91.09	WP_091997115.1
nitrogenase iron protein [Pseudacidovorax intermedius]	Pseudacidovorax intermedius	433924	193	193	99%	3e-59	89.11	WP_017760488.1
nitrogenase iron protein [Paraburkholderia sp. RAU2J]	Paraburkholderia sp. RAU2J	1938810	193	193	99%	3e-59	88.12	WP_121325251.1
nitrogenase iron protein [Methyloversatilis discipulorum]	Methyloversatilis discipulorum	1119528	193	193	99%	3e-59	89.11	WP_024300793.1
nitrogenase iron protein [Rhodoferax sp. MIZ03]	Rhodoferax sp. MIZ03	2798804	193	193	99%	4e-59	89.11	BCO25861.1
nitrogenase iron protein [Paraburkholderia kururiensis]	Paraburkholderia kururiensis	984307	193	193	99%	4e-59	90.1	WP_042302359.1
nitrogenase iron protein [Paraburkholderia kururiensis]	Paraburkholderia kururiensis	984307	193	193	99%	4e-59	90.1	WP_017773469.1
NifH [Burkholderia sp. enrichment culture clone CACua-09]	Burkholderia sp. enrichment culture clone CACua-09	875143	192	192	99%	4e-59	89.11	ADM13685.1
nitrogenase reductase [Paraburkholderia unamae MTI-641]	Paraburkholderia unamae MTI-641	491072	192	192	99%	4e-59	89.11	ABO64214.1
NifH [Burkholderia sp. enrichment culture clone CACua-11]	Burkholderia sp. enrichment culture clone CACua-11	875144	192	192	99%	5e-59	89.11	ADM13686.1
NifH [Burkholderia sp. enrichment culture clone CATux-40]	Burkholderia sp. enrichment culture clone CATux-40	875154	192	192	99%	5e-59	89.11	ADM13678.1
NifH [Burkholderia sp. enrichment culture clone CATux-90]	Burkholderia sp. enrichment culture clone CATux-90	875155	192	192	99%	5e-59	89.11	ADM13679.1
nitrogenase iron protein NifH [Comamonadaceae bacterium]	Comamonadaceae bacterium	1871071	192	192	99%	5e-59	89.11	TXT35980.1
NifH [Burkholderia sp. enrichment culture clone CATux-4]	Burkholderia sp. enrichment culture clone CATux-4	875153	192	192	99%	5e-59	89.11	ADM13676.1
NifH [Burkholderia sp. enrichment culture clone CATux-299]	Burkholderia sp. enrichment culture clone CATux-299	875150	192	192	99%	5e-59	89.11	ADM13681.1
NifH [Burkholderia sp. enrichment culture clone CATux-331]	Burkholderia sp. enrichment culture clone CATux-331	875152	192	192	99%	5e-59	89.11	ADM13683.1
nitrogenase iron protein [Paraburkholderia unamae]	Paraburkholderia unamae	219649	192	192	99%	6e-59	89.11	WP_112175014.1
nitrogenase reductase [Burkholderia vietnamiensis]	Burkholderia vietnamiensis	60552	192	192	99%	6e-59	89.11	ABO64219.1
