# Supplementary material for: Microbiome and related structural features of Earth’s most archaic plant indicate early plant symbiosis attributes
Source: Sci Rep. 2022 Apr 20;12:6423. doi: 10.1038/s41598-022-10186-z (PMC9021317; doi:10.1038/s41598-022-10186-z)
Supplement: Supplementary file 11 — Supplementary Table 10. [file 41598_2022_10186_MOESM11_ESM.xlsx]

## Sheet: contig k141_1589982
Supplementary Table 10. BLASTX results for the gene encoding nitrogenase iron protein (nifH) present in contig k141_1589982
Description	Scientific Name	Taxid	Max Score	Total Score	Query Cover	E value	Per. ident	GenBank Accession
nitrogenase iron protein [Acidiferrobacter sp. SPIII_3]	Acidiferrobacter sp. SPIII_3	1281578	186	186	98%	4e-56	94.23	WP_110137986.1
nitrogenase iron protein [Burkholderiaceae bacterium]	Burkholderiaceae bacterium	2030806	185	185	98%	7e-56	99.04	MBC7860859.1
nitrogenase iron protein [Herbaspirillum frisingense]	Herbaspirillum frisingense	92645	184	184	98%	8e-56	96.15	WP_006463090.1
nitrogenase Fe protein [Ensifer glycinis]	Ensifer glycinis	1472378	179	179	98%	1e-55	94.23	ANJ87314.1
NifH [Ensifer shofinae]	Ensifer shofinae	1850094	179	179	98%	1e-55	94.23	ANF06875.1
nitrogenase iron protein [Acidiferrobacter thiooxydans]	Acidiferrobacter thiooxydans	163359	184	184	98%	1e-55	93.27	WP_065969940.1
nitrogenase Fe protein [Sinorhizobium xinjiangense]	Sinorhizobium xinjiangense	28106	179	179	98%	1e-55	94.23	ABD75427.1
nitrogenase iron protein [Hydrogenophilales bacterium]	Hydrogenophilales bacterium	2478482	184	184	98%	2e-55	94.23	MBI5750912.1
nitrogenase Fe protein [Ensifer glycinis]	Ensifer glycinis	1472378	179	179	98%	2e-55	94.23	ANJ87313.1
NifH [Ensifer sp. 1660]	Ensifer sp. 1660	1737646	180	180	98%	3e-55	94.23	ALJ55637.1
nitrogenase reductase [Sinorhizobium sp. BJ1]	Sinorhizobium sp. BJ1	2035455	179	179	98%	3e-55	93.27	PDT74347.1
nitrogenase Fe protein [Sinorhizobium kostiense]	Sinorhizobium kostiense	76747	178	178	98%	4e-55	93.27	ABD75428.1
nitrogenase reductase [Sinorhizobium fredii]	Sinorhizobium fredii	380	179	179	98%	4e-55	93.27	ACX46625.1
nitrogenase Fe protein [Sinorhizobium terangae]	Sinorhizobium terangae	110322	178	178	98%	4e-55	93.27	ABD75429.1
nitrogenase reductase [Neorhizobium huautlense]	Neorhizobium huautlense	67774	178	178	98%	4e-55	93.27	AAT98483.1
nitrogenase reductase [Neorhizobium huautlense]	Neorhizobium huautlense	67774	178	178	98%	4e-55	93.27	AAT98484.1
MULTISPECIES: nitrogenase iron protein [unclassified Ideonella]	unclassified Ideonella	2634919	183	183	98%	4e-55	94.23	WP_210856742.1
nitrogenase Fe protein [Ensifer glycinis]	Ensifer glycinis	1472378	178	178	98%	4e-55	94.23	ANJ87312.1
nitrogenase reductase [Mesorhizobium plurifarium]	Mesorhizobium plurifarium	69974	178	178	98%	5e-55	92.31	AAT98488.1
nitrogenase reductase [Neorhizobium huautlense]	Neorhizobium huautlense	67774	178	178	98%	5e-55	93.27	AAT98482.1
nitrogenase reductase [Mesorhizobium plurifarium]	Mesorhizobium plurifarium	69974	178	178	98%	5e-55	92.31	AAT98486.1
nitrogenase iron protein [Sphaerotilus natans]	Sphaerotilus natans	34103	182	182	98%	5e-55	93.27	WP_037482871.1
nitrogenase reductase [Paraburkholderia xenovorans]	Paraburkholderia xenovorans	36873	182	182	98%	5e-55	94.23	ABO64215.1
nitrogenase iron protein [Burkholderiaceae bacterium]	Burkholderiaceae bacterium	2030806	182	182	98%	5e-55	93.27	MBK8763339.1
NifH [Burkholderia sp. Ms116]	Burkholderia sp. Ms116	580780	180	180	98%	5e-55	93.27	ACK76288.1
nitrogenase Fe protein [Ensifer mexicanus]	Ensifer mexicanus	375549	178	178	98%	5e-55	92.31	ABD75430.1
nitrogenase iron protein [Ideonella sp. 4Y11]	Ideonella sp. 4Y11	2824119	182	182	98%	5e-55	94.23	WP_210803811.1
nitrogenase iron protein [Rhizobacter sp.]	Rhizobacter sp.	1909292	182	182	98%	5e-55	93.27	MBP6225610.1
nitrogenase Fe protein [Ensifer sp. JNVU PJ1]	Ensifer sp. JNVU PJ1	1413108	178	178	98%	5e-55	93.27	AGZ02792.1
nitrogenase iron protein [Paraburkholderia xenovorans]	Paraburkholderia xenovorans	36873	182	182	98%	5e-55	94.23	WP_011491824.1
nitrogenase iron protein [Hydrogenophaga sp.]	Hydrogenophaga sp.	1904254	182	182	98%	5e-55	93.27	MBL8387278.1
nitrogenase iron protein [Burkholderiales bacterium JOSHI_001]	Burkholderiales bacterium JOSHI_001	864051	182	182	98%	5e-55	93.27	EHR69902.1
nitrogenase Fe protein [Ensifer sp. JNVU AS27]	Ensifer sp. JNVU AS27	1515696	178	178	98%	5e-55	93.27	ALG36074.1
MULTISPECIES: nitrogenase iron protein [Burkholderiaceae]	Burkholderiaceae	119060	182	182	98%	5e-55	94.23	WP_007177230.1
nitrogenase iron protein [Paraburkholderia aromaticivorans]	Paraburkholderia aromaticivorans	2026199	182	182	98%	5e-55	94.23	WP_095422907.1
nitrogenase iron protein [Acidithiobacillus ferrivorans]	Acidithiobacillus ferrivorans	160808	182	182	98%	6e-55	94.23	WP_035192739.1
nitrogenase Fe protein [Ensifer sp. JNVU PJ11]	Ensifer sp. JNVU PJ11	1413109	179	179	98%	6e-55	92.31	AGZ02794.1
nitrogenase reductase [Burkholderia sp. JPY584]	Burkholderia sp. JPY584	1197739	179	179	98%	6e-55	92.31	AFM28507.1
nitrogenase iron protein [Rhodoferax sp.]	Rhodoferax sp.	50421	182	182	98%	6e-55	92.31	MBK7001417.1
nitrogenase reductase NifH [Ensifer sp. CHU2]	Ensifer sp. CHU2	1561383	181	181	98%	6e-55	93.27	AIX97569.1
nitrogenase iron protein [Methyloversatilis sp. RAC08]	Methyloversatilis sp. RAC08	1842540	182	182	98%	7e-55	93.27	WP_069038340.1
nitrogenase iron protein [Pseudacidovorax sp.]	Pseudacidovorax sp.	1934311	182	182	98%	7e-55	93.27	MBP6894460.1
NifH [Burkholderia sp. Br3469]	Burkholderia sp. Br3469	273252	180	180	98%	7e-55	92.31	AAT06095.1
nifH [Sinorhizobium fredii]	Sinorhizobium fredii	380	179	179	98%	7e-55	94.23	CAB08533.1
MULTISPECIES: nitrogenase iron protein [Curvibacter]	Curvibacter	281915	182	182	98%	7e-55	93.27	WP_019572771.1
nitrogenase reductase [Pelomonas sp.]	Pelomonas sp.	1909303	178	178	97%	7e-55	92.23	MBL8276805.1
nitrogenase iron protein [Paraburkholderia diazotrophica]	Paraburkholderia diazotrophica	667676	179	179	98%	7e-55	92.31	QII22766.1
nitrogenase iron protein [Polaromonas sp.]	Polaromonas sp.	1869339	182	182	98%	7e-55	93.27	MBA4256309.1
NifH [Paraburkholderia mimosarum]	Paraburkholderia mimosarum	312026	180	180	98%	7e-55	93.27	AAT06091.1
nitrogenase iron protein [Burkholderiales bacterium]	Burkholderiales bacterium	1891238	182	182	98%	7e-55	93.27	MBI5257458.1
MULTISPECIES: nitrogenase iron protein [Cupriavidus]	Cupriavidus	106589	182	182	98%	7e-55	94.23	WP_020202091.1
MULTISPECIES: nitrogenase iron protein [Acidithiobacillus]	Acidithiobacillus	119977	182	182	98%	7e-55	93.27	WP_014029039.1
nitrogenase iron protein [Ideonella azotifigens]	Ideonella azotifigens	513160	182	182	98%	7e-55	92.31	WP_141285904.1
nitrogenase reductase [Burkholderia sp. PTK47]	Burkholderia sp. PTK47	293893	179	179	98%	8e-55	93.27	AAU85620.1
nitrogenase reductase [Neorhizobium huautlense]	Neorhizobium huautlense	67774	178	178	98%	8e-55	93.27	AAT98485.1
NifH [Mesorhizobium temperatum]	Mesorhizobium temperatum	241416	178	178	98%	8e-55	91.35	ACI47350.1
nitrogenase reductase [Burkholderia sp. JPY155]	Burkholderia sp. JPY155	667569	179	179	98%	8e-55	93.27	CBA73918.1
nitrogenase iron protein [Methyloversatilis discipulorum]	Methyloversatilis discipulorum	1119528	182	182	98%	8e-55	93.27	WP_024300793.1
dinitrogenase reductase protein [Rhizobium phaseoli]	Rhizobium phaseoli	396	177	177	98%	8e-55	91.35	AEW16327.1
nitrogenase iron protein [Aquabacterium sp. NJ1]	Aquabacterium sp. NJ1	1538295	182	182	98%	8e-55	93.27	WP_035039634.1
nitrogenase iron protein [Paraburkholderia diazotrophica]	Paraburkholderia diazotrophica	667676	179	179	98%	8e-55	92.31	QII22765.1
nitrogenase iron protein [Extensimonas perlucida]	Extensimonas perlucida	2590786	182	182	98%	9e-55	93.27	WP_144734329.1
nitrogenase iron protein [Leptothrix cholodnii]	Leptothrix cholodnii	34029	182	182	98%	9e-55	92.31	WP_012346460.1
nitrogenase iron protein [Methylophilaceae bacterium]	Methylophilaceae bacterium	2030816	182	182	98%	9e-55	93.27	NOT67338.1
nitrogenase reductase [Sinorhizobium sp. C5]	Sinorhizobium sp. C5	114301	179	179	98%	9e-55	94.23	AAF72157.1
nitrogenase reductase [Sinorhizobium sp. C4]	Sinorhizobium sp. C4	114299	179	179	98%	1e-54	94.23	AAF72156.1
NifH protein [Sinorhizobium fredii]	Sinorhizobium fredii	380	178	178	98%	1e-54	94.23	ACM66894.1
nitrogenase iron protein [Ideonella sp. A 288]	Ideonella sp. A 288	1962181	182	182	98%	1e-54	92.31	WP_088279801.1
nitrogenase reductase [Sinorhizobium fredii]	Sinorhizobium fredii	380	179	179	98%	1e-54	94.23	AIJ27178.1
nitrogenase reductase [Paraburkholderia phymatum]	Paraburkholderia phymatum	148447	179	179	98%	1e-54	92.31	ABI83636.1
nitrogenase reductase [Burkholderia sp. DUS751]	Burkholderia sp. DUS751	363712	178	178	98%	1e-54	93.27	ACB86861.1
nitrogenase iron protein NifH [Comamonadaceae bacterium]	Comamonadaceae bacterium	1871071	182	182	98%	1e-54	92.31	TXT35980.1
nitrogenase iron protein [Gammaproteobacteria bacterium]	Gammaproteobacteria bacterium	1913989	182	182	98%	1e-54	92.31	MBU0604454.1
dinitrogenase reductase [Sinorhizobium sp. N11]	Sinorhizobium sp. N11	1550489	180	180	98%	1e-54	94.23	AIR93865.1
NifH [Rhizobium sp.]	Rhizobium sp.	391	180	180	98%	1e-54	92.31	APU52407.1
dinitrogenase reductase [Paraburkholderia tropica]	Paraburkholderia tropica	92647	181	181	98%	1e-54	94.23	AQM36702.1
dinitrogen reductase [Ensifer alkalisoli]	Ensifer alkalisoli	1752398	177	177	98%	1e-54	94.23	QDF59543.1
nitrogenase reductase [Ensifer sp.]	Ensifer sp.	1872086	180	180	98%	1e-54	94.23	QPF47291.1
dinitrogenase reductase [Sinorhizobium sp. D6]	Sinorhizobium sp. D6	1550487	179	179	98%	1e-54	94.23	AIR93860.1
nitrogenase reductase [Burkholderia sp. JPY349]	Burkholderia sp. JPY349	667633	178	178	98%	1e-54	92.31	CBA74094.1
nitrogenase reductase [Pseudomonas sp. BG5]	Pseudomonas sp. BG5	2722817	176	176	98%	1e-54	91.35	NKF31469.1
nitrogenase reductase [Mesorhizobium sp.]	Mesorhizobium sp.	1871066	177	177	98%	1e-54	91.35	QPF47332.1
nitrogenase reductase [Burkholderia sp. JPY159]	Burkholderia sp. JPY159	667573	178	178	98%	1e-54	92.31	CBA73929.1
NifH [Burkholderia sp. Cs130]	Burkholderia sp. Cs130	580682	179	179	98%	1e-54	92.31	ACK76287.1
nitrogenase reductase [Burkholderia sp. JPY384]	Burkholderia sp. JPY384	667641	178	178	98%	1e-54	91.35	CBA74121.1
nitrogenase reductase [Ensifer sp.]	Ensifer sp.	1872086	179	179	98%	1e-54	94.23	QPF47340.1
dinitrogenase reductase [Sinorhizobium sp. D9]	Sinorhizobium sp. D9	1550488	179	179	98%	1e-54	94.23	AIR93859.1
NifH [Rhizobium phaseoli]	Rhizobium phaseoli	396	178	178	98%	1e-54	91.35	ALJ55636.1
NifH [Rhizobium giardinii]	Rhizobium giardinii	56731	178	178	98%	1e-54	92.31	ALJ55649.1
NifH [Rhizobium tropici]	Rhizobium tropici	398	177	177	98%	1e-54	89.42	AAM19088.1
dinitrogenase reductase [Sinorhizobium sp. N15]	Sinorhizobium sp. N15	1550491	179	179	98%	1e-54	94.23	AIR93864.1
nitrogenase iron protein [Piscinibacter sp.]	Piscinibacter sp.	1903157	181	181	98%	1e-54	92.31	MBK7533599.1
NifH [Rhizobium sp. 1532]	Rhizobium sp. 1532	1737647	178	178	98%	1e-54	91.35	ALJ55638.1
nitrogenase reductase [Burkholderia sp. NGR190]	Burkholderia sp. NGR190	393109	178	178	98%	1e-54	93.27	ACB86866.1
nitrogenase iron protein [Aquabacterium sp.]	Aquabacterium sp.	1872578	180	180	98%	2e-54	92.31	TAL14340.1
nitrogenase reductase [Rhizobium gallicum bv. gallicum]	Rhizobium gallicum bv. gallicum	142627	176	176	98%	2e-54	92.31	AAX92571.1
nitrogenase iron protein [Paraburkholderia kururiensis]	Paraburkholderia kururiensis	984307	181	181	98%	2e-54	94.23	WP_042302359.1
nitrogenase Fe protein [Sinorhizobium americanum]	Sinorhizobium americanum	194963	179	179	98%	2e-54	94.23	AKJ32280.1
nifH [Sinorhizobium sp. HAMBI 1480]	Sinorhizobium sp. HAMBI 1480	76752	177	177	98%	2e-54	93.27	CAB08527.1
nitrogenase reductase [Burkholderia sp. JPY276]	Burkholderia sp. JPY276	667598	178	178	98%	2e-54	92.31	CBA73998.1
