# Supplementary material for: Microbiome and related structural features of Earth’s most archaic plant indicate early plant symbiosis attributes
Source: Sci Rep. 2022 Apr 20;12:6423. doi: 10.1038/s41598-022-10186-z (PMC9021317; doi:10.1038/s41598-022-10186-z)
Supplement: Supplementary file 12 — Supplementary Table 11. [file 41598_2022_10186_MOESM12_ESM.xlsx]

## Sheet: contig k141_1840424
Supplementary Table 11. BLASTX results for the gene encoding nitrogenase iron protein (nifH) present in contig k141_1840424
Description	Scientific Name	Taxid	Max Score	Total Score	Query Cover	E value	Per. ident	GenBank Accession
MULTISPECIES: nitrogenase iron protein [Enterobacteriaceae]	Enterobacteriaceae	543	223	223	99%	5e-71	100	WP_039078970.1
nitrogenase iron protein [Metakosakonia sp.]	Metakosakonia sp.	2055877	223	223	99%	6e-71	100	MBV8872688.1
Mo-nitrogenase iron protein subunit NifH [Phytobacter palmae]	Phytobacter palmae	1855371	219	219	99%	2e-69	98.13	SFE45815.1
nitrogenase iron protein [Pantoea cypripedii]	Pantoea cypripedii	55209	215	215	99%	1e-67	95.33	WP_208718274.1
nitrogenase iron protein [Pantoea cypripedii]	Pantoea cypripedii	55209	215	215	99%	1e-67	95.33	WP_084879064.1
MULTISPECIES: nitrogenase iron protein [Kosakonia]	Kosakonia	1330547	213	213	99%	4e-67	95.33	WP_017456751.1
nitrogenase reductase [Raoultella terrigena]	Raoultella terrigena	577	209	209	99%	5e-67	92.52	VED50391.1
nitrogenase iron protein [Lelliottia nimipressuralis]	Lelliottia nimipressuralis	69220	213	213	99%	7e-67	96.26	WP_134350317.1
MULTISPECIES: nitrogenase iron protein [Enterobacterales]	Enterobacterales	91347	212	212	99%	1e-66	95.33	WP_035885754.1
MULTISPECIES: nitrogenase iron protein [unclassified Pantoea]	unclassified Pantoea	2630326	212	212	99%	1e-66	94.39	WP_021183946.1
nitrogenase iron protein [Kosakonia radicincitans]	Kosakonia radicincitans	283686	212	212	99%	1e-66	95.33	WP_071920768.1
nitrogenase iron protein [Kosakonia sp. MUSA4]	Kosakonia sp. MUSA4	2067958	212	212	99%	2e-66	95.33	WP_208658509.1
nitrogenase iron protein [Klebsiella pneumoniae]	Klebsiella pneumoniae	573	212	212	99%	2e-66	95.33	WP_065807238.1
chlorophyllide reductase X subunit [Kosakonia sacchari]	Kosakonia sacchari	1158459	211	211	99%	2e-66	94.39	ALH07193.1
nitrogenase iron protein [Kosakonia quasisacchari]	Kosakonia quasisacchari	2529380	211	211	99%	2e-66	94.39	WP_131411151.1
MULTISPECIES: nitrogenase iron protein [Enterobacteriaceae]	Enterobacteriaceae	543	211	211	99%	2e-66	94.39	WP_016496129.1
MULTISPECIES: nitrogenase iron protein [Dickeya]	Dickeya	204037	211	211	99%	3e-66	95.33	WP_013319646.1
MULTISPECIES: nitrogenase iron protein [Dickeya]	Dickeya	204037	211	211	99%	4e-66	95.33	WP_022635034.1
nitrogenase iron protein [Enterobacter cloacae]	Enterobacter cloacae	550	211	211	99%	4e-66	94.39	WP_129995795.1
nitrogenase reductase [Enterobacter sp.]	Enterobacter sp.	42895	204	204	96%	5e-66	94.23	ASK50022.1
nifH [Proteobacteria bacterium]	Proteobacteria bacterium	1977087	211	211	99%	5e-66	95.33	MBS1204092.1
nitrogenase iron protein [Enterobacter sp. RHBSTW-00175]	Enterobacter sp. RHBSTW-00175	2742639	210	210	99%	7e-66	94.39	WP_182061381.1
nitrogenase iron protein [Kosakonia oryzae]	Kosakonia oryzae	497725	210	210	99%	8e-66	94.39	WP_064566545.1
nitrogenase iron protein [Raoultella terrigena]	Raoultella terrigena	577	207	207	99%	8e-66	92.52	AFV36359.1
nitrogenase (molybdenum-iron) reductase and maturation protein NifH [Klebsiella michiganensis]	Klebsiella michiganensis	1134687	206	206	99%	9e-66	91.59	STW78499.1
Mo-nitrogenase iron protein subunit NifH [Kosakonia sacchari]	Kosakonia sacchari	1158459	210	210	99%	1e-65	94.39	SEL68454.1
nitrogenase iron protein [Raoultella terrigena]	Raoultella terrigena	577	209	209	99%	1e-65	92.52	WP_045858133.1
MULTISPECIES: nitrogenase iron protein [Raoultella]	Raoultella	160674	209	209	99%	1e-65	92.52	WP_041145585.1
nitrogenase iron protein [Dickeya dadantii]	Dickeya dadantii	204038	209	209	99%	1e-65	94.39	WP_171851490.1
nitrogenase iron protein [Kosakonia arachidis]	Kosakonia arachidis	551989	209	209	99%	1e-65	94.39	WP_090120218.1
nitrogenase iron protein [Kosakonia oryziphila]	Kosakonia oryziphila	1005667	209	209	99%	2e-65	94.39	WP_090135063.1
nitrogenase iron protein [Pantoea sp. At-9b]	Pantoea sp. At-9b	592316	209	209	99%	2e-65	93.46	WP_013512514.1
MULTISPECIES: nitrogenase iron protein [Dickeya]	Dickeya	204037	209	209	99%	2e-65	94.39	WP_039999404.1
nitrogenase iron protein [Dickeya fangzhongdai]	Dickeya fangzhongdai	1778540	209	209	99%	2e-65	94.39	WP_161131151.1
nitrogenase iron protein [Dickeya zeae]	Dickeya zeae	204042	209	209	99%	3e-65	94.39	WP_168361398.1
nitrogenase iron protein [Dickeya dianthicola]	Dickeya dianthicola	204039	209	209	99%	3e-65	94.39	WP_024107451.1
nitrogenase iron protein [Dickeya dianthicola]	Dickeya dianthicola	204039	209	209	99%	3e-65	94.39	WP_192989547.1
MULTISPECIES: nitrogenase iron protein [Dickeya]	Dickeya	204037	209	209	99%	3e-65	94.39	WP_038665259.1
MULTISPECIES: nitrogenase iron protein [Klebsiella]	Klebsiella	570	209	209	99%	3e-65	92.52	WP_138361701.1
nitrogenase iron protein [Kosakonia oryzendophytica]	Kosakonia oryzendophytica	1005665	209	209	99%	3e-65	93.46	WP_061495732.1
nitrogenase iron protein [Brenneria goodwinii]	Brenneria goodwinii	1109412	208	208	99%	5e-65	94.39	WP_048638817.1
TPA: nitrogenase iron protein [Raoultella planticola]	Raoultella planticola	575	208	208	99%	7e-65	92.52	HAT1611445.1
MULTISPECIES: nitrogenase iron protein [Klebsiella]	Klebsiella	570	207	207	99%	7e-65	92.52	WP_061153958.1
MULTISPECIES: nitrogenase iron protein [Klebsiella]	Klebsiella	570	207	207	99%	8e-65	92.52	WP_004122384.1
MULTISPECIES: nitrogenase iron protein [Klebsiella]	Klebsiella	570	207	207	99%	8e-65	92.52	WP_049123239.1
nitrogenase (molybdenum-iron) reductase and maturation protein NifH [Klebsiella aerogenes]	Klebsiella aerogenes	548	203	203	99%	9e-65	91.59	VFT73251.1
nitrogenase iron protein [Raoultella ornithinolytica]	Raoultella ornithinolytica	54291	207	207	99%	1e-64	92.52	WP_044347159.1
MULTISPECIES: nitrogenase iron protein [Enterobacteriaceae]	Enterobacteriaceae	543	207	207	99%	1e-64	91.59	WP_095103495.1
nitrogenase iron protein [Serratia sp. ATCC 39006]	Serratia sp. ATCC 39006	104623	207	207	99%	1e-64	93.46	WP_021017294.1
nitrogenase iron protein [Brenneria salicis]	Brenneria salicis	55214	207	207	99%	1e-64	93.46	WP_113865220.1
nitrogenase iron protein [Klebsiella michiganensis]	Klebsiella michiganensis	1134687	207	207	99%	2e-64	91.59	AWF52256.1
nitrogenase iron protein [Klebsiella michiganensis]	Klebsiella michiganensis	1134687	207	207	99%	2e-64	91.59	WP_200535621.1
nitrogenase iron protein [Dickeya paradisiaca]	Dickeya paradisiaca	69223	207	207	99%	2e-64	93.46	WP_012764121.1
nitrogenase iron protein [Klebsiella michiganensis]	Klebsiella michiganensis	1134687	207	207	99%	2e-64	91.59	PLP29548.1
MULTISPECIES: nitrogenase iron protein [Klebsiella]	Klebsiella	570	207	207	99%	2e-64	91.59	WP_004852391.1
nitrogenase iron protein [Raoultella sp. T31]	Raoultella sp. T31	2054594	207	207	99%	2e-64	91.59	WP_100684997.1
MULTISPECIES: nitrogenase iron protein [Raoultella]	Raoultella	160674	206	206	99%	2e-64	91.59	WP_131048392.1
MULTISPECIES: nitrogenase iron protein [Rahnella]	Rahnella	34037	206	206	99%	3e-64	93.46	WP_014333921.1
nitrogenase iron protein [Rouxiella aceris]	Rouxiella aceris	2703884	206	206	99%	3e-64	93.46	WP_169402325.1
nitrogenase iron protein [Affinibrenneria salicis]	Affinibrenneria salicis	2590031	206	206	99%	4e-64	90.65	WP_150437455.1
MULTISPECIES: nitrogenase iron protein [unclassified Brenneria]	unclassified Brenneria	2634434	206	206	99%	4e-64	92.52	WP_172287517.1
nitrogenase iron protein [Mangrovibacter plantisponsor]	Mangrovibacter plantisponsor	451513	206	206	99%	5e-64	90.65	WP_110025355.1
nitrogenase iron protein [Brenneria rubrifaciens]	Brenneria rubrifaciens	55213	206	206	99%	5e-64	92.52	WP_137713594.1
nitrogenase iron protein [Mangrovibacter sp. MFB070]	Mangrovibacter sp. MFB070	1224318	206	206	99%	5e-64	90.65	WP_036108787.1
nitrogenase iron protein [Brenneria izadpanahii]	Brenneria izadpanahii	2722756	205	205	99%	7e-64	92.52	WP_208231072.1
nitrogenase iron protein [Brenneria roseae]	Brenneria roseae	1509241	205	205	99%	7e-64	92.52	WP_109054137.1
nitrogenase iron protein [Brenneria alni]	Brenneria alni	71656	205	205	99%	7e-64	92.52	WP_121575297.1
nitrogenase iron protein [Brenneria roseae]	Brenneria roseae	1509241	205	205	99%	7e-64	92.52	WP_136155226.1
nitrogenase iron protein [Brenneria sp. CFCC 11842]	Brenneria sp. CFCC 11842	2173106	205	205	99%	8e-64	92.52	WP_136168366.1
nitrogenase iron protein [Mangrovibacter phragmitis]	Mangrovibacter phragmitis	1691903	205	205	99%	1e-63	90.65	WP_064601340.1
nitrogenase reductase [Klebsiella variicola]	Klebsiella variicola	244366	202	202	99%	1e-63	91.59	PLM82111.1
nitrogenase iron protein [Rahnella sp. AA]	Rahnella sp. AA	2057180	204	204	99%	1e-63	92.52	WP_101076633.1
MULTISPECIES: nitrogenase iron protein [Rahnella]	Rahnella	34037	204	204	99%	1e-63	92.52	WP_133822387.1
nitrogenase iron protein [Klebsiella quasipneumoniae]	Klebsiella quasipneumoniae	1463165	203	203	99%	1e-63	91.59	PLN90662.1
nitrogenase iron protein [Klebsiella variicola]	Klebsiella variicola	244366	204	204	99%	2e-63	91.59	PLP40806.1
chlorophyllide reductase X subunit [Klebsiella variicola]	Klebsiella variicola	244366	204	204	99%	2e-63	91.59	ALH07194.1
NifH [Delftia tsuruhatensis]	Delftia tsuruhatensis	180282	204	204	99%	2e-63	91.59	AAS55953.1
nitrogenase (molybdenum-iron) reductase and maturation protein NifH [Klebsiella variicola]	Klebsiella variicola	244366	203	203	99%	2e-63	91.59	STU65011.1
nitrogenase iron protein [Klebsiella variicola]	Klebsiella variicola	244366	204	204	99%	2e-63	91.59	WP_110222797.1
dinitrogenase reductase [Klebsiella variicola]	Klebsiella variicola	244366	204	204	99%	3e-63	91.59	AHF81416.1
nitrogenase iron protein [Klebsiella variicola]	Klebsiella variicola	244366	204	204	99%	3e-63	91.59	WP_154065047.1
nitrogenase iron protein [Klebsiella variicola]	Klebsiella variicola	244366	204	204	99%	3e-63	91.59	WP_115655541.1
nitrogenase iron protein [Klebsiella variicola]	Klebsiella variicola	244366	204	204	99%	3e-63	91.59	WP_110191102.1
nitrogenase iron protein [Klebsiella quasipneumoniae]	Klebsiella quasipneumoniae	1463165	204	204	99%	3e-63	91.59	WP_110212272.1
MULTISPECIES: nitrogenase iron protein [Klebsiella]	Klebsiella	570	204	204	99%	3e-63	91.59	WP_004203553.1
nitrogenase iron protein [Klebsiella variicola]	Klebsiella variicola	244366	204	204	99%	3e-63	91.59	WP_110202393.1
nitrogenase iron protein [Serratia marcescens]	Serratia marcescens	615	203	203	99%	4e-63	89.72	WP_195313598.1
nitrogenase iron protein [Tolumonas osonensis]	Tolumonas osonensis	675874	203	203	99%	4e-63	90.65	WP_188025072.1
nitrogenase iron protein [Martelella alba]	Martelella alba	2590451	202	202	99%	7e-63	90.65	WP_136992389.1
nitrogenase iron protein [Aeromonadaceae bacterium]	Aeromonadaceae bacterium	1948889	202	202	99%	7e-63	90.65	MBP8172800.1
nitrogenase iron protein [Klebsiella variicola]	Klebsiella variicola	244366	202	202	99%	9e-63	90.65	WP_137928820.1
nitrogenase iron protein [Klebsiella quasipneumoniae]	Klebsiella quasipneumoniae	1463165	202	202	99%	2e-62	90.65	WP_130953020.1
nitrogenase iron protein [Tolumonas sp.]	Tolumonas sp.	1978237	201	201	99%	2e-62	89.72	MBP7980883.1
nitrogenase iron protein [Tolumonas lignilytica]	Tolumonas lignilytica	1283284	202	202	99%	2e-62	89.72	WP_024872641.1
nitrogenase iron protein [Klebsiella sp. P1CD1]	Klebsiella sp. P1CD1	2267618	201	201	99%	3e-62	90.65	WP_123836746.1
MULTISPECIES: nitrogenase iron protein [Brenneria]	Brenneria	71655	201	201	99%	4e-62	90.65	WP_009112664.1
nitrogenase iron protein [Tolumonas auensis]	Tolumonas auensis	43948	201	201	99%	4e-62	89.72	WP_012728878.1
dinitrogenase reductase [Klebsiella pneumoniae 342]	Klebsiella pneumoniae 342	507522	200	200	99%	5e-62	90.65	AAO85881.1
nitrogenase iron protein [Pectobacterium versatile]	Pectobacterium versatile	2488639	200	200	99%	7e-62	88.79	WP_130622774.1
MULTISPECIES: nitrogenase iron protein [Pectobacterium]	Pectobacterium	122277	200	200	99%	8e-62	88.79	WP_095699982.1
